# Supplementary material for: Supermeres are functional extracellular nanoparticles replete with disease biomarkers and therapeutic targets
Source: Nat Cell Biol. 2021 Dec 9;23(12):1240–54. doi: 10.1038/s41556-021-00805-8 (PMC8656144; doi:10.1038/s41556-021-00805-8)
Supplement: Supplementary file 2 — Supplementary Tables 1–10. Supplementary Table 1. Complete list of proteins in sEVs, NV, exomeres and supermeres derived from DiFi cells identified by LC–MS/MS. Proteins with an average count ≥ 1 in each fraction were considered detectable. Spectral counts of proteins were normalized to the total spectral counts and log2-transformed. NV, non-vesicular; and sEV, small extracellular vesicle. Supplementary Table 2. Complete list of proteins in supermeres derived from DiFi, PANC-1 and MDA-MB-231 cells identified by LC–MS/MS. Proteins with an average count ≥ 1 in each fraction were considered detectable. Spectral counts of proteins were normalized to the total spectral counts and log2-transformed. NV, non-vesicular; and sEV, small extracellular vesicle. Supplementary Table 3. Top-20 most abundant proteins in supermeres derived from DiFi, PANC-1 and MDA-MB-231 cells identified by LC–MS/MS. Proteins with an average count ≥ 1 in each fraction were considered detectable. Spectral counts of proteins were normalized to the total spectral counts and log2-transformed. NV, non-vesicular; and sEV, small extracellular vesicle. Supplementary Table 4. Differential expression of miRNAs between cells and the sEV-P, exomeres and supermeres derived from DiFi cells. List of miRNAs generated by RNA-seq. sEV-P, small extracellular vesicle pellet. The P values were adjusted for multiple comparisons using the Benjamini–Hochberg procedure to decrease the FDR. Supplementary Table 5. Mean Ct value for miR-1246 and U6 in DiFi cells and extracellular compartments by qRT-PCR analysis. sEV-P, small extracellular vesicle pellet; Exom, Exomere; and Super, Supermere. Supplementary Table 6. Top-ten small nuclear RNAs in supermeres, apart from RNU2-1, that contain the miR-1246 sequence. The top-ten snRNAs in supermeres, apart from RNU2-1, by average reads. The red box marks the miR-1246 sequence. By average reads supermeres have an 8–19-, 4–6-, and 5–161-fold increase in read number between supermeres an [file 41556_2021_805_MOESM2_ESM.xlsx]

## Sheet: Supplementary Table 1 
Supplementary Table 1. Complete list of proteins in sEVs, NV, exomeres and supermeres derived from DiFi cells identified by LC-MS/MS.
	Supermere 1	Supermere 2	Supermere 3	sEV 1	sEV 2	sEV 3	NV 1	NV 2	NV 3	Exomere 1	Exomere 2	Exomere 3
CTSD	7.39883	7.58998	7.73204	4.29196	4.14063	3.9935	5.1629	4.68552	4.87232	4.77623	5.24438	4.7199
GSN	5.2166	5.24135	5.2293	1.42755	1.91572	0	1.73191	1.61403	1.19276	3.70056	3.96056	3.68161
PRDX1	4.93569	5.10766	4.8686	4.1618	3.7526	3.51723	3.51696	3.74053	3.79274	3.94498	4.04786	4.29221
KRT10	4.85599	4.56062	5.09564	8.88926	8.4414	7.35505	5.70257	6.23262	7.12801	4.44638	5.48238	4.80958
B2M	2.56904	2.77797	2.93332	3.68136	3.22019	3.69404	1.11159	2.03266	1.83664	0	0	0
NQO1	2.56904	2.77797	2.7674	4.1618	3.59599	3.85152	4.79177	4.94884	4.59371	3.86801	3.86762	3.86013
YWHAB	5.30927	5.58108	5.56896	4.29196	4.53507	4.54795	3.65631	3.84768	4.03832	4.15392	4.35224	4.16205
YWHAE	6.09662	6.15596	6.14376	4.80933	5.03957	4.6372	3.90014	3.74053	3.92075	4.3364	4.54463	4.41159
YWHAH	4.53628	4.83897	4.64761	4.41134	4.2498	4.45281	4.29082	4.43366	4.34258	4.3364	4.54463	4.76544
YWHAG	5.30927	5.3637	5.56896	3.68136	4.35129	3.69404	3.65631	4.04071	3.79274	4.21735	4.48331	4.41159
SFN	4.63508	4.92098	4.98658	2.60162	3.42029	3.51723	2.76642	2.84462	2.89326	3.17004	3.28408	3.58332
YWHAQ	5.2166	5.20907	5.38065	4.52159	4.35129	4.35095	4.37394	4.56508	4.34258	4.44638	4.65997	4.57397
YWHAZ	5.58118	5.63067	5.61854	5.04911	4.77314	4.24136	3.3627	3.49892	3.79274	4.54856	4.35224	4.41159
HLA-A	4.3741	4.21542	4.26726	5.86929	5.92172	6.02659	4.29082	4.84921	5.20965	4.3364	4.13018	4.09229
HLA-B	0	2.77797	2.5799	3.24023	3.7526	3.51723	2.1643	0	0	2.07049	2.54995	1.82184
PPP2R1A	4.3741	4.6595	4.59904	4.01873	4.02251	3.31569	4.851	4.79668	5.20965	4.59706	4.8662	4.67288
HIBADH	2.92198	2.77797	2.1108	0	0	0	0	0	0	1.37859	0	0.883701
SLC3A2	1.40311	1.41898	1.80302	5.43454	5.41263	5.65141	3.51696	3.62478	3.65226	2.32203	2.77133	2.13107
NT5C2	3.54728	2.94408	3.45391	0	0	0	2.49655	1.61403	1.83664	2.72257	3.13255	3.10533
PGD	6.27573	6.23824	6.22603	3.47759	2.98779	3.08134	4.10866	4.28906	4.34258	5.49198	5.35122	5.56927
APP	4.19136	4.79615	5.06019	0	0	0	1.11159	1.02185	1.19276	3.40611	3.66161	2.78988
PRKAG1	2.35382	1.41898	1.80302	1.42755	2.36724	1.31777	2.49655	2.35674	2.28027	2.32203	1.96853	1.82184
GOT2	5.24815	5.10766	5.19703	0	0	0	0	0	0	0	1.55702	1.82184
ABCE1	2.10078	0	2.1108	2.13086	2.71062	1.9948	4.10866	4.12833	4.14703	3.78671	3.4212	3.10533
ABCF1	2.10078	2.37432	1.41124	2.13086	1.2549	1.31777	4.20261	3.74053	3.92075	3.78671	3.54641	3.58332
ABHD10	2.35382	1.41898	0	0	0	0	1.73191	1.61403	1.19276	0.848053	0	0
ABHD14B	2.56904	2.59022	1.80302	0	0	0	0	1.02185	0	1.37859	0	0
ABP1	5.98866	5.95651	6.03841	2.60162	3.22019	3.08134	4.45253	4.79668	4.66857	6.0748	6.12841	5.98954
ACE2	2.10078	1.41898	1.41124	0	2.36724	1.9948	0	0	0	0.848053	0	0
ACTL6A	3.32854	3.66877	3.21697	2.60162	1.91572	0	4.29082	4.28906	4.43124	2.72257	2.54995	3.24047
ACLY	3.54728	3.57056	3.21697	4.97352	4.4461	4.35095	6.21204	6.13021	6.35775	6.14172	5.98091	6.18653
ACO1	3.82351	3.57056	3.74926	2.13086	0	0	4.45253	4.36317	4.59371	3.40611	3.28408	3.36403
ACO2	2.35382	3.09303	3.0821	1.42755	0	0	1.73191	2.84462	3.49661	2.88763	2.96322	2.60184
ACOT2	2.35382	2.37432	2.1108	0	0	0	1.11159	1.02185	1.19276	1.37859	1.55702	0
APEH	5.33889	5.20907	5.02386	2.95598	1.91572	1.9948	2.76642	2.03266	2.28027	5.11282	5.24438	4.85242
ACSS1	1.79372	1.81186	1.80302	0	0	0	1.11159	1.02185	0	1.37859	0	1.42772
ACTB	8.25006	8.22787	8.23553	7.80778	7.59787	7.48094	9.63904	9.85711	9.7589	9.53657	9.42555	9.59354
ACTBL2	4.53628	4.56062	4.64761	4.80933	4.4461	4.87594	5.29673	5.39989	5.39741	5.38555	5.1685	5.04937
ACTC1	5.45162	5.42119	5.54352	6.02715	5.74651	5.73466	6.34159	6.36477	6.56788	6.25184	6.04598	5.97022
ACTN1	7.34147	7.23668	7.23237	4.41134	4.14063	4.45281	4.29082	4.62656	4.43124	5.68382	5.8166	5.64432
ACTN4	8.55457	8.5925	8.50305	5.9104	5.7833	5.51678	5.88366	5.87552	5.67666	6.50156	6.6448	6.48761
ACTR1A	2.35382	1.81186	2.1108	1.42755	2.36724	0	3.51696	3.49892	3.32211	2.88763	3.13255	3.36403
ACY1	5.08297	5.07221	4.94832	3.24023	1.91572	2.45376	3.90014	4.36317	4.34258	4.21735	3.66161	4.16205
ADAM10	2.35382	2.12033	1.41124	6.41776	6.48763	6.61519	3.51696	3.62478	3.65226	3.03573	3.13255	3.10533
ADAM17	1.79372	1.41898	2.1108	4.01873	4.02251	4.6372	2.1643	1.02185	1.83664	2.07049	1.96853	2.13107
ADD1	3.73718	3.35146	3.45391	0	0	0	1.73191	1.61403	1.19276	2.72257	2.54995	2.60184
ADD3	2.75627	2.59022	2.7674	0	0	0	1.11159	0	0	1.76562	1.55702	1.82184
ADH1C	3.44205	2.77797	3.0821	0	0	0	0	1.02185	0	1.37859	0	2.13107
ADH5	2.75627	3.09303	3.0821	0	0	0	3.90014	3.20855	2.61908	3.17004	2.77133	3.36403
ADK	2.35382	2.37432	2.36434	1.42755	0	1.31777	2.76642	3.49892	2.28027	2.88763	2.77133	3.10533
MLLT4	2.35382	2.77797	2.36434	2.95598	2.98779	3.08134	1.11159	1.02185	0	2.32203	1.96853	2.38557
GLA	3.73718	3.66877	3.9943	2.60162	0	2.45376	3.3627	3.74053	4.03832	3.60893	3.13255	2.95621
PGM3	2.10078	2.12033	2.1108	0	1.91572	0	2.99368	2.84462	2.28027	2.88763	1.96853	2.38557
EIF2C2	3.20532	2.12033	3.0821	0	0	0	0	0	0	2.07049	2.28834	2.38557
AGRN	4.48422	5.14226	4.64761	3.85988	2.98779	2.45376	5.56783	5.62745	5.87934	5.72804	5.93585	5.64432
AHSA1	2.35382	2.12033	2.1108	0	0	0	2.49655	1.61403	1.83664	1.76562	1.96853	2.60184
AIFM1	4.12492	3.76073	3.74926	1.42755	0	0	0	0	0	1.37859	1.96853	2.13107
AKR1A1	2.10078	2.12033	2.1108	2.60162	1.91572	1.31777	2.49655	2.03266	1.83664	1.76562	1.55702	2.13107
AKR1C3	5.18433	5.03586	5.06019	3.47759	3.7526	2.80141	4.79177	4.62656	4.66857	3.51108	3.66161	3.47784
ALDH1A1	7.7797	7.50611	7.60866	5.82697	5.50362	5.2027	6.42191	6.4179	6.50799	7.44141	7.58746	7.65313
ALDH1B1	1.79372	2.37432	2.1108	2.60162	2.36724	1.9948	4.37394	4.21093	4.66857	3.78671	3.54641	3.68161
ALDH7A1	2.75627	2.77797	2.5799	1.42755	0	0	2.99368	2.84462	2.28027	1.76562	2.28834	2.78988
ALDH9A1	3.54728	3.46516	3.0821	1.42755	0	1.31777	3.78337	3.74053	4.03832	3.2929	3.4212	3.47784
ALDH2	3.20532	3.66877	2.93332	2.60162	0	1.31777	4.10866	3.84768	3.92075	4.39244	3.96056	4.09229
ALDOA	8.32226	8.13213	8.18294	4.41134	3.7526	3.08134	4.29082	4.12833	4.51476	5.56694	6.08778	5.71565
ALDOC	5.27904	4.9603	4.8686	2.60162	2.36724	2.80141	2.76642	2.6212	2.61908	3.51108	3.54641	3.58332
AMACR	4.63508	4.39832	4.20371	0	0	0	2.49655	2.35674	2.28027	0.848053	2.54995	1.82184
RNPEP	5.24815	5.39273	5.02386	4.29196	4.14063	3.51723	5.4192	5.29018	5.35271	4.73348	4.91346	4.97378
LAP3	4.3741	4.39832	4.13723	2.95598	2.36724	1.31777	4.59793	4.28906	4.24812	4.77623	4.48331	4.46777
METAP2	2.75627	3.09303	3.45391	0	0	0	3.18996	2.35674	2.28027	2.53616	2.28834	2.60184
NAGLU	4.25488	4.14891	4.32813	0	0	0	1.11159	1.02185	1.19276	3.2929	3.76829	3.10533
PRMT1	3.54728	4.00591	3.65737	4.41134	3.89386	3.69404	5.11537	5.32769	5.39741	4.81775	4.76677	4.7199
PRMT5	3.44205	3.22802	2.93332	3.68136	2.98779	2.80141	4.79177	4.84921	4.43124	4.8581	5.00358	4.67288
ANXA2	2.92198	1.41898	1.80302	5.86929	5.74651	5.69364	2.99368	3.03803	3.65226	1.76562	2.28834	0.883701
AP1B1	5.36791	5.27293	5.2293	4.52159	4.53507	4.6372	4.90789	4.12833	4.59371	5.4661	5.00358	5.59472
AP1G1	4.81443	4.56062	4.44266	2.13086	2.36724	1.9948	3.18996	3.36103	3.92075	4.73348	4.35224	4.7199
AP1G2	2.92198	2.37432	2.36434	0	0	0	2.49655	2.03266	1.19276	3.2929	3.13255	2.95621
AP1M1	2.75627	2.77797	3.0821	0	0	0	1.73191	0	0	2.72257	2.96322	3.47784
AP1M2	3.54728	3.09303	3.21697	2.13086	1.91572	1.31777	3.65631	3.20855	2.61908	3.94498	4.20806	3.86013
AP1S1	1.79372	1.81186	1.80302	0	0	0	1.11159	1.02185	1.19276	2.07049	2.77133	1.82184
AP2A1	4.19136	4.21542	4.20371	5.5431	5.7833	5.69364	5.01536	4.62656	4.66857	5.27065	5.08839	5.59472
AP2A2	3.20532	3.46516	3.21697	4.71964	4.53507	4.72125	4.00817	3.74053	3.79274	4.49837	3.96056	4.52185
AP2B1	5.2166	4.99857	5.06019	5.64405	6.04802	6.15303	5.33872	4.79668	4.9343	5.56694	5.24438	5.66849
AP2M1	3.20532	3.35146	3.0821	3.85988	4.35129	4.24136	4.10866	3.94742	4.24812	4.54856	4.65997	4.67288
AP3D1	2.35382	2.59022	2.5799	1.42755	0	0	3.78337	3.20855	3.12356	3.40611	2.77133	2.78988
APEX1	4.05526	4.21542	3.91716	1.42755	1.91572	0	3.78337	3.62478	3.65226	3.40611	3.54641	3.86013
API5	3.07059	3.35146	2.36434	0	0	0	1.11159	1.02185	1.19276	0.848053	1.55702	1.42772
APLP2	2.10078	2.37432	2.36434	0	0	0	0	0	0	0.848053	1.55702	0.883701
APRT	2.10078	2.77797	2.36434	3.68136	3.42029	3.08134	4.29082	4.12833	4.24812	3.2929	3.4212	3.24047
ARPC1A	2.75627	2.59022	2.36434	0	0	0	1.73191	2.03266	1.83664	2.32203	1.96853	2.60184
ARPC1B	3.90497	3.76073	3.74926	2.13086	1.91572	2.80141	3.18996	3.49892	3.32211	3.86801	3.96056	3.58332
ARF1	3.44205	2.77797	2.93332	5.31714	5.15635	5.46895	3.90014	3.94742	3.92075	3.51108	3.54641	3.10533
ARHGEF7	2.10078	2.37432	2.36434	0	0	0	1.11159	0	0	0.848053	0.979097	1.82184
ASL	4.19136	3.46516	3.55922	0	0	0	0	0	0	3.2929	3.66161	3.77363
ACTR2	4.77164	4.39832	4.38653	3.47759	3.59599	3.08134	4.52706	4.50087	4.66857	4.54856	4.60345	4.29221
ACTR3	5.11755	4.92098	4.82703	4.52159	3.59599	3.69404	4.79177	4.84921	5.15862	4.93558	5.00358	5.1558
ARPC2	4.3741	4.50853	4.26726	2.95598	1.2549	1.31777	3.3627	3.74053	3.12356	3.78671	3.76829	3.77363
ARPC3	3.82351	3.46516	3.0821	2.13086	2.36724	2.80141	2.76642	3.20855	3.49661	3.40611	3.86762	3.47784
ARPC4	3.73718	3.46516	3.0821	0	1.91572	0	1.11159	2.03266	3.12356	3.40611	3.54641	2.95621
ARPC5	2.10078	1.81186	1.80302	0	0	0	1.11159	1.02185	1.19276	0.848053	0.979097	1.42772
ARRB1	2.92198	1.41898	1.41124	0	0	0	2.76642	2.6212	2.28027	3.03573	2.54995	2.95621
ASS1	4.77164	4.61091	4.78422	4.1618	3.22019	3.31569	5.2089	5.08648	5.15862	4.73348	4.65997	4.7199
ATP5B	4.72754	4.45448	4.49669	5.98928	4.14063	4.12274	6.06969	5.87552	5.91052	5.49198	5.54374	5.4901
ATXN10	2.35382	2.37432	2.5799	0	0	0	2.49655	2.03266	2.28027	2.07049	1.96853	1.82184
B3GNT3	2.56904	2.94408	2.5799	1.42755	1.91572	1.31777	2.1643	2.35674	2.28027	2.72257	1.96853	2.38557
B4GALT1	2.35382	2.37432	1.80302	2.13086	1.2549	1.31777	1.11159	1.02185	1.19276	1.37859	0	0
B4GALT4	2.35382	1.81186	2.36434	0	0	0	1.11159	1.02185	0	1.37859	0.979097	1.42772
B7H6	0	2.12033	2.1108	1.42755	1.91572	1.9948	0	0	0	1.37859	0	0.883701
ACOT7	1.79372	1.81186	2.1108	0	0	1.31777	4.10866	3.74053	3.92075	3.40611	3.28408	3.68161
BAG6	1.40311	1.41898	1.41124	2.13086	1.2549	0	2.99368	2.35674	2.61908	3.03573	2.28834	3.24047
BCCIP	1.40311	2.12033	2.1108	0	0	0	1.11159	1.02185	1.19276	1.37859	0.979097	0.883701
GLB1	3.54728	3.35146	3.55922	3.24023	2.98779	2.45376	4.20261	4.12833	4.14703	4.01804	4.35224	4.09229
TGFBI	9.40121	9.47661	9.53857	5.95038	5.21138	5.31516	7.08382	7.33773	7.36026	8.68733	8.70953	8.67064
GUSB	3.54728	2.94408	3.45391	0	0	0	0	0	0	3.60893	3.66161	3.10533
BLVRA	1.40311	2.12033	1.80302	0	0	0	0	1.02185	0	0.848053	1.55702	0.883701
BIRC6	1.79372	0	1.80302	1.42755	0	0	4.10866	3.20855	2.89326	2.32203	2.28834	2.60184
BLMH	2.75627	2.59022	2.36434	1.42755	2.36724	0	0	0	0	2.32203	2.54995	1.42772
BLVRB	1.79372	1.81186	1.41124	0	1.2549	1.31777	1.73191	0	0	1.76562	0.979097	1.42772
BMP4	2.10078	2.59022	2.5799	2.60162	2.71062	2.80141	3.18996	3.49892	4.24812	4.01804	3.66161	3.77363
BROX	2.75627	2.37432	2.7674	5.78337	5.98625	5.92391	2.1643	3.03803	3.12356	2.07049	1.55702	1.82184
PRSS22	3.73718	3.92872	3.91716	0	0	0	1.11159	1.02185	0	1.76562	0.979097	2.13107
BUB3	1.40311	1.41898	1.41124	2.13086	1.2549	1.31777	3.65631	3.62478	3.65226	2.88763	3.13255	3.36403
BZW2	1.79372	2.59022	1.80302	0	1.91572	0	1.73191	2.35674	0	3.17004	2.96322	3.10533
C1QBP	3.73718	3.22802	3.55922	0	0	0	0	0	0	2.53616	2.96322	2.38557
C1R	2.56904	2.77797	2.36434	0	0	0	0	0	0	0.848053	1.96853	0
MTHFD1	3.73718	4.14891	4.49669	4.62401	4.69806	4.54795	6.06969	5.97342	5.84748	5.43975	5.48238	5.22263
SDF4	3.90497	3.92872	3.9943	0	0	0	0	0	0	2.53616	1.55702	0.883701
CDH17	7.27408	7.58998	7.75993	6.52754	6.34727	6.67963	3.65631	4.04071	3.49661	4.54856	4.13018	4.41159
CA12	1.40311	2.37432	1.80302	2.60162	3.22019	3.08134	0	0	0	0	0	0
CALM1	3.20532	3.09303	3.45391	2.95598	3.42029	2.80141	0	1.02185	1.19276	3.17004	2.96322	2.78988
CALR	4.89639	4.99857	4.8686	0	1.2549	0	1.11159	1.61403	0	1.37859	1.96853	0.883701
CAPN1	4.81443	4.79615	4.78422	3.24023	2.71062	1.9948	3.51696	3.49892	3.49661	3.2929	3.86762	3.36403
CAND1	5.9508	5.52973	5.68985	2.95598	3.22019	2.80141	5.29673	5.17144	5.10573	5.79194	5.71357	5.80559
CANT1	3.90497	3.76073	3.91716	0	0	0	1.73191	0	1.19276	2.07049	2.28834	2.13107
CAP1	4.63508	5.07221	4.94832	4.1618	3.89386	3.31569	4.66548	4.43366	4.73973	5.24044	5.24438	4.93445
CAPRIN1	3.07059	2.77797	3.45391	0	0	0	1.11159	1.02185	1.19276	1.76562	2.28834	1.82184
CAPZB	4.58652	4.7065	4.64761	3.24023	2.98779	3.08134	4.52706	3.94742	3.65226	4.15392	4.41926	4.2286
CARM1	3.54728	3.35146	3.21697	0	0	1.31777	3.18996	2.6212	2.28027	4.01804	3.54641	3.77363
CASP6	2.10078	1.81186	1.80302	0	0	0	1.11159	1.02185	0	0.848053	1.55702	1.42772
CAT	1.79372	1.81186	0	1.42755	0	0	1.11159	0	1.19276	1.37859	1.96853	1.42772
CTSB	3.07059	3.35146	3.3403	0	0	0	1.11159	1.02185	1.19276	1.76562	0.979097	0.883701
CTSC	6.00723	6.1728	6.17723	1.42755	2.36724	1.31777	3.65631	4.04071	3.79274	4.54856	3.54641	3.86013
CTSF	1.79372	1.41898	1.80302	1.42755	0	0	3.3627	3.03803	2.61908	2.88763	2.77133	2.78988
CTSH	5.11755	5.33407	5.38065	4.01873	3.42029	3.85152	5.33872	5.17144	5.35271	4.68942	4.81734	4.46777
CTSL2	3.20532	2.94408	3.0821	0	0	0	2.1643	1.61403	0	1.76562	1.55702	1.82184
CTSS	4.43021	4.14891	4.54877	1.42755	0	0	1.73191	1.61403	1.19276	0.848053	1.55702	0
CTSZ	3.90497	4.14891	4.26726	0	0	0	1.73191	0	1.83664	1.37859	0.979097	0.883701
CAPZA1	4.05526	4.21542	4.13723	1.42755	1.91572	1.31777	3.51696	2.84462	2.89326	2.88763	2.96322	2.38557
CAPZA2	4.25488	3.92872	4.06753	2.95598	1.2549	1.9948	3.3627	3.20855	2.89326	4.08758	3.96056	3.77363
C2orf89	1.79372	0	2.36434	0	0	0	1.73191	2.35674	1.83664	2.72257	2.77133	2.95621
CBR1	3.07059	3.09303	3.0821	3.47759	2.98779	2.80141	3.65631	3.94742	3.49661	3.17004	3.28408	3.36403
CBS	2.75627	2.12033	1.80302	0	0	0	1.73191	0	1.83664	2.88763	2.28834	2.78988
CBX3	1.79372	1.41898	1.41124	0	0	0	1.11159	1.02185	1.83664	2.07049	1.55702	1.42772
ALCAM	1.40311	2.12033	1.80302	2.13086	1.2549	1.31777	0	0	0	0	0	0
CDC37	3.07059	3.09303	2.93332	1.42755	1.2549	1.31777	2.49655	2.35674	1.83664	1.76562	2.54995	2.38557
CDC42	2.10078	1.81186	1.80302	4.1618	4.35129	4.35095	3.18996	3.20855	3.49661	2.53616	2.28834	2.13107
CDHR1	2.56904	2.12033	1.80302	0	0	0	0	1.02185	0	2.07049	1.96853	1.82184
CEACAM5	2.75627	3.46516	3.0821	4.52159	4.2498	4.35095	2.99368	3.20855	3.32211	2.72257	2.54995	2.13107
C6orf211	1.40311	1.41898	2.1108	0	0	0	2.1643	1.61403	0	0.848053	0.979097	0.883701
CTH	2.75627	2.77797	2.93332	0	0	0	0	0	0	0.848053	1.96853	1.42772
HSPE1	3.54728	3.57056	3.65737	0	0	0	0	0	0	1.76562	1.96853	0.883701
HSPD1	6.29097	6.23824	6.31893	4.80933	2.98779	2.45376	5.4192	5.29018	5.25893	5.30025	5.51339	5.4348
CHD4	2.75627	2.59022	2.36434	0	0	0	2.49655	2.03266	2.61908	3.03573	2.54995	3.10533
CHERP	1.40311	1.41898	1.80302	0	0	0	1.73191	2.84462	1.19276	0.848053	1.96853	1.82184
CS	3.20532	3.66877	3.0821	2.60162	2.36724	1.31777	4.59793	4.28906	4.24812	4.01804	3.66161	3.94174
CKAP5	2.75627	3.09303	3.55922	0	1.91572	0	2.49655	1.61403	2.28027	3.70056	3.28408	3.24047
CLTC	6.39331	6.28545	6.24193	6.93867	6.39559	6.47696	7.91464	7.90118	7.9905	7.21153	7.25278	7.2822
CLIC1	4.68205	4.45448	4.44266	4.1618	3.59599	3.69404	4.96263	4.56508	4.87232	4.54856	4.60345	4.62427
CLIC4	2.10078	2.12033	2.5799	1.42755	0	0	1.11159	1.02185	1.19276	1.37859	1.96853	1.82184
C14orf166	1.40311	1.41898	1.41124	1.42755	1.2549	1.31777	1.73191	2.03266	1.83664	0	1.55702	1.42772
CNDP2	4.97394	5.14226	5.06019	2.95598	2.98779	1.9948	4.90789	4.62656	4.43124	4.21735	4.20806	4.2286
CNOT1	2.10078	2.12033	1.41124	2.13086	1.2549	1.31777	3.3627	3.62478	3.65226	3.40611	2.54995	3.24047
C3	1.79372	2.37432	2.36434	0	0	0	0	1.61403	1.19276	1.37859	1.55702	1.42772
COCH	7.17903	7.2605	7.54598	1.42755	0	1.31777	1.11159	1.61403	1.83664	4.01804	4.20806	3.36403
CFL1	4.25488	4.21542	4.13723	4.29196	4.14063	4.24136	3.90014	3.94742	3.79274	4.44638	3.76829	4.41159
COMT	2.75627	2.77797	3.0821	2.60162	1.2549	1.9948	3.65631	3.49892	3.92075	2.72257	3.13255	3.24047
COPA	3.54728	3.76073	3.55922	2.60162	2.98779	1.9948	5.33872	5.39989	5.78155	4.21735	4.20806	4.16205
COPB1	3.07059	3.76073	3.65737	3.47759	1.91572	2.45376	5.67004	5.36424	5.30658	4.89736	4.91346	5.04937
COPB2	3.44205	3.66877	3.83565	2.60162	2.36724	2.45376	5.11537	5.04204	5.05082	3.70056	3.96056	3.68161
ARCN1	1.40311	2.12033	1.80302	0	0	0	2.1643	2.6212	1.19276	2.32203	1.96853	1.42772
COPE	3.54728	3.92872	3.74926	0	1.2549	0	3.51696	3.20855	2.61908	2.07049	2.28834	2.60184
COPG1	3.32854	3.35146	3.83565	2.13086	1.2549	1.31777	4.90789	4.84921	4.59371	4.44638	4.28195	4.35314
COPG2	2.35382	2.37432	1.80302	2.13086	0	0	4.37394	4.43366	4.43124	4.08758	3.54641	3.77363
CORO1A	2.35382	2.59022	2.1108	0	0	0	2.1643	2.35674	2.28027	2.53616	2.28834	2.60184
CORO1B	4.85599	4.79615	4.8686	3.68136	2.98779	2.80141	5.01536	4.56508	4.80755	4.81775	4.8662	4.62427
CORO1C	4.43021	4.21542	4.26726	1.42755	2.36724	1.31777	3.3627	3.03803	3.49661	3.70056	3.66161	3.58332
CPNE1	2.75627	2.12033	2.36434	3.24023	3.42029	3.31569	3.51696	2.84462	3.49661	2.53616	2.54995	2.60184
CAPNS1	3.82351	3.66877	3.45391	1.42755	1.2549	0	1.11159	1.02185	0	2.07049	2.54995	2.60184
CPSF1	2.10078	2.12033	2.1108	2.60162	1.2549	0	3.65631	3.49892	4.03832	3.51108	3.13255	3.24047
CPSF2	1.40311	1.41898	1.41124	0	0	0	2.76642	2.84462	2.61908	2.07049	1.55702	2.38557
NUDT21	3.64535	3.92872	4.06753	0	1.2549	0	2.49655	1.61403	1.83664	2.32203	2.54995	2.38557
CPSF6	1.79372	2.12033	2.1108	0	0	0	1.73191	1.61403	2.28027	1.37859	1.55702	2.13107
CRYL1	3.73718	3.35146	3.55922	0	1.2549	0	3.18996	3.20855	3.32211	3.03573	3.96056	3.68161
CASK	3.07059	2.77797	2.93332	6.85689	6.69491	6.52452	2.99368	3.84768	3.32211	2.07049	2.77133	2.13107
GPS1	1.40311	1.41898	1.41124	2.13086	1.2549	1.31777	3.3627	3.03803	3.32211	3.2929	3.28408	3.47784
COPS2	2.92198	2.12033	1.80302	1.42755	0	0	3.65631	3.49892	3.32211	4.2781	4.13018	4.46777
COPS3	2.10078	2.12033	2.36434	1.42755	0	0	3.18996	2.6212	3.12356	3.17004	2.77133	3.10533
COPS4	2.35382	1.81186	2.1108	2.13086	0	0	3.3627	3.03803	3.49661	3.70056	4.28195	4.16205
COPS6	1.40311	1.41898	1.41124	0	0	1.31777	2.1643	1.61403	1.83664	3.03573	2.77133	2.38557
COPS8	1.40311	0	1.80302	1.42755	0	0	2.1643	2.6212	2.61908	3.17004	2.96322	2.95621
CSTF1	3.07059	3.09303	2.93332	0	0	0	3.18996	2.6212	2.28027	2.32203	1.55702	2.78988
CSTF3	2.92198	2.37432	2.7674	0	0	0	2.49655	2.03266	1.83664	2.07049	2.54995	2.13107
CLSTN1	6.65112	6.96432	6.83108	0	0	0	0	0	0	4.01804	3.76829	3.58332
CLSTN2	5.39636	5.67861	5.4091	0	0	0	1.11159	1.61403	1.83664	3.17004	3.54641	3.47784
CLSTN3	4.3741	4.61091	4.59904	0	0	0	0	0	0	2.32203	1.55702	1.82184
CTBP1	2.35382	0	1.41124	2.13086	1.2549	1.31777	3.78337	2.84462	2.89326	2.32203	1.96853	2.78988
CTBP2	2.10078	2.59022	2.1108	1.42755	1.2549	1.31777	4.20261	4.04071	3.92075	2.07049	3.28408	2.60184
CTNNA1	2.56904	2.37432	2.7674	1.42755	1.91572	1.9948	1.11159	0	1.19276	1.37859	1.55702	0.883701
CTNNB1	4.12492	4.14891	4.06753	4.1618	4.02251	3.85152	5.11537	4.43366	4.59371	4.15392	4.13018	4.01898
CUL1	2.92198	3.09303	3.21697	1.42755	0	0	2.76642	2.35674	2.61908	4.08758	4.04786	4.16205
CUL2	3.44205	3.46516	2.93332	0	0	0	3.3627	2.03266	2.28027	2.32203	3.4212	2.38557
CUL3	2.75627	2.37432	2.5799	2.13086	1.91572	0	1.11159	1.02185	1.19276	2.32203	2.28834	2.38557
CUL4A	3.07059	2.59022	2.93332	2.13086	1.91572	1.31777	3.90014	4.12833	4.14703	3.78671	3.66161	3.68161
CUL4B	2.92198	1.81186	1.80302	0	0	0	2.49655	1.61403	2.28027	3.86801	2.96322	3.68161
CACYBP	2.10078	1.81186	1.80302	0	0	0	2.1643	1.02185	0	0.848053	1.96853	1.42772
CYFIP1	2.10078	1.81186	1.80302	4.41134	4.61887	4.72125	5.11537	5.08648	5.05082	4.81775	4.04786	4.93445
CSTB	0	2.37432	1.41124	1.42755	1.91572	1.31777	1.11159	1.02185	1.19276	0.848053	1.55702	0.883701
DAG1	2.56904	2.77797	2.93332	4.89376	4.77314	4.80067	0	1.02185	1.19276	0	0	0
DYNC1I2	2.35382	2.77797	2.7674	2.13086	1.91572	1.31777	3.65631	3.36103	3.49661	3.40611	3.4212	3.47784
DYNC1LI2	2.35382	2.12033	2.36434	0	0	0	2.49655	2.03266	2.28027	2.53616	2.54995	2.95621
DCPS	3.20532	3.46516	3.0821	1.42755	0	0	2.49655	2.84462	3.12356	1.37859	2.54995	2.13107
DCTN1	2.35382	2.12033	0	0	0	0	3.3627	3.84768	3.12356	2.53616	1.55702	2.38557
DCTN4	1.40311	1.81186	2.1108	0	0	0	1.73191	1.02185	1.19276	2.53616	2.28834	2.13107
DCTPP1	2.92198	3.09303	2.93332	0	0	0	0	0	0	1.37859	0.979097	1.82184
UROD	3.54728	3.66877	3.65737	0	0	0	1.73191	1.02185	1.83664	0.848053	0.979097	0.883701
DCXR	2.56904	2.77797	2.36434	1.42755	1.2549	1.31777	2.1643	2.35674	2.28027	2.07049	1.55702	1.42772
DDAH1	2.75627	2.77797	2.5799	2.60162	1.91572	2.45376	0	0	0	0	0	0
DDAH2	2.10078	1.81186	0	2.60162	1.2549	1.31777	1.11159	0	1.19276	0.848053	0	0.883701
DDB1	5.15133	4.99857	4.98658	3.24023	1.2549	2.45376	3.51696	3.74053	3.65226	5.1458	5.31648	5.12119
DDB2	2.75627	1.41898	2.1108	0	0	0	0	0	0	2.88763	3.28408	2.13107
DDC	3.44205	3.35146	2.7674	0	0	0	1.73191	1.02185	0	2.07049	2.28834	1.82184
DDR1	3.44205	3.09303	3.3403	1.42755	3.22019	3.08134	1.11159	1.61403	1.19276	0	0	0
DDX1	3.32854	3.66877	3.74926	3.24023	1.91572	2.45376	4.66548	4.62656	4.59371	3.94498	3.86762	4.01898
DDX17	2.75627	3.35146	2.93332	2.13086	2.36724	1.9948	4.79177	4.62656	4.51476	3.51108	3.86762	3.77363
DDX21	1.40311	1.41898	2.7674	0	1.2549	0	3.18996	3.74053	3.49661	2.32203	2.96322	2.13107
DDX23	1.40311	2.12033	0	0	0	0	2.1643	2.03266	1.83664	2.53616	1.96853	1.82184
DDX3X	1.79372	2.12033	2.36434	3.47759	2.98779	2.45376	4.00817	4.12833	4.14703	3.17004	2.96322	2.78988
DDX5	2.35382	2.59022	3.0821	2.13086	0	0	4.37394	4.43366	4.14703	2.88763	2.96322	3.36403
DDX6	2.35382	2.59022	1.80302	1.42755	0	1.31777	4.10866	3.74053	3.32211	3.2929	2.96322	2.78988
DEK	1.40311	2.12033	2.1108	0	0	0	2.49655	1.61403	1.19276	1.37859	0.979097	1.82184
DSP	3.98207	3.46516	3.74926	4.80933	4.77314	3.69404	5.1629	5.12958	5.35271	4.2781	3.76829	3.77363
DSTN	3.07059	2.77797	2.93332	0	1.2549	0	1.73191	2.35674	2.61908	2.32203	1.96853	2.38557
HSD17B4	2.56904	1.81186	2.36434	1.42755	0	0	3.18996	3.36103	3.49661	2.53616	2.54995	3.10533
SDHA	1.40311	1.81186	1.41124	0	0	0	2.99368	2.6212	3.12356	2.32203	2.54995	1.82184
SORD	5.76694	5.39273	5.54352	3.68136	2.36724	2.80141	4.52706	4.74217	5.10573	5.1458	5.35122	5.46271
DHX15	3.82351	3.84717	4.20371	4.01873	2.98779	3.08134	5.70257	5.29018	5.35271	5.07907	4.76677	4.46777
DHX36	1.40311	1.81186	2.36434	1.42755	0	0	3.18996	3.49892	3.12356	2.88763	2.77133	2.38557
DHX9	4.93569	5.03586	5.09564	5.18934	4.97743	4.94748	6.42191	6.25225	6.28824	5.94966	5.71357	5.98954
DIAPH1	3.07059	3.09303	3.0821	0	0	0	2.1643	1.02185	2.28027	3.03573	2.96322	3.68161
DIAPH2	1.79372	1.81186	2.1108	0	0	0	0	1.02185	0	1.37859	2.28834	1.82184
DNAJB11	4.12492	4.21542	4.44266	2.60162	0	1.31777	2.1643	2.03266	1.83664	4.08758	4.13018	3.77363
DNAJC10	2.10078	2.37432	2.5799	0	0	0	1.11159	0	0	1.76562	1.96853	1.42772
DLD	4.58652	4.39832	4.49669	0	0	0	0	0	0	1.37859	2.54995	0.883701
DNASE1	3.82351	3.84717	3.74926	0	0	0	0	0	0	2.72257	2.54995	2.38557
DNAJA1	2.75627	2.77797	2.7674	5.37703	5.74651	5.69364	3.18996	4.28906	4.03832	3.70056	3.4212	3.58332
DNAJA2	2.75627	2.77797	2.7674	4.29196	4.9125	4.80067	3.3627	3.36103	3.65226	3.2929	3.13255	3.36403
DNAJB1	1.40311	1.41898	1.41124	2.95598	1.91572	2.45376	2.49655	2.84462	2.61908	1.76562	1.96853	2.38557
DNAJC3	3.20532	3.35146	3.45391	0	0	0	2.49655	2.35674	3.32211	2.72257	2.54995	2.38557
DNM1L	1.40311	2.12033	1.80302	1.42755	0	0	3.18996	2.6212	2.28027	2.72257	1.96853	1.82184
DNPEP	3.07059	2.77797	2.93332	2.95598	2.98779	2.45376	3.78337	3.62478	4.14703	5.43975	5.54374	5.51697
APPL1	2.35382	1.41898	2.36434	0	0	0	1.11159	0	0	1.37859	0.979097	1.42772
DPEP1	3.54728	3.92872	4.06753	9.57581	10.1522	10.4602	6.09441	6.70117	6.73394	5.61483	6.28035	5.4901
DPP7	5.08297	4.75202	4.8686	0	0	0	1.11159	1.02185	0	1.76562	2.54995	2.13107
DPP3	5.74499	5.63067	5.6427	1.42755	0	0	3.78337	3.62478	3.79274	4.2781	4.35224	4.2286
DPP9	2.10078	2.37432	2.5799	0	0	0	2.76642	2.84462	2.28027	3.03573	2.54995	2.78988
DPY30	1.79372	1.81186	1.80302	0	0	0	0	0	0	1.76562	1.96853	1.42772
DPYSL2	4.25488	4.279	4.26726	2.95598	2.36724	1.31777	4.10866	4.12833	4.03832	4.44638	4.81734	4.7199
DRG1	3.64535	3.66877	3.55922	0	1.2549	0	3.18996	3.03803	3.12356	3.03573	2.96322	2.95621
DSC2	1.79372	2.12033	1.41124	0	2.71062	2.45376	0	0	0	0.848053	0	0.883701
DSG2	4.19136	4.33989	3.91716	5.48984	5.31551	5.56307	2.1643	2.03266	2.61908	1.76562	1.96853	1.42772
ADAR	1.79372	1.41898	0	0	0	0	2.1643	1.61403	1.83664	1.37859	0.979097	1.42772
DDX39A	3.44205	3.35146	3.3403	2.13086	0	0	3.51696	3.03803	3.12356	3.03573	3.13255	3.47784
DDX39B	4.3741	3.92872	4.13723	1.42755	2.71062	1.9948	3.78337	3.20855	3.12356	3.2929	3.28408	3.58332
DYNC1H1	3.64535	3.35146	3.21697	5.73841	4.9125	4.12274	7.68164	7.53499	7.57005	6.66972	6.58768	6.56691
EPB41L2	2.10078	0	1.41124	4.1618	4.02251	3.69404	3.90014	3.94742	4.03832	3.03573	2.77133	3.10533
ECH1	5.65367	5.14226	4.98658	0	0	0	0	1.61403	1.19276	2.88763	2.96322	3.10533
ECHDC1	2.92198	1.41898	0	0	0	0	1.73191	1.02185	1.83664	2.72257	2.77133	2.13107
ECM1	4.3741	4.7065	4.6946	0	0	0	0	0	0	1.37859	0.979097	0.883701
ECM29	2.75627	2.94408	3.55922	2.13086	1.91572	1.31777	5.06623	4.9962	4.66857	5.1458	4.81734	4.97378
EEA1	2.10078	2.59022	1.80302	0	0	0	0	1.02185	0	1.76562	0.979097	1.42772
EEF1A1	7.51365	7.69277	7.58392	6.446	6.13598	6.0912	7.13237	7.48608	7.31438	7.59855	7.63052	7.94298
EEF1B2	4.05526	4.00591	3.65737	1.42755	0	0	3.65631	3.49892	3.49661	3.60893	3.66161	4.01898
EEF1D	3.64535	4.21542	4.13723	2.13086	1.2549	1.31777	3.18996	3.20855	3.12356	3.17004	3.13255	3.36403
EEF1G	6.84934	6.91514	7.00892	5.48984	5.21138	4.94748	6.88563	7.18263	7.04615	6.96591	6.33344	7.00686
EEF2	7.81173	7.81578	7.93646	6.60472	6.34727	6.15303	7.39369	7.26226	7.19284	7.90341	7.85288	7.90788
EGFR	5.30927	5.33407	5.35162	9.442	9.6205	9.6883	6.65581	7.17236	7.14121	5.91182	6.04598	5.80559
EIF2B1	2.10078	1.81186	1.41124	1.42755	0	0	2.1643	1.61403	1.83664	2.72257	0.979097	0.883701
EIF2A	2.92198	2.77797	2.36434	0	0	0	2.99368	2.03266	2.61908	2.07049	1.96853	1.42772
EIF3A	3.82351	3.09303	3.55922	4.1618	2.98779	2.45376	5.11537	4.94884	5.10573	5.00911	4.91346	4.97378
EIF3B	4.25488	4.33989	4.64761	2.60162	1.91572	1.9948	4.45253	4.62656	4.24812	4.49837	4.20806	4.41159
EIF3C	3.20532	3.09303	3.3403	3.68136	3.42029	1.9948	4.66548	4.62656	4.51476	4.59706	4.81734	4.93445
EIF3D	2.75627	2.94408	2.7674	2.60162	1.2549	0	4.66548	4.12833	4.34258	4.08758	4.04786	3.86013
EIF3E	2.56904	2.59022	2.5799	3.24023	2.71062	1.9948	4.10866	3.94742	3.79274	4.68942	4.91346	4.16205
EIF3F	3.32854	2.94408	2.7674	3.85988	3.22019	2.45376	4.29082	4.21093	4.59371	4.44638	4.04786	4.01898
EIF3H	2.35382	2.37432	1.41124	1.42755	1.2549	0	3.51696	3.49892	3.32211	4.01804	3.86762	3.77363
EIF3I	1.40311	1.81186	2.1108	1.42755	1.91572	1.9948	3.78337	4.12833	4.14703	3.51108	3.66161	2.78988
EIF3L	3.73718	3.22802	3.21697	3.68136	3.22019	1.9948	4.73001	4.36317	4.14703	4.64398	4.28195	4.2286
EIF3M	3.64535	3.22802	3.65737	3.24023	1.91572	1.9948	4.20261	4.28906	3.92075	4.49837	4.65997	4.57397
TCEB2	1.40311	1.81186	1.80302	0	0	0	2.1643	2.03266	1.19276	2.32203	1.96853	2.13107
EML4	3.54728	3.76073	3.74926	0	1.91572	0	4.66548	4.89989	4.51476	4.73348	4.60345	4.7199
ENGASE	2.35382	1.81186	1.80302	0	0	0	3.18996	2.84462	2.89326	3.03573	2.28834	2.95621
ENO1	8.54824	8.57361	8.62935	5.73841	5.41263	5.41949	5.85501	5.59706	5.39741	6.66972	6.57303	6.81447
HSP90B1	5.36791	5.50335	5.26087	2.13086	2.36724	2.45376	3.78337	3.36103	3.49661	4.49837	4.13018	4.62427
ENTPD5	1.79372	0	1.80302	0	0	0	1.11159	1.02185	0	1.37859	1.55702	1.82184
EPCAM	2.92198	2.77797	2.7674	7.14222	7.86996	7.92383	4.52706	4.84921	5.05082	4.01804	4.20806	4.16205
EPHA2	1.40311	1.41898	1.80302	4.80933	4.97743	5.14301	1.73191	0	1.19276	0	0.979097	0
EPHB2	3.54728	3.66877	3.74926	6.29893	6.44234	6.29693	2.76642	2.03266	2.89326	1.37859	1.55702	1.42772
EPHB4	1.40311	2.12033	1.80302	5.12093	5.41263	5.46895	1.11159	1.02185	1.83664	0	0	0
ERBB3	2.10078	2.12033	1.80302	2.60162	3.22019	3.08134	0	0	0	0	0	0
ETF1	2.10078	2.12033	2.1108	0	0	0	2.76642	3.03803	1.83664	0.848053	2.28834	1.82184
GSPT1	3.73718	4.14891	3.83565	1.42755	0	0	3.18996	3.49892	3.12356	2.88763	3.4212	3.58332
ERO1L	3.98207	3.09303	3.65737	0	0	0	1.11159	1.61403	1.83664	1.37859	2.28834	2.38557
ERP44	3.90497	3.76073	3.83565	0	1.2549	1.31777	3.18996	2.84462	2.28027	3.17004	3.4212	3.10533
ESRP1	1.40311	1.41898	1.41124	1.42755	1.2549	0	2.99368	2.35674	2.89326	2.07049	1.96853	1.42772
ESD	3.98207	4.14891	4.13723	3.24023	3.22019	3.31569	4.20261	4.28906	4.43124	4.15392	3.86762	4.01898
ETFA	1.79372	1.81186	1.80302	2.60162	0	0	3.18996	2.84462	3.32211	2.88763	2.54995	2.78988
ETHE1	3.07059	3.09303	2.7674	2.13086	0	0	3.78337	4.21093	4.14703	3.17004	3.4212	3.58332
EFTUD1	1.79372	1.81186	2.1108	0	0	0	2.1643	2.03266	2.61908	2.88763	2.77133	2.38557
EXOSC2	2.10078	2.37432	2.5799	0	0	0	1.73191	1.02185	1.19276	2.07049	0.979097	1.82184
EXOSC8	1.79372	1.81186	2.1108	0	0	0	1.73191	1.02185	0	0.848053	1.55702	1.42772
EXOSC9	2.10078	1.41898	0	0	0	0	0	1.02185	1.19276	1.76562	0.979097	1.82184
EXT1	4.43021	4.279	4.49669	0	0	0	1.11159	1.02185	1.83664	3.51108	3.86762	3.47784
EXT2	4.48422	4.279	4.32813	0	0	0	0	0	0	2.88763	3.54641	2.95621
EZR	4.12492	3.92872	3.9943	4.80933	5.09914	5.26003	2.1643	1.61403	1.83664	1.37859	1.96853	2.13107
FBP1	3.73718	3.76073	3.65737	1.42755	1.2549	1.31777	0	0	1.19276	1.76562	1.55702	1.42772
FAM49B	3.64535	3.66877	3.9943	3.24023	3.22019	3.51723	1.11159	0	1.19276	0.848053	0.979097	0.883701
F5	1.40311	2.12033	2.1108	1.42755	1.91572	1.31777	1.73191	1.61403	1.19276	1.76562	1.55702	0.883701
FABP5	1.40311	1.41898	1.80302	1.42755	2.98779	1.9948	1.73191	2.03266	0	0	0	0
FABP1	3.54728	3.84717	3.83565	4.89376	4.53507	4.12274	1.73191	2.6212	2.28027	0.848053	0.979097	0.883701
FAHD1	3.44205	3.22802	3.3403	0	0	0	0	0	0	1.76562	1.55702	1.42772
FASN	6.73147	6.66445	6.69904	8.02925	7.63859	7.62972	8.82568	8.84094	8.95813	9.1258	8.93239	9.06368
FAT1	4.72754	4.39832	4.20371	4.01873	3.59599	3.51723	4.90789	5.17144	5.30658	6.71437	6.65874	6.65424
FCGBP	1.40311	1.81186	1.41124	0	0	0	0	1.61403	1.19276	4.2781	4.81734	4.2286
TSTA3	2.75627	2.94408	3.0821	2.13086	1.91572	1.31777	2.99368	3.36103	3.65226	2.72257	2.96322	2.60184
FEN1	1.79372	0	2.1108	1.42755	0	0	2.1643	2.03266	1.83664	1.37859	1.55702	0.883701
FERMT1	1.40311	1.41898	2.1108	4.80933	4.9125	4.87594	4.52706	4.84921	4.24812	3.51108	3.66161	3.58332
FKBP4	4.43021	4.279	4.13723	2.13086	0	0	4.00817	3.94742	3.65226	3.51108	3.66161	3.86013
FLII	3.07059	3.22802	3.45391	0	0	0	3.65631	3.20855	3.49661	3.17004	2.96322	2.60184
FLNA	7.12906	7.03047	7.17553	6.06406	5.54705	4.80067	6.85702	6.72946	6.81855	7.10656	7.00261	7.08976
FLNB	8.00423	8.01564	7.99864	6.10005	4.77314	4.45281	6.87139	6.7709	6.89847	7.4612	7.46592	7.74124
FNTA	2.10078	2.37432	1.80302	1.42755	1.2549	1.31777	2.76642	2.35674	2.28027	1.37859	1.55702	1.42772
FNTB	1.40311	1.81186	1.41124	0	0	0	1.11159	1.61403	1.19276	1.37859	0	0.883701
FDPS	4.3741	4.39832	4.49669	0	0	0	1.73191	0	1.19276	3.2929	3.13255	3.10533
FRAS1	3.90497	3.22802	3.45391	0	0	0	3.18996	3.62478	3.65226	5.1458	4.91346	5.37729
KHSRP	2.75627	2.12033	2.93332	0	0	0	1.11159	1.02185	1.83664	2.32203	1.55702	1.82184
FUCA1	4.58652	4.279	4.38653	0	0	0	1.11159	1.02185	0	1.76562	2.28834	1.42772
FUCA2	3.90497	3.35146	4.06753	1.42755	0	0	3.51696	2.84462	1.83664	2.32203	2.54995	2.13107
FH	4.43021	4.279	4.20371	0	0	0	0	0	0	3.86801	4.04786	4.09229
G3BP1	2.10078	2.77797	2.5799	1.42755	0	0	2.99368	2.84462	2.28027	1.76562	1.96853	1.82184
G3BP2	2.35382	2.37432	2.93332	0	0	0	2.49655	2.35674	0	0.848053	1.55702	1.82184
GAPDH	7.22734	7.14581	7.17553	6.67798	6.32249	6.15303	8.29657	8.59785	8.59052	8.06298	7.99147	8.14601
G6PD	3.82351	4.00591	3.74926	2.95598	2.71062	1.9948	4.10866	3.84768	3.32211	3.51108	3.13255	3.47784
GPI	8.11963	7.95367	7.9462	4.62401	4.61887	4.54795	3.65631	3.20855	3.12356	4.77623	5.35122	4.97378
GALE	2.92198	3.09303	3.0821	1.42755	0	1.31777	3.78337	3.94742	3.49661	2.72257	1.96853	2.95621
GALK2	1.79372	1.41898	2.1108	0	0	0	1.73191	2.03266	1.19276	2.07049	0.979097	2.38557
GALM	2.10078	1.41898	0	0	0	0	2.49655	1.02185	1.83664	0.848053	0.979097	0.883701
GALNS	3.64535	3.22802	3.0821	0	0	0	0	0	0	0.848053	1.55702	0
GALNT2	3.07059	3.22802	2.7674	2.13086	1.91572	1.9948	2.99368	3.36103	2.61908	0	0	0
GALNT4	3.20532	2.77797	2.7674	0	0	0	2.1643	2.03266	1.19276	0	0	0
GALNT6	4.12492	4.45448	4.32813	1.42755	1.2549	1.31777	2.49655	2.6212	2.28027	2.07049	1.55702	1.82184
GANAB	5.67705	5.65484	5.6427	5.43454	4.61887	4.72125	6.27826	6.36477	6.46664	6.31119	6.28035	6.10031
GAS6	2.75627	3.09303	3.0821	0	0	0	0	0	0	1.76562	1.55702	1.42772
GNB2L1	3.98207	3.92872	3.55922	4.97352	4.14063	3.69404	5.99288	6.36477	5.74743	5.07907	5.129	5.1558
ACBD3	1.79372	2.37432	1.80302	0	0	0	2.1643	1.61403	1.83664	1.37859	0.979097	1.42772
GDI1	4.72754	4.6595	4.59904	0	2.98779	0	3.18996	0	1.83664	0	0	2.38557
GDI2	5.58118	5.725	5.54352	4.89376	4.8445	4.72125	3.65631	3.20855	2.89326	2.72257	3.13255	2.95621
ARHGDIA	3.07059	3.09303	3.0821	2.13086	2.98779	2.80141	2.1643	1.61403	1.19276	0	0.979097	1.42772
SERPINE2	5.87196	5.97583	5.92476	5.31714	5.09914	5.2027	5.4192	5.32769	5.60223	5.7061	5.84125	5.54336
RAP1GDS1	2.56904	3.22802	3.0821	0	0	0	0	0	0	1.76562	0.979097	1.42772
GPHN	3.54728	2.94408	3.0821	0	0	0	2.99368	2.6212	1.83664	2.72257	3.28408	3.36403
GFPT1	4.68205	4.45448	4.49669	4.41134	4.02251	3.31569	5.25349	5.65722	5.81489	6.33997	6.00293	6.52781
GGCT	2.10078	2.59022	2.1108	2.13086	1.91572	0	1.11159	0	0	0	0	0
GGH	7.46076	7.53244	7.50703	3.47759	2.36724	1.9948	2.1643	2.03266	1.83664	3.70056	3.86762	3.10533
GLCE	2.75627	2.59022	2.1108	0	0	0	1.11159	1.61403	1.19276	0.848053	0.979097	0
GBA	3.90497	3.35146	3.83565	2.13086	2.36724	1.31777	2.76642	3.20855	3.65226	3.70056	3.13255	3.36403
GLUL	2.10078	1.41898	1.80302	2.13086	1.91572	0	0	1.61403	2.28027	2.53616	3.28408	2.78988
GLS	2.75627	2.77797	2.7674	0	0	0	2.49655	2.03266	2.28027	2.53616	1.96853	2.38557
SHMT1	1.79372	2.59022	1.80302	0	0	0	3.3627	2.6212	3.32211	2.53616	2.96322	2.78988
SHMT2	3.98207	3.57056	3.65737	2.60162	1.2549	1.31777	4.37394	4.68552	4.43124	4.15392	3.96056	3.36403
GMDS	2.92198	2.94408	2.5799	4.41134	4.02251	3.9935	5.01536	5.29018	5.44077	4.15392	4.54463	4.46777
GMPPB	1.79372	2.37432	1.41124	0	0	0	3.18996	2.6212	1.83664	1.37859	1.55702	2.13107
GMPR2	3.64535	3.09303	3.21697	0	0	0	0	1.61403	1.19276	0.848053	0	0
GNPNAT1	2.35382	2.37432	2.1108	0	0	0	2.1643	2.84462	2.61908	2.32203	1.96853	2.38557
GNPDA1	4.43021	4.21542	4.06753	0	1.2549	1.31777	0	0	0	2.53616	2.28834	1.42772
GNPTG	3.07059	2.94408	2.5799	0	0	0	0	0	0	1.37859	1.55702	0
GOLPH3	2.35382	1.81186	2.36434	0	1.91572	0	2.1643	2.03266	1.19276	2.07049	1.96853	2.38557
GRHPR	2.56904	2.77797	2.5799	0	0	0	2.76642	3.03803	2.89326	2.53616	1.96853	2.38557
GRN	3.90497	4.00591	4.06753	0	0	0	0	0	0	2.53616	2.54995	2.13107
HSPA9	2.75627	2.77797	3.21697	1.42755	0	0	3.3627	2.35674	2.28027	3.03573	3.54641	3.36403
HSPA5	5.39636	5.81355	5.7355	3.68136	3.89386	3.69404	4.10866	4.12833	3.92075	5.04452	5.00358	5.01207
GRWD1	1.40311	1.41898	1.41124	0	0	0	3.3627	2.6212	2.89326	2.72257	2.28834	2.38557
GCLC	4.72754	4.279	4.49669	0	0	0	0	1.61403	1.83664	4.21735	3.54641	3.68161
GSR	5.18433	5.07221	5.19703	0	0	0	0	0	0	3.2929	2.96322	3.58332
GLG1	3.90497	4.07918	4.06753	0	2.71062	1.9948	0	0	1.19276	2.72257	2.77133	2.38557
GSTK1	1.79372	1.81186	1.80302	0	0	0	1.73191	2.03266	1.83664	0.848053	1.55702	1.42772
GSTO1	2.35382	2.59022	2.5799	2.13086	1.2549	1.31777	1.11159	1.61403	1.19276	1.37859	1.55702	0.883701
GMPS	4.31572	4.279	4.6946	3.24023	3.22019	2.80141	5.60271	5.53428	5.35271	5.38555	5.1685	5.3174
GDA	4.19136	4.33989	4.06753	0	0	1.31777	0	0	0	2.53616	2.77133	2.38557
H2AFY	2.56904	2.12033	2.36434	2.95598	2.36724	1.31777	2.76642	3.36103	3.12356	4.3364	4.60345	4.16205
HIST2H3A	3.32854	3.46516	0	0	3.22019	2.80141	1.11159	2.03266	2.89326	4.73348	4.48331	4.41159
HIST1H4A	3.64535	3.66877	3.91716	4.62401	4.61887	3.9935	4.10866	4.50087	4.59371	5.27065	5.88932	4.89402
HAT1	2.35382	2.37432	2.7674	0	0	0	2.76642	2.35674	2.61908	2.72257	2.77133	2.60184
HSD17B10	2.56904	2.59022	1.41124	0	0	0	2.99368	2.6212	3.32211	2.72257	2.28834	2.78988
HADH	4.68205	4.61091	4.38653	2.95598	2.71062	1.9948	4.73001	4.28906	4.34258	3.70056	4.13018	4.2286
HCFC1	3.07059	2.37432	2.5799	0	0	0	3.18996	3.36103	2.89326	2.88763	3.13255	3.68161
HDAC2	3.07059	2.77797	2.93332	2.60162	0	0	4.52706	4.21093	4.14703	3.60893	3.66161	3.86013
HEBP1	2.35382	2.12033	2.36434	1.42755	1.91572	1.31777	1.11159	0	0	1.37859	1.55702	1.42772
CPOX	2.92198	2.59022	2.1108	0	0	0	0	0	0	1.76562	0	1.42772
HEPH	3.32854	3.35146	3.0821	3.85988	4.35129	3.51723	2.76642	2.03266	2.61908	3.40611	2.96322	2.95621
HEXA	6.04365	6.37546	6.36323	0	1.2549	0	1.11159	1.61403	1.83664	3.86801	3.86762	2.60184
HEXB	5.80987	5.91709	5.86439	2.95598	1.91572	1.9948	3.51696	3.94742	3.79274	3.60893	3.76829	3.86013
HGS	1.40311	1.81186	1.41124	2.95598	3.89386	4.12274	0	0	0	0	0	0
HIBCH	2.75627	2.77797	2.93332	0	0	0	1.11159	1.61403	1.83664	2.32203	2.54995	2.13107
HMGCS1	3.64535	3.92872	4.06753	0	0	0	3.51696	3.36103	3.65226	3.70056	3.4212	3.68161
HMGB1	4.3741	4.00591	4.20371	0	1.2549	1.31777	1.73191	2.03266	1.83664	1.37859	1.55702	1.42772
HNRNPUL1	1.79372	2.12033	1.80302	0	0	0	4.10866	4.28906	4.24812	3.03573	3.13255	2.38557
HNRNPUL2	3.82351	4.00591	3.55922	2.60162	1.2549	1.9948	4.73001	4.74217	4.87232	4.44638	4.13018	4.41159
HNRNPC	2.75627	2.94408	3.21697	2.13086	1.91572	0	2.49655	2.6212	1.83664	2.72257	3.28408	2.38557
HNRNPD	3.64535	3.84717	3.91716	2.60162	2.36724	1.9948	3.3627	3.49892	3.12356	3.86801	3.54641	3.58332
HNRNPF	4.19136	4.14891	3.9943	2.60162	2.98779	1.9948	4.10866	3.94742	3.49661	3.03573	3.4212	3.47784
HNRNPK	4.43021	4.45448	4.59904	4.1618	3.42029	2.45376	4.59793	4.62656	4.43124	4.3364	4.13018	4.41159
HNRNPL	4.89639	4.79615	4.8686	2.95598	2.71062	1.9948	4.59793	4.62656	4.34258	4.77623	4.76677	4.80958
HNRNPM	1.79372	1.41898	0	0	0	0	2.1643	2.03266	2.89326	2.07049	1.55702	0.883701
SYNCRIP	3.90497	3.92872	3.9943	2.60162	1.91572	0	2.99368	2.6212	2.28027	2.72257	2.77133	2.13107
HNRNPR	3.82351	4.07918	4.06753	2.13086	1.91572	1.9948	2.99368	2.35674	1.83664	2.53616	2.77133	2.13107
HNRNPU	4.05526	4.33989	4.06753	2.60162	2.36724	1.9948	4.66548	4.43366	4.03832	4.3364	4.20806	4.29221
HSPBP1	2.92198	3.09303	2.7674	0	0	0	0	1.02185	1.19276	0.848053	1.96853	1.82184
HPRT1	3.44205	3.66877	3.45391	1.42755	0	1.31777	2.99368	2.6212	2.89326	2.07049	2.77133	2.60184
HSPH1	5.83087	5.87656	5.8848	4.41134	3.59599	3.51723	5.37952	5.25168	5.20965	5.61483	5.41829	5.76132
HSP90AA1	8.13238	8.4093	8.36463	6.60472	6.27162	6.0912	7.64863	7.63561	7.18011	8.27159	8.31116	8.52599
HSP90AB1	8.07193	8.25184	8.34267	6.60472	6.46516	6.0912	7.76099	7.75053	7.36026	8.33015	8.38428	8.57157
HSPA13	2.92198	2.94408	3.21697	0	0	0	0	1.02185	0	1.37859	1.96853	1.42772
HSPA1A	6.73147	6.98353	7.08143	6.29893	6.41916	6.32407	5.33872	5.36424	4.99374	5.98654	6.02461	6.02742
HSPA4	4.85599	4.9603	4.98658	3.47759	1.2549	2.45376	4.10866	4.36317	3.65226	4.39244	4.28195	4.57397
HSPA8	7.97624	8.36237	8.32037	7.08949	7.23595	7.49295	7.03357	6.48583	6.42406	7.45463	7.55802	7.80804
HTRA1	2.10078	2.12033	2.1108	0	0	0	2.49655	2.35674	2.28027	1.76562	2.28834	1.42772
HTRA2	2.10078	2.12033	2.5799	0	0	0	0	0	0	1.76562	0.979097	1.42772
HUWE1	2.35382	2.77797	2.36434	1.42755	1.2549	1.9948	5.1629	4.74217	4.34258	5.32925	5.129	5.4348
HK1	4.05526	3.46516	3.74926	0	0	0	2.49655	1.61403	1.19276	3.51108	3.4212	3.47784
HK2	3.73718	3.46516	3.74926	1.42755	0	0	3.3627	3.20855	3.12356	3.78671	3.54641	3.68161
EPHX2	2.75627	1.81186	1.80302	0	0	0	2.49655	2.03266	1.83664	2.32203	1.96853	2.38557
IDE	3.98207	3.92872	4.06753	1.42755	1.2549	0	4.00817	3.84768	3.32211	3.70056	3.13255	3.77363
IDH1	6.75363	6.81145	6.66405	4.97352	4.2498	3.31569	4.96263	5.04204	4.87232	5.66119	5.41829	5.69226
IDH2	2.92198	2.94408	2.7674	3.47759	2.71062	2.45376	3.3627	3.84768	3.49661	3.40611	3.54641	3.47784
IDUA	2.92198	2.59022	2.36434	0	0	0	1.11159	2.03266	1.19276	1.37859	0	1.42772
EIF2S1	3.73718	3.76073	3.74926	3.24023	3.22019	2.80141	4.59793	4.36317	4.43124	3.78671	4.20806	3.86013
EIF2S3	4.43021	4.45448	4.32813	4.29196	3.7526	3.69404	5.01536	4.94884	4.87232	4.59706	4.81734	4.7199
EIF5B	3.54728	3.76073	3.45391	0	0	0	1.73191	2.03266	1.83664	2.32203	2.96322	1.42772
EIF4A1	3.07059	3.22802	3.21697	4.29196	4.14063	3.31569	5.56783	5.84997	5.74743	4.77623	4.91346	4.76544
EIF4A2	2.56904	2.77797	0	4.01873	0	3.31569	4.59793	4.68552	4.14703	3.51108	3.96056	3.58332
EIF4A3	3.73718	3.09303	3.21697	4.1618	3.22019	2.80141	5.29673	5.36424	5.15862	4.77623	4.76677	4.7199
EIF4G1	2.92198	3.35146	3.0821	0	0	0	2.76642	2.35674	2.28027	0.848053	0	2.13107
EIF5	2.10078	2.12033	2.1108	1.42755	0	0	2.49655	2.03266	2.61908	1.37859	2.28834	1.82184
EIF5A	2.75627	2.37432	3.21697	2.95598	1.2549	1.9948	2.99368	2.35674	2.61908	2.72257	2.96322	2.38557
EIF6	3.07059	3.22802	3.3403	2.60162	2.36724	2.45376	4.29082	3.49892	3.32211	3.51108	3.66161	3.77363
SERPINB1	4.68205	4.61091	4.54877	2.60162	1.91572	2.45376	2.1643	1.02185	0	3.03573	2.77133	2.95621
ILF2	5.62991	5.60609	5.66647	2.95598	2.98779	1.9948	3.90014	3.74053	3.65226	4.21735	4.13018	4.29221
ILF3	4.72754	4.88056	4.32813	0	0	0	2.76642	2.35674	2.28027	2.72257	2.77133	2.60184
KPNA1	2.92198	3.09303	2.5799	0	0	1.31777	2.49655	2.6212	2.28027	2.88763	2.77133	2.38557
KPNA2	2.92198	2.94408	3.45391	0	1.2549	0	3.3627	3.20855	3.12356	2.72257	3.13255	2.78988
KPNA3	3.90497	3.92872	4.13723	1.42755	2.71062	2.45376	3.65631	3.74053	3.49661	3.51108	3.54641	3.36403
KPNA4	4.12492	4.279	4.44266	2.13086	1.91572	1.9948	3.3627	3.49892	3.12356	3.60893	3.66161	3.36403
KPNB1	6.16435	5.99489	5.9827	3.85988	3.89386	3.51723	5.76549	5.65722	5.71248	6.25184	6.02461	6.28363
IMPDH2	2.56904	2.59022	2.7674	3.47759	3.42029	2.80141	4.73001	4.74217	4.87232	4.68942	4.8662	4.80958
INF2	0	1.81186	1.80302	0	0	0	2.99368	2.35674	2.61908	2.07049	1.96853	1.82184
INPP4B	1.79372	2.12033	0	0	0	0	1.73191	2.03266	1.83664	1.76562	2.28834	2.38557
INPP1	2.10078	2.37432	2.36434	0	0	0	1.11159	1.02185	0	1.76562	0.979097	1.42772
IPO11	1.40311	1.81186	1.80302	0	0	0	2.49655	2.6212	2.28027	2.07049	1.55702	2.38557
IPO4	2.10078	1.81186	1.41124	1.42755	1.2549	0	2.99368	2.35674	2.61908	2.72257	2.96322	2.38557
IPO5	6.27573	6.03227	6.05651	3.68136	3.7526	3.51723	5.53208	5.65722	5.63992	6.29658	5.95855	6.34491
IPO7	5.58118	5.47648	5.51762	4.29196	4.02251	3.9935	5.53208	5.43468	5.78155	6.04014	6.02461	5.84854
IPO9	4.85599	5.07221	4.90901	1.42755	1.91572	1.31777	3.18996	3.03803	2.28027	4.54856	4.28195	4.52185
PPA1	4.97394	4.61091	4.64761	3.24023	2.36724	2.45376	4.20261	4.28906	4.34258	4.08758	3.96056	4.35314
PPA2	2.92198	3.22802	2.7674	1.42755	0	1.31777	2.1643	2.84462	2.89326	2.72257	2.96322	2.60184
IQGAP1	7.07728	7.02121	6.94234	5.78337	5.81917	5.51678	5.1629	5.25168	5.35271	5.89252	5.79153	5.71565
ISOC2	2.56904	2.12033	2.5799	0	0	0	2.49655	2.03266	2.28027	1.76562	1.96853	1.42772
ITGB4	1.40311	1.81186	0	8.23745	8.57329	8.59856	5.70257	5.84997	5.94103	3.78671	4.20806	3.77363
ITM2B	2.56904	2.59022	2.7674	2.60162	2.36724	1.31777	2.99368	3.03803	2.89326	2.53616	3.28408	2.60184
ITPA	1.79372	1.41898	0	0	0	1.31777	3.18996	3.03803	2.89326	2.07049	2.28834	2.60184
JAG1	4.58652	4.6595	4.90901	4.1618	4.8445	4.72125	0	0	1.19276	2.32203	1.55702	2.60184
KIAA0664	0	1.41898	1.80302	1.42755	1.91572	1.9948	4.10866	3.94742	4.24812	4.21735	3.76829	3.68161
KIAA1199	3.54728	2.94408	3.3403	5.692	5.36488	5.31516	7.00778	7.05428	7.03205	6.00463	5.86549	5.98954
KIAA1797	2.35382	2.12033	2.1108	0	0	0	2.99368	3.03803	3.12356	3.60893	2.96322	3.86013
KIAA1967	2.56904	2.59022	2.5799	2.13086	0	0	4.00817	3.94742	3.65226	3.51108	3.54641	3.68161
KRT18	6.9583	7.29935	7.15887	4.97352	3.59599	3.51723	5.06623	5.04204	5.15862	5.07907	4.95922	5.4348
KRT19	5.67705	5.81355	5.68985	4.1618	3.42029	3.08134	4.73001	4.62656	5.10573	4.73348	5.00358	4.76544
KRT20	4.25488	4.07918	4.13723	2.13086	0	0	2.1643	2.6212	2.61908	2.32203	2.54995	2.78988
KRT23	1.79372	0	1.80302	0	0	0	1.11159	2.03266	2.28027	1.37859	0.979097	0.883701
KRT9	3.82351	3.66877	3.91716	8.29292	7.05223	6.96466	5.53208	6.21271	7.08766	3.70056	5.20694	4.2286
KRT2	3.98207	3.66877	3.83565	7.70637	7.08206	6.72105	5.1629	5.71497	6.66248	3.94498	5.08839	4.41159
KRT1	4.85599	4.79615	5.49124	8.49564	7.59787	7.31503	5.67004	6.27163	7.14121	4.49837	5.51339	4.97378
KRT8	6.5785	6.88481	6.97125	6.13516	4.35129	4.45281	5.49543	5.59706	5.35271	5.49198	5.65915	5.56927
PFKL	2.92198	2.12033	1.41124	4.01873	2.98779	2.80141	5.29673	5.21212	5.60223	4.08758	4.35224	4.29221
AK2	2.92198	2.59022	2.93332	0	0	0	1.11159	1.02185	1.19276	1.37859	0.979097	0.883701
PRKAR2A	3.32854	2.94408	2.93332	2.60162	1.91572	1.9948	4.29082	3.94742	4.34258	3.86801	3.86762	3.94174
CKMT1A	3.98207	4.21542	4.06753	2.13086	0	0	1.73191	1.61403	0	3.70056	3.86762	3.68161
CMPK1	2.56904	2.12033	2.5799	2.60162	1.91572	1.31777	2.1643	1.61403	1.83664	2.07049	1.55702	1.42772
KDM1A	2.56904	3.09303	3.3403	0	0	0	3.51696	3.20855	2.89326	3.17004	2.54995	3.24047
KHDRBS1	2.10078	1.81186	1.80302	2.13086	1.2549	0	2.99368	3.20855	2.89326	1.37859	1.55702	1.82184
KIF23	1.79372	1.41898	1.80302	1.42755	3.42029	2.80141	1.11159	1.02185	0	0.848053	0.979097	0.883701
KIF5B	4.68205	4.75202	4.6946	3.68136	2.71062	2.80141	5.33872	5.25168	5.48286	5.4129	5.54374	5.4901
TK1	3.07059	2.12033	0	0	1.2549	1.31777	1.11159	1.61403	1.19276	2.07049	2.54995	2.78988
KLC1	0	2.12033	1.80302	2.13086	1.2549	1.9948	3.51696	2.35674	2.89326	3.17004	2.96322	3.24047
KL	2.35382	2.37432	2.93332	4.01873	4.4461	4.6372	2.49655	3.20855	2.28027	3.40611	2.54995	2.78988
PKM2	7.95727	7.93898	8.06719	6.97788	6.53153	6.45257	7.96242	8.45688	7.94606	8.77162	8.29787	8.67363
SSB	3.20532	3.09303	2.93332	1.42755	1.2549	0	2.99368	3.03803	2.28027	2.72257	3.13255	2.78988
LAMA2	2.10078	2.12033	2.5799	0	0	0	0	0	0	3.17004	3.76829	2.38557
LAMA3	1.40311	2.59022	1.80302	0	0	0	1.73191	1.61403	0	3.17004	3.13255	3.10533
LAMA5	3.64535	3.92872	3.83565	3.47759	3.22019	3.08134	4.96263	5.12958	5.60223	6.00463	6.31596	5.98954
LAMB1	3.20532	4.14891	4.06753	3.68136	2.98779	2.80141	4.10866	4.36317	4.51476	5.00911	5.129	4.97378
LAMB3	2.35382	2.37432	2.5799	1.42755	0	0	2.49655	2.6212	2.61908	2.72257	2.77133	2.78988
LAMC1	3.90497	3.92872	3.65737	2.13086	1.2549	0	4.66548	4.50087	4.73973	5.1458	5.65915	5.1558
LAMP1	2.10078	1.81186	2.36434	4.29196	3.89386	3.9935	2.76642	2.6212	2.89326	2.07049	2.54995	1.42772
LANCL2	6.14772	6.18944	6.16059	6.16943	5.88834	5.95896	6.72076	6.72946	6.56788	6.53928	6.31596	6.32984
LDHA	8.2809	8.21574	8.17468	3.47759	3.22019	3.31569	3.78337	4.12833	3.65226	6.15798	5.98091	6.2359
LDHB	8.04074	8.12349	8.08494	4.71964	4.14063	3.85152	4.20261	4.21093	4.34258	6.14172	5.8166	6.02742
LDLR	2.75627	3.09303	2.93332	0	1.2549	0	1.73191	1.02185	1.19276	1.76562	2.28834	1.42772
LGALS3	4.3741	4.79615	4.78422	3.68136	3.7526	4.24136	2.76642	2.84462	3.49661	3.17004	3.4212	3.24047
LGALS4	4.25488	4.00591	3.74926	4.52159	4.9125	5.01564	3.65631	3.03803	3.32211	3.03573	3.4212	3.24047
LFNG	3.82351	3.76073	3.83565	2.60162	1.2549	1.31777	2.99368	3.36103	4.03832	3.94498	3.4212	3.58332
LGALS3BP	4.19136	3.84717	3.45391	5.25466	4.8445	5.36827	4.79177	5.50184	5.63992	7.55625	8.05608	7.40238
LGMN	6.26034	6.40426	6.56637	2.13086	1.91572	1.9948	2.49655	2.35674	2.61908	3.40611	2.96322	2.95621
GLO1	1.79372	2.77797	2.5799	0	0	0	0	1.02185	0	1.37859	0	0.883701
LIPA	3.64535	3.35146	3.74926	0	1.2549	1.31777	1.73191	2.03266	2.28027	3.03573	2.77133	2.95621
PAFAH1B1	2.56904	2.59022	2.1108	1.42755	0	0	3.18996	3.03803	3.12356	2.53616	3.28408	2.13107
LTA4H	4.85599	4.83897	4.94832	0	0	0	0	1.02185	0	1.37859	1.55702	0.883701
LMNA	4.89639	5.07221	5.09564	1.42755	2.71062	0	3.65631	3.49892	3.65226	4.39244	4.35224	4.41159
LMNB1	2.35382	2.59022	2.36434	0	0	0	0	0	0	1.37859	1.55702	1.42772
LONP1	0	1.41898	2.1108	0	0	0	1.73191	1.61403	1.19276	1.37859	0.979097	1.42772
LRPPRC	1.40311	1.41898	1.80302	0	0	0	3.51696	3.36103	3.49661	3.78671	3.28408	3.86013
LRRC16A	1.79372	0	1.41124	1.42755	1.91572	0	3.3627	3.62478	1.83664	3.17004	2.54995	3.36403
LRP6	2.10078	1.81186	2.1108	2.13086	3.42029	2.45376	1.11159	1.02185	1.19276	1.76562	2.28834	2.13107
LTBP1	1.79372	2.77797	2.93332	0	0	0	1.11159	1.02185	1.83664	1.76562	2.28834	0.883701
LY75	4.68205	4.56062	4.54877	4.71964	4.8445	4.87594	2.1643	1.02185	1.83664	3.40611	3.54641	3.36403
GAA	3.82351	3.84717	3.9943	0	1.2549	1.31777	3.3627	4.04071	3.49661	4.77623	4.13018	4.46777
LYPLA1	2.35382	2.37432	2.5799	2.60162	2.36724	1.9948	3.65631	3.03803	2.89326	2.88763	2.54995	3.24047
LYPLA2	2.56904	2.12033	2.1108	2.13086	1.91572	1.9948	1.73191	1.61403	1.83664	1.76562	1.96853	1.42772
MAN1B1	2.35382	2.12033	1.41124	0	0	0	1.11159	2.03266	0	0.848053	0	0.883701
MAN2B1	4.48422	4.21542	3.9943	0	0	0	0	0	0	2.53616	3.13255	2.95621
MACF1	2.56904	1.81186	2.1108	0	0	0	1.73191	1.61403	1.19276	1.76562	2.28834	2.60184
MANBA	3.64535	2.77797	3.0821	0	0	0	2.76642	2.35674	1.83664	2.32203	1.55702	1.42772
ME2	2.75627	2.94408	3.21697	0	0	0	3.18996	3.03803	3.12356	2.72257	2.54995	2.13107
ME1	5.96986	5.87656	5.80139	2.13086	2.71062	1.9948	1.73191	2.03266	1.19276	4.2781	4.60345	4.76544
MAT2B	2.92198	2.77797	2.7674	1.42755	0	0	1.73191	2.6212	1.19276	2.07049	1.96853	1.82184
MATR3	1.40311	2.12033	1.41124	1.42755	0	0	3.18996	2.03266	1.19276	1.76562	1.96853	1.42772
MBTPS1	2.35382	1.81186	2.5799	0	1.91572	0	2.76642	2.03266	2.61908	3.03573	2.96322	2.38557
MCM2	3.32854	3.66877	3.55922	2.95598	3.42029	1.9948	5.49543	5.46865	5.30658	5.04452	4.91346	4.85242
MCM3	2.10078	2.37432	2.1108	2.95598	2.36724	2.45376	5.2089	4.94884	4.80755	3.51108	3.4212	3.58332
MCM4	2.35382	1.81186	1.80302	1.42755	1.2549	0	5.2089	5.43468	5.52376	5.04452	4.81734	4.76544
MCM6	4.25488	4.33989	4.20371	0	1.91572	1.31777	4.20261	4.12833	4.51476	3.70056	4.13018	4.35314
CD46	1.79372	2.12033	1.80302	3.85988	4.14063	3.9935	1.11159	2.03266	0	0.848053	0	0
MDH1	5.47848	5.60609	5.35162	2.95598	1.2549	0	0	0	0	0.848053	0	0
MDH2	5.36791	5.27293	5.26087	3.24023	0	0	3.51696	3.49892	3.12356	3.17004	3.13255	3.68161
MEMO1	1.79372	0	1.41124	2.95598	1.91572	0	3.51696	3.94742	3.65226	2.53616	2.28834	1.82184
WDR77	2.10078	2.12033	1.41124	0	0	0	2.76642	2.84462	2.61908	3.03573	2.54995	2.78988
MET	5.85156	6.03227	5.9827	5.25466	5.63017	5.60791	2.1643	3.03803	2.89326	3.94498	3.96056	3.77363
MAT2A	3.32854	3.46516	3.21697	1.42755	0	0	3.51696	3.36103	3.12356	2.88763	3.28408	3.36403
MGAT5	3.54728	3.35146	3.55922	1.42755	0	0	1.11159	0	0	1.37859	1.55702	0.883701
MIF	3.54728	3.76073	3.83565	1.42755	1.91572	1.31777	1.11159	1.02185	1.83664	1.76562	1.55702	1.82184
MDK	2.75627	3.35146	3.0821	1.42755	0	0	1.11159	1.02185	0	1.76562	1.96853	1.42772
MAPK1	3.32854	3.35146	3.45391	0	1.2549	0	3.65631	3.62478	3.32211	2.53616	2.77133	2.60184
MMP15	3.32854	3.22802	3.3403	1.42755	1.91572	0	1.11159	1.61403	1.83664	2.32203	2.54995	1.82184
MTA2	1.79372	2.37432	2.1108	1.42755	0	0	3.51696	3.36103	3.49661	3.40611	2.54995	3.58332
MTAP	3.54728	3.35146	3.65737	2.13086	0	1.31777	3.18996	2.84462	2.61908	2.53616	2.54995	2.60184
MRI1	1.40311	2.37432	2.5799	1.42755	1.2549	1.31777	2.49655	2.03266	1.83664	2.32203	1.55702	2.13107
MUT	2.10078	1.81186	1.80302	0	0	0	0	0	0	0	1.96853	0.883701
MVD	2.35382	2.12033	1.80302	0	0	0	2.1643	0	1.19276	1.76562	1.55702	2.38557
MYH14	5.62991	5.20907	5.02386	5.59446	4.53507	4.54795	6.81301	6.6279	6.81855	6.12528	6.26221	6.06432
MYH9	7.17903	7.09372	7.08143	6.38896	5.95435	5.2027	7.26894	7.09834	7.10123	7.09816	7.03502	7.25052
MYL6	3.82351	3.22802	2.7674	3.68136	3.59599	3.08134	3.90014	3.84768	4.14703	3.70056	4.13018	3.86013
MYO6	2.56904	2.77797	2.5799	3.47759	4.2498	3.9935	4.52706	4.94884	5.05082	4.21735	4.13018	4.35314
NAA15	2.35382	2.59022	1.80302	1.42755	0	0	3.65631	3.84768	3.49661	3.51108	3.13255	2.95621
NAA25	3.98207	3.76073	3.74926	0	0	0	0	0	1.19276	2.53616	1.96853	2.38557
NADSYN1	3.32854	3.09303	2.93332	2.13086	1.2549	0	2.1643	0	1.83664	3.40611	3.4212	3.68161
NAGK	2.35382	2.12033	2.1108	0	0	0	3.51696	3.03803	2.89326	1.76562	2.54995	1.82184
NAMPT	5.15133	4.83897	4.90901	2.95598	2.71062	1.9948	4.37394	4.04071	4.14703	4.2781	4.71436	4.29221
NCBP1	3.90497	3.76073	3.55922	2.13086	1.91572	1.31777	4.79177	4.43366	4.73973	4.64398	4.04786	4.46777
POR	2.10078	2.59022	2.5799	1.42755	0	0	3.18996	2.6212	2.61908	0.848053	0.979097	1.42772
NME2	5.47848	5.65484	5.46438	2.60162	2.71062	2.45376	1.73191	1.61403	2.61908	3.51108	3.4212	3.36403
NDRG1	2.10078	2.12033	1.80302	3.24023	2.36724	2.45376	1.11159	0	0	0	0	1.42772
COBRA1	2.35382	2.37432	1.80302	0	0	0	3.18996	2.84462	2.28027	1.37859	1.96853	2.13107
TH1L	1.79372	1.81186	1.80302	0	0	0	1.73191	1.02185	1.19276	2.07049	0.979097	1.82184
CMAS	2.10078	0	1.41124	1.42755	0	0	3.18996	2.84462	3.12356	3.60893	2.77133	3.36403
NEU1	4.85599	4.79615	4.59904	2.13086	1.2549	0	3.51696	3.84768	3.79274	4.44638	4.35224	4.16205
NHLRC3	4.25488	4.07918	4.06753	0	0	0	1.11159	1.02185	0	3.2929	2.77133	2.60184
FAM129B	4.63508	4.56062	4.20371	4.41134	4.53507	3.9935	4.00817	3.62478	4.03832	3.2929	3.54641	3.58332
NCSTN	1.79372	1.81186	1.41124	4.01873	4.2498	4.12274	1.73191	2.03266	1.19276	0.848053	0	0
NIF3L1	3.20532	2.94408	2.93332	0	0	0	0	0	0	2.88763	3.28408	3.10533
NIT2	3.20532	3.35146	2.7674	2.95598	2.36724	1.9948	4.10866	3.62478	3.92075	3.17004	2.96322	3.10533
NMT1	1.40311	1.41898	1.41124	1.42755	1.2549	0	4.10866	3.84768	3.92075	2.07049	2.28834	1.82184
NONO	3.32854	3.35146	3.55922	4.1618	4.14063	3.85152	5.01536	4.74217	5.10573	4.08758	4.20806	4.46777
NOP58	2.35382	1.81186	1.41124	1.42755	1.2549	1.9948	3.3627	3.36103	3.32211	3.17004	2.96322	2.60184
NAP1L1	2.10078	2.37432	2.36434	0	0	0	1.11159	1.61403	0	2.72257	1.96853	1.82184
NAP1L4	3.20532	3.22802	3.0821	0	0	0	2.49655	2.6212	2.61908	3.03573	2.96322	2.78988
NPLOC4	3.90497	3.92872	3.91716	0	1.91572	0	3.65631	3.74053	3.65226	4.08758	3.76829	3.58332
NPM1	4.43021	4.21542	4.26726	0	0	0	2.49655	2.35674	2.61908	4.08758	4.65997	4.01898
NPNT	3.44205	3.84717	3.55922	2.95598	1.91572	1.9948	4.59793	4.50087	4.59371	3.86801	3.76829	3.86013
NRBP1	1.79372	1.81186	1.80302	0	0	0	1.73191	1.02185	1.19276	1.76562	1.55702	2.13107
NRD1	3.54728	3.35146	3.45391	0	0	0	0	1.02185	1.19276	3.03573	3.13255	3.10533
NRP2	4.43021	4.50853	4.54877	1.42755	2.36724	1.9948	0	0	0	3.17004	2.77133	1.82184
NSFL1C	2.92198	2.37432	2.5799	0	0	0	0	0	0	2.53616	2.28834	2.38557
NT5C	2.92198	3.09303	2.93332	0	0	0	3.18996	3.03803	2.89326	2.32203	1.96853	1.82184
NUP133	2.10078	2.37432	2.1108	0	0	0	3.18996	2.84462	2.89326	3.70056	3.13255	3.47784
NUP155	2.10078	2.37432	2.5799	0	0	0	3.78337	3.84768	2.89326	3.40611	3.28408	3.10533
NUP214	2.10078	2.59022	2.1108	0	0	0	1.73191	0	0	1.76562	0.979097	0.883701
NUCB1	4.85599	4.92098	4.90901	0	0	0	1.11159	1.02185	1.19276	1.37859	1.96853	1.42772
NCL	5.08297	5.27293	5.06019	0	0	0	1.11159	1.02185	1.19276	3.2929	3.13255	2.60184
NUDCD1	3.07059	2.77797	2.93332	0	0	0	2.99368	2.35674	2.28027	3.17004	3.4212	3.24047
NUDT5	3.82351	3.46516	3.3403	0	0	0	1.11159	0	0	1.37859	1.96853	1.82184
NUMA1	4.31572	4.6595	4.32813	0	0	0	3.51696	2.84462	2.61908	3.2929	3.86762	3.94174
NUP54	3.07059	2.59022	2.5799	0	0	0	2.1643	1.61403	0	1.76562	1.55702	1.42772
NUP88	2.35382	2.37432	2.1108	0	0	0	2.1643	2.35674	1.19276	3.03573	2.28834	2.78988
OLA1	3.73718	4.00591	3.74926	1.42755	1.2549	1.31777	3.51696	2.84462	2.28027	2.72257	2.28834	2.95621
OLFM4	3.64535	3.57056	3.0821	3.68136	3.89386	3.51723	4.20261	4.50087	4.51476	4.3364	4.81734	4.41159
OPA1	2.56904	2.37432	2.1108	1.42755	0	0	2.49655	2.84462	2.28027	2.72257	2.96322	2.78988
OPLAH	3.20532	2.94408	3.21697	0	0	0	3.65631	3.62478	3.12356	4.68942	4.71436	4.46777
OSBP	2.92198	2.94408	3.0821	0	0	0	2.1643	1.61403	0	2.32203	1.55702	1.42772
OSGEP	1.79372	2.12033	1.80302	1.42755	1.2549	2.45376	3.3627	3.03803	3.32211	2.53616	2.28834	2.78988
OTUB1	3.44205	3.57056	3.55922	2.13086	0	0	2.99368	3.03803	2.89326	3.03573	3.13255	3.36403
OXSM	1.40311	1.81186	1.41124	0	0	0	1.73191	0	0	1.37859	1.55702	1.42772
SMEK1	2.75627	2.37432	2.7674	0	0	0	2.1643	1.02185	1.83664	2.72257	2.28834	2.60184
PYCRL	2.10078	1.81186	1.80302	2.60162	1.2549	1.31777	3.78337	3.49892	3.79274	3.17004	3.66161	3.47784
ALDH18A1	2.10078	2.12033	1.80302	1.42755	1.2549	0	4.52706	4.28906	3.65226	3.70056	3.54641	4.01898
PAFAH1B3	3.07059	3.09303	3.3403	1.42755	1.2549	0	1.11159	1.61403	1.83664	1.76562	1.55702	0.883701
PA2G4	5.39636	5.27293	5.38065	2.60162	2.36724	1.31777	3.51696	3.36103	3.32211	4.3364	4.13018	4.52185
PABPC1	4.12492	3.84717	4.49669	4.01873	3.42029	2.45376	2.49655	2.6212	2.61908	4.3364	4.54463	4.29221
PACSIN2	0	2.12033	2.1108	2.60162	2.71062	0	1.11159	0	0	0	0.979097	1.42772
PAIP1	2.10078	2.59022	1.80302	0	1.2549	0	0	0	0	1.37859	0.979097	1.42772
PAK1	2.75627	2.59022	2.5799	0	0	0	1.11159	0	0	0.848053	1.55702	1.42772
PALD	1.79372	1.41898	1.41124	0	0	0	1.11159	0	1.19276	2.07049	2.28834	2.13107
PAPOLA	0	1.41898	1.80302	0	0	0	2.49655	1.02185	1.19276	0.848053	0.979097	0.883701
PAPSS1	2.56904	2.59022	2.36434	0	0	0	3.65631	3.03803	3.65226	3.03573	2.77133	3.36403
PARP1	2.56904	3.09303	2.36434	0	0	0	2.76642	2.35674	1.19276	2.07049	1.96853	1.82184
PCBP1	4.19136	4.21542	3.9943	3.47759	3.59599	3.31569	4.20261	3.74053	3.92075	3.60893	3.76829	3.58332
PCBP2	3.32854	3.35146	3.45391	2.95598	2.71062	2.45376	3.65631	3.20855	3.32211	3.2929	3.28408	3.10533
PCNA	4.85599	4.92098	4.7401	4.29196	3.59599	2.45376	4.52706	4.50087	4.34258	4.59706	4.48331	4.46777
PRCP	2.10078	1.81186	2.1108	0	0	0	2.1643	2.03266	1.83664	1.76562	1.96853	1.42772
PCSK9	7.28172	7.3146	7.4938	4.1618	3.22019	2.80141	5.25349	5.12958	5.10573	5.83301	5.98091	5.80559
PCYT2	1.79372	1.81186	0	1.42755	0	0	3.78337	3.62478	3.49661	2.72257	1.96853	2.38557
PDCD10	1.79372	1.81186	2.36434	2.13086	1.2549	1.9948	0	0	0	0	0	0
PDCD6IP	4.53628	4.92098	4.90901	8.0478	8.30891	8.60963	5.91175	5.97342	6.23997	5.66119	5.68661	5.4348
PDCD6	2.10078	2.12033	2.5799	4.89376	4.9125	5.14301	0	2.35674	2.28027	1.76562	0.979097	0.883701
PDE12	2.35382	1.81186	1.80302	0	0	0	2.49655	2.35674	1.19276	2.32203	1.55702	1.42772
P4HB	6.11386	6.34608	6.25766	2.13086	2.71062	1.9948	4.29082	3.94742	3.49661	5.00911	4.95922	5.25492
PDIA3	5.70005	5.87656	5.8227	1.42755	1.2549	1.31777	3.18996	2.6212	2.28027	3.40611	3.28408	3.58332
PDIA4	5.65367	5.65484	5.4091	0	0	0	0	0	0	2.88763	2.96322	2.78988
PDIA6	4.58652	4.75202	4.49669	0	1.2549	0	3.51696	3.36103	2.61908	4.08758	4.28195	4.2286
PDS5B	2.56904	2.12033	2.1108	0	1.91572	0	4.52706	4.50087	4.80755	4.01804	3.54641	4.01898
PDXK	4.05526	4.07918	4.13723	3.24023	2.36724	1.9948	3.90014	3.74053	4.03832	3.78671	3.4212	3.77363
PODXL2	0	2.12033	2.36434	1.42755	1.91572	1.9948	0	0	0	0.848053	0	0.883701
PEBP1	3.20532	2.77797	3.3403	3.85988	3.59599	3.51723	1.11159	0	0	0.848053	0	0.883701
PEPD	5.45162	5.42119	5.4091	2.13086	1.91572	1.9948	0	1.02185	0	2.07049	1.55702	1.82184
NPEPL1	3.44205	3.35146	3.21697	0	0	0	1.11159	0	0	2.07049	2.54995	2.38557
VBP1	3.07059	2.59022	2.5799	2.13086	0	1.31777	2.76642	2.03266	2.61908	2.07049	2.28834	2.38557
PFDN5	1.79372	1.81186	1.80302	0	0	0	1.11159	1.02185	1.19276	1.37859	1.96853	2.13107
PGAM1	5.0112	5.20907	5.2293	3.24023	2.36724	2.45376	3.65631	3.03803	1.83664	3.17004	1.96853	3.10533
HSPG2	2.56904	3.22802	2.7674	2.13086	1.91572	1.9948	5.76549	5.99689	6.28824	6.35415	6.40132	6.06432
PGK1	6.39331	6.37546	6.3777	5.43454	4.9125	4.72125	5.76549	5.25168	5.39741	5.5174	5.54374	5.69226
PGM2	3.20532	3.35146	3.3403	0	0	0	1.73191	1.61403	1.19276	1.37859	1.55702	2.13107
PGM2L1	3.98207	3.92872	3.74926	1.42755	0	1.31777	3.65631	3.49892	3.92075	3.70056	3.66161	3.10533
PGP	3.44205	3.35146	3.3403	0	0	0	1.11159	1.02185	1.19276	2.07049	2.77133	3.24047
JUP	4.31572	4.33989	3.91716	5.692	5.85417	5.51678	4.851	4.43366	4.51476	4.3364	4.13018	4.35314
PLAA	3.32854	3.35146	3.45391	0	1.2549	0	4.00817	3.84768	4.03832	3.94498	3.76829	4.01898
PLBD1	4.25488	4.00591	3.83565	2.13086	1.2549	1.31777	3.65631	3.94742	3.49661	3.70056	3.13255	3.68161
PLCB3	3.73718	3.46516	3.83565	2.13086	2.36724	1.9948	0	1.61403	1.19276	2.32203	2.28834	1.42772
PLCG1	1.79372	0	1.41124	2.60162	3.42029	3.51723	2.76642	2.35674	1.83664	2.07049	1.55702	1.42772
PLEC	6.21315	6.26988	6.28862	4.80933	3.7526	2.80141	7.2905	7.07648	7.0178	6.51425	6.4178	6.70186
PLOD1	5.45162	5.47648	5.26087	3.24023	3.7526	3.08134	4.66548	5.17144	5.35271	5.38555	5.48238	5.34766
PLOD3	6.02555	5.79191	5.8227	1.42755	1.2549	1.31777	2.99368	3.03803	2.61908	5.54238	5.41829	5.37729
PLS1	5.47848	5.52973	5.4091	3.24023	2.98779	2.80141	4.20261	3.49892	3.49661	4.08758	3.96056	4.16205
LCP1	6.11386	6.15596	6.09204	2.95598	2.36724	1.9948	3.3627	3.03803	1.83664	3.51108	3.28408	3.68161
PLTP	3.90497	4.07918	3.65737	0	0	0	1.11159	0	1.83664	1.76562	1.55702	1.42772
PLXNB2	3.54728	3.57056	3.83565	5.59446	6.10725	6.26928	2.1643	3.03803	2.28027	2.53616	1.96853	1.82184
NAPRT1	5.04753	4.99857	5.06019	2.95598	2.71062	1.9948	5.37952	4.9962	5.05082	5.35768	5.129	5.34766
PNP	5.96986	5.89697	5.80139	3.24023	1.91572	0	1.11159	1.02185	0	1.76562	1.55702	0.883701
PPP1CA	3.73718	4.00591	3.74926	4.01873	4.35129	4.54795	4.96263	5.12958	5.20965	3.94498	4.04786	3.86013
PPP1R7	2.35382	2.37432	2.36434	2.60162	1.91572	1.31777	3.18996	2.6212	2.89326	2.32203	1.96853	2.38557
PPP3CA	2.56904	3.09303	2.7674	0	1.2549	1.31777	0	1.02185	0	1.37859	0.979097	0.883701
PPP6R3	2.35382	2.77797	2.7674	0	0	0	2.49655	3.03803	2.61908	3.03573	2.77133	2.78988
ACP1	2.10078	2.12033	1.41124	2.13086	0	0	1.11159	2.03266	1.83664	2.07049	2.28834	2.38557
PREP	4.89639	4.99857	4.98658	2.95598	2.36724	1.31777	4.66548	4.50087	4.43124	4.73348	4.8662	4.80958
CTSA	5.85156	5.65484	5.6427	2.13086	2.36724	2.80141	3.3627	3.62478	3.92075	4.44638	4.54463	4.2286
PPM1F	1.40311	2.12033	2.1108	0	0	0	1.11159	1.02185	1.19276	1.37859	1.55702	1.82184
PPM1G	2.75627	2.37432	2.5799	0	0	0	0	0	0	2.32203	1.96853	2.13107
PPME1	1.40311	2.12033	0	0	0	0	2.76642	0	1.19276	1.76562	0	1.82184
PPP5C	3.90497	3.92872	3.65737	0	0	0	3.65631	3.20855	3.32211	3.40611	3.54641	3.58332
PPP6C	2.10078	2.12033	1.80302	0	0	0	2.99368	3.03803	3.65226	3.17004	2.54995	2.60184
PPT1	3.64535	3.92872	3.3403	1.42755	0	1.31777	3.3627	3.03803	2.61908	3.51108	3.28408	3.24047
PRDX2	4.43021	4.6595	4.32813	2.95598	3.22019	2.80141	3.18996	3.20855	3.49661	2.88763	3.4212	3.36403
PRDX4	3.82351	3.92872	3.65737	2.95598	0	0	2.99368	2.6212	2.89326	4.01804	4.13018	4.2286
PRDX5	4.58652	4.56062	4.38653	4.89376	4.35129	4.24136	4.59793	4.62656	4.24812	4.59706	4.81734	4.80958
PRDX6	3.44205	3.22802	3.21697	2.95598	1.2549	1.9948	2.1643	2.03266	1.83664	2.72257	2.96322	2.60184
PFN1	3.82351	3.66877	3.91716	4.41134	4.35129	4.35095	4.00817	3.49892	3.79274	3.03573	3.76829	3.10533
PRPF19	4.25488	4.61091	4.13723	3.85988	3.22019	2.45376	5.1629	4.9962	4.73973	4.64398	5.20694	4.85242
PRPF8	2.10078	2.12033	2.1108	2.13086	1.91572	1.31777	4.52706	4.43366	3.92075	4.3364	4.41926	3.86013
PRPS2	2.56904	2.37432	2.36434	1.42755	1.2549	1.31777	3.51696	3.20855	3.32211	3.2929	2.77133	3.47784
PSMC3	2.75627	3.35146	3.55922	4.62401	3.7526	2.80141	5.2089	5.08648	5.05082	4.44638	4.71436	4.52185
PRSS8	2.35382	1.81186	2.1108	2.13086	2.36724	2.45376	0	1.02185	1.19276	0	0	0
NPEPPS	5.08297	4.9603	5.16402	2.95598	2.98779	3.31569	4.73001	4.68552	4.87232	4.89736	4.76677	4.80958
PSMA1	2.56904	1.81186	2.1108	1.42755	2.36724	2.80141	2.49655	2.35674	2.28027	5.5174	5.88932	5.61973
PSMA2	2.92198	1.81186	2.1108	3.47759	2.71062	3.08134	2.76642	3.20855	3.12356	6.44969	7.36753	6.82526
PSMA4	2.75627	2.59022	2.7674	2.95598	2.71062	1.31777	1.73191	2.03266	0	4.93558	5.38515	5.08572
PSMA5	1.79372	1.81186	1.41124	2.95598	1.2549	1.31777	1.11159	2.03266	2.61908	4.73348	5.6026	4.80958
PSMA6	1.79372	1.81186	1.80302	3.47759	2.36724	3.31569	2.76642	2.6212	2.89326	6.56389	7.298	6.79264
PSMA7	2.92198	2.37432	2.36434	3.47759	2.36724	3.08134	1.73191	2.03266	2.61908	5.68382	5.54374	5.2865
PSMB3	2.10078	1.81186	1.80302	2.60162	2.36724	1.9948	1.73191	2.03266	1.83664	5.5174	6.48191	5.61973
PSMB4	2.35382	2.37432	2.1108	2.95598	1.91572	3.08134	1.11159	2.84462	3.12356	5.11282	5.91277	5.12119
PSMB5	2.10078	2.37432	2.1108	2.95598	2.71062	2.45376	2.1643	2.35674	3.32211	4.77623	5.63115	4.89402
PSMB6	2.35382	2.12033	2.1108	3.24023	2.98779	2.45376	1.11159	2.03266	1.83664	4.93558	5.91277	5.46271
PSMB7	1.79372	1.41898	2.1108	0	1.2549	1.31777	0	1.02185	1.19276	5.00911	6.33344	5.46271
PSMD13	2.35382	1.41898	2.1108	3.24023	3.22019	2.80141	4.45253	4.12833	4.14703	4.15392	4.20806	4.29221
PSMD7	1.79372	1.81186	1.80302	3.68136	2.71062	1.9948	3.90014	4.12833	3.65226	3.94498	3.96056	3.68161
PSMD1	3.32854	3.35146	3.55922	4.41134	2.36724	1.9948	5.06623	5.08648	5.20965	5.07907	5.00358	5.1558
PSMD2	4.89639	4.61091	4.6946	5.12093	4.69806	4.24136	5.82579	6.21271	6.28824	5.72804	5.74002	5.98954
PSMD3	2.10078	1.81186	1.41124	4.52159	4.35129	3.69404	4.851	4.74217	4.99374	4.59706	4.8662	4.89402
PSMD5	4.25488	3.84717	3.9943	2.60162	3.22019	3.31569	4.73001	4.62656	4.24812	4.3364	4.60345	4.46777
PSMD6	2.35382	1.81186	2.1108	3.47759	2.71062	2.45376	4.00817	4.04071	4.34258	4.15392	4.41926	4.16205
PSMD8	1.79372	1.81186	1.41124	1.42755	1.2549	1.31777	2.49655	2.84462	3.12356	2.32203	2.54995	2.38557
PSME1	4.31572	4.33989	4.54877	0	0	0	0	1.02185	0	1.37859	0.979097	1.42772
PSME2	3.82351	4.14891	3.9943	2.95598	2.36724	2.80141	2.99368	2.84462	2.89326	2.72257	2.96322	2.95621
PSME3	3.07059	2.94408	2.93332	3.24023	2.36724	1.31777	3.18996	3.03803	3.12356	3.17004	2.54995	3.10533
PSPC1	2.92198	2.59022	2.1108	1.42755	1.2549	0	2.99368	2.84462	2.61908	2.32203	2.54995	2.60184
PTBP1	4.72754	4.279	4.59904	2.60162	1.91572	1.9948	2.49655	2.03266	1.83664	2.32203	2.28834	2.38557
PTK7	2.10078	2.77797	1.80302	3.24023	1.91572	2.80141	0	0	0	0	0	0
PTPN11	2.56904	2.94408	2.7674	1.42755	2.98779	3.31569	1.73191	1.61403	0	0.848053	0	0.883701
PTPRF	3.82351	3.09303	4.20371	4.80933	4.97743	4.80067	1.11159	1.61403	0	2.72257	1.55702	2.13107
PTPRK	4.12492	4.75202	4.44266	4.01873	4.9125	4.72125	0	0	0	3.51108	3.28408	3.36403
GART	3.82351	4.14891	4.13723	3.68136	3.22019	1.9948	5.33872	5.04204	5.20965	4.8581	4.81734	4.97378
PFAS	4.53628	4.00591	4.20371	0	1.2549	0	3.65631	3.62478	3.65226	4.68942	4.54463	4.76544
PAICS	5.11755	4.92098	4.90901	4.01873	3.59599	3.51723	4.45253	4.56508	4.66857	5.20958	5.35122	5.22263
ADSL	3.73718	3.09303	3.3403	2.13086	0	0	4.20261	4.04071	3.79274	4.59706	4.13018	4.52185
ATIC	5.62991	5.67861	5.7578	5.9104	5.26438	5.01564	6.34159	6.13021	6.33495	5.81262	5.88932	5.84854
PURA	2.35382	2.59022	2.1108	0	0	0	0	0	0	2.07049	1.96853	0.883701
ADSS	3.73718	3.66877	3.74926	1.42755	0	0	3.3627	3.20855	2.61908	3.51108	3.4212	3.47784
PURB	2.35382	2.77797	2.1108	0	0	0	0	0	0	2.32203	2.28834	1.82184
PUS7	1.79372	2.37432	2.36434	1.42755	1.2549	0	2.99368	2.6212	1.19276	2.32203	2.54995	1.82184
PVR	1.40311	0	1.80302	2.60162	2.36724	2.80141	0	1.02185	0	0	0.979097	0
PVRL2	1.40311	1.41898	2.1108	3.68136	3.59599	3.85152	1.11159	1.02185	0	0	0.979097	0
PYGB	6.02555	5.79191	5.80139	4.1618	3.7526	2.80141	5.4192	5.08648	5.15862	5.87295	6.00293	6.13542
PYGL	5.60575	5.39273	5.26087	1.42755	1.91572	1.31777	3.18996	2.6212	2.89326	5.27065	5.04661	5.51697
CAD	2.35382	2.77797	2.93332	4.71964	4.14063	3.9935	6.67232	6.5507	6.46664	5.38555	4.95922	4.62427
CTPS	2.75627	2.37432	2.7674	1.42755	0	1.9948	4.37394	4.12833	4.03832	3.51108	3.54641	3.24047
CTPS2	2.35382	2.12033	2.7674	1.42755	0	0	3.90014	3.49892	3.32211	3.2929	3.28408	3.47784
CRYZ	3.07059	2.77797	2.7674	1.42755	0	0	1.11159	1.02185	2.28027	1.37859	2.28834	2.13107
QPCT	4.72754	4.6595	4.7401	0	0	0	0	0	0	2.07049	2.77133	2.13107
QSOX1	6.27573	6.44641	6.57895	2.13086	2.98779	1.31777	3.90014	3.94742	3.79274	4.68942	4.48331	4.35314
QSOX2	2.35382	2.59022	2.5799	0	0	1.31777	2.1643	1.61403	1.19276	0	0.979097	0.883701
RAB14	2.75627	2.77797	2.36434	3.47759	3.7526	3.69404	3.3627	3.62478	3.79274	3.17004	2.96322	2.78988
RAB1A	1.79372	2.12033	1.80302	4.41134	4.4461	4.72125	2.99368	3.03803	3.12356	2.32203	2.28834	2.13107
RAB2A	1.79372	2.37432	2.1108	3.47759	3.7526	3.31569	2.1643	2.03266	0	0.848053	1.55702	1.42772
RAB7A	3.20532	3.09303	2.5799	4.97352	4.97743	4.87594	4.10866	3.94742	4.34258	3.40611	3.4212	2.95621
RAD21	2.56904	2.12033	2.1108	0	0	0	1.73191	1.61403	1.83664	3.2929	2.54995	3.24047
RAE1	3.20532	2.94408	3.0821	0	0	0	1.11159	2.35674	1.19276	2.07049	2.54995	2.13107
RANGAP1	3.54728	2.94408	3.55922	0	0	0	3.51696	2.84462	3.49661	3.78671	3.28408	2.95621
RAN	3.54728	3.57056	3.74926	4.41134	4.35129	3.85152	4.45253	4.74217	4.51476	3.94498	4.28195	4.09229
RANBP1	2.35382	2.12033	2.1108	0	0	0	0	1.02185	0	1.76562	0.979097	1.42772
RAB11A	1.40311	2.12033	0	2.95598	4.02251	3.31569	2.1643	1.61403	2.28027	1.37859	0.979097	0.883701
RBBP4	3.32854	3.57056	3.21697	0	0	0	2.1643	2.35674	2.28027	2.72257	2.54995	2.78988
RBBP7	4.25488	4.279	4.13723	3.24023	2.36724	1.31777	3.51696	3.84768	3.79274	4.08758	3.76829	4.2286
PARF	2.56904	1.41898	2.1108	0	0	0	1.73191	2.03266	1.83664	1.37859	0.979097	0.883701
RABGAP1	1.40311	1.41898	1.41124	0	0	0	1.11159	1.61403	1.19276	2.32203	2.77133	2.38557
RCC1	2.35382	2.59022	2.36434	1.42755	0	0	4.10866	3.62478	3.65226	3.2929	3.28408	3.58332
RCC2	4.31572	3.92872	3.83565	3.24023	2.36724	2.45376	4.59793	4.50087	4.24812	4.01804	4.04786	4.16205
RQCD1	1.79372	0	1.41124	0	0	0	2.1643	1.61403	1.83664	1.76562	0	0.883701
RCL	2.92198	3.35146	2.7674	1.42755	0	0	2.1643	1.61403	2.28027	2.32203	1.55702	2.38557
RECQL	2.56904	1.41898	1.80302	0	0	0	4.00817	4.28906	3.49661	3.17004	2.96322	2.95621
ATP6AP2	2.92198	2.94408	3.21697	2.60162	1.2549	1.9948	2.76642	3.03803	3.32211	2.53616	2.54995	1.82184
UPF1	4.53628	4.33989	4.32813	0	1.2549	1.31777	4.29082	4.21093	3.65226	4.44638	4.54463	4.41159
RPA1	3.20532	3.22802	2.93332	1.42755	1.2549	0	3.65631	3.74053	3.79274	3.86801	3.13255	3.68161
RPA2	3.64535	3.09303	2.7674	1.42755	1.2549	1.31777	3.18996	1.61403	1.19276	1.76562	1.96853	2.13107
RPA3	2.10078	1.41898	1.80302	0	0	0	1.11159	1.02185	1.83664	1.76562	1.55702	1.42772
ARHGAP1	3.98207	4.00591	3.74926	1.42755	1.2549	0	2.99368	3.36103	3.12356	2.32203	1.96853	2.60184
ARHGAP17	2.10078	2.37432	2.36434	1.42755	0	0	0	1.02185	1.19276	0	1.96853	1.42772
RHOA	2.35382	2.94408	2.5799	4.97352	5.41263	5.2027	3.65631	3.74053	3.79274	2.32203	2.96322	2.60184
RNH1	4.19136	3.84717	3.9943	2.13086	1.91572	2.45376	2.49655	2.35674	2.89326	3.03573	2.54995	2.60184
RRM1	3.54728	3.35146	3.55922	4.29196	3.42029	3.08134	5.73437	5.39989	5.44077	4.77623	4.65997	4.46777
RRM2	2.75627	2.94408	2.36434	0	1.2549	0	2.1643	0	0	0.848053	0	1.82184
RPL10A	3.82351	3.84717	3.74926	3.85988	4.4461	4.24136	3.78337	3.49892	3.32211	3.03573	3.13255	3.47784
RPL12	3.20532	3.22802	3.3403	3.47759	2.98779	2.80141	3.65631	3.20855	3.32211	3.40611	3.28408	3.36403
RPL22	2.35382	2.12033	1.80302	0	1.2549	1.31777	2.76642	2.6212	2.89326	2.32203	2.54995	2.38557
RPL30	2.10078	2.12033	1.80302	1.42755	1.2549	0	2.76642	2.6212	2.61908	2.07049	2.54995	1.82184
RPL5	2.35382	1.41898	0	2.60162	1.2549	0	4.45253	4.12833	4.14703	2.72257	2.28834	1.82184
RPLP0	4.31572	4.50853	4.44266	4.01873	3.42029	3.69404	4.73001	4.43366	4.87232	4.59706	4.54463	4.52185
RPLP1	2.10078	1.41898	1.80302	2.60162	0	0	2.99368	2.6212	2.89326	2.72257	3.28408	2.78988
RPLP2	2.56904	2.77797	2.36434	2.13086	0	0	3.65631	3.20855	2.89326	3.70056	3.86762	3.10533
TROVE2	3.20532	2.94408	2.93332	0	0	0	1.11159	2.03266	0	2.32203	2.28834	2.60184
HNRNPA1	3.44205	3.09303	2.7674	0	0	0	1.73191	1.61403	1.83664	1.37859	0.979097	1.42772
HNRNPA2B1	3.07059	2.94408	2.93332	0	2.36724	1.31777	0	1.02185	1.19276	0.848053	0.979097	0.883701
HNRNPAB	2.75627	2.37432	2.36434	1.42755	1.2549	1.31777	1.73191	1.61403	1.19276	2.07049	1.96853	1.82184
RPIA	4.25488	3.66877	3.83565	0	0	0	0	0	0	2.88763	2.77133	2.60184
RPRD1B	1.79372	2.12033	1.80302	0	0	0	1.11159	0	0	1.37859	0.979097	0.883701
RRBP1	2.75627	2.37432	1.80302	0	0	0	1.11159	0	0	2.07049	1.55702	1.82184
DIS3	2.35382	1.41898	1.80302	1.42755	0	0	3.51696	3.84768	3.79274	3.40611	2.96322	2.95621
RPS12	1.79372	2.12033	2.36434	0	0	0	1.73191	2.03266	2.28027	2.53616	2.28834	1.82184
RPS14	1.79372	1.81186	2.1108	1.42755	1.2549	0	3.3627	3.03803	3.12356	2.53616	2.77133	2.38557
RPS3	2.56904	2.77797	2.93332	4.29196	3.59599	3.9935	5.56783	5.39989	5.44077	4.81775	4.81734	4.46777
RPSA	2.35382	2.77797	2.7674	4.62401	4.02251	3.85152	5.2089	5.21212	5.44077	4.39244	4.28195	3.68161
RSU1	2.10078	2.12033	2.36434	2.60162	2.98779	2.45376	1.11159	0	0	0.848053	0	0
C22orf28	2.56904	2.12033	1.80302	2.60162	1.91572	2.45376	4.37394	4.62656	4.03832	3.2929	3.54641	3.36403
RUVBL1	2.10078	1.81186	2.1108	4.62401	4.53507	4.35095	5.60271	5.68638	5.56353	5.07907	5.1685	5.1896
RUVBL2	2.10078	2.37432	1.80302	5.12093	4.35129	4.24136	5.76549	5.50184	5.39741	5.17804	5.28088	5.37729
SNRPE	2.35382	2.59022	2.1108	0	0	0	2.76642	2.6212	2.28027	1.37859	2.28834	0.883701
SNRPF	1.79372	2.12033	1.80302	0	0	0	1.11159	0	0	1.37859	1.96853	1.42772
S100A6	2.75627	2.12033	2.5799	1.42755	1.2549	1.31777	1.11159	1.02185	1.19276	2.07049	1.55702	1.42772
S100A11	2.35382	2.59022	2.36434	1.42755	1.91572	1.31777	0	0	0	1.76562	0	1.42772
SEC23IP	1.79372	2.77797	1.80302	0	0	0	2.1643	2.03266	1.83664	2.72257	2.54995	2.95621
SLC39A10	2.35382	2.77797	3.45391	2.60162	3.59599	3.9935	1.11159	2.03266	1.19276	1.76562	1.55702	1.82184
SAE1	3.20532	3.46516	3.45391	1.42755	0	1.31777	2.76642	2.6212	2.61908	3.17004	2.77133	2.38557
UBA2	4.72754	4.45448	4.44266	3.24023	0	0	4.79177	4.43366	4.73973	4.68942	4.35224	4.80958
AHCY	5.76694	5.50335	5.68985	4.97352	4.8445	4.80067	5.56783	5.87552	5.87934	5.4661	5.63115	5.4348
PSAP	5.87196	5.91709	5.86439	0	1.2549	1.31777	1.11159	1.02185	1.19276	3.78671	4.35224	3.47784
SART3	3.54728	3.46516	3.74926	0	0	0	2.1643	1.61403	0	3.03573	1.96853	2.60184
SATB1	3.32854	3.22802	2.93332	0	1.2549	0	3.18996	2.84462	3.12356	3.17004	3.4212	3.47784
SBNO1	2.10078	1.41898	2.1108	0	0	0	2.49655	1.61403	1.19276	3.03573	2.77133	2.78988
SELENBP1	5.18433	5.17605	5.06019	3.68136	3.22019	1.9948	2.49655	3.03803	2.89326	3.40611	3.28408	3.10533
SEC16A	1.40311	1.41898	1.80302	1.42755	1.2549	0	3.51696	3.03803	3.12356	2.07049	2.28834	1.82184
SEC23A	5.11755	4.279	4.59904	0	0	0	3.18996	3.62478	3.32211	4.2781	4.54463	4.35314
SEC23B	4.31572	3.76073	3.74926	0	0	0	2.1643	1.61403	2.61908	3.60893	3.28408	3.47784
SEC24A	1.79372	1.81186	2.36434	1.42755	0	0	2.1643	1.02185	1.19276	2.07049	0	1.82184
SEC24B	2.10078	1.81186	1.80302	1.42755	0	0	3.3627	3.36103	3.32211	3.2929	2.54995	2.95621
SEC24C	4.53628	4.21542	4.32813	0	1.2549	0	3.90014	3.20855	3.32211	3.86801	4.20806	4.16205
SEC31A	2.75627	2.59022	2.5799	0	0	0	3.51696	3.20855	3.32211	3.2929	3.13255	2.95621
SCFD1	3.54728	3.76073	3.65737	0	0	0	2.49655	2.03266	1.83664	3.03573	2.96322	2.60184
SCLY	1.79372	1.41898	1.41124	0	0	0	1.11159	1.61403	0	1.76562	1.55702	2.13107
SCYL2	3.54728	3.35146	3.21697	0	0	0	0	0	0	2.72257	2.28834	2.13107
SDC4	0	1.81186	1.41124	3.68136	3.7526	3.31569	2.1643	2.03266	2.28027	1.76562	2.28834	1.82184
SEC13	2.10078	2.37432	2.1108	0	0	0	2.1643	2.6212	2.61908	2.53616	2.96322	2.13107
SEMA3A	4.53628	4.79615	4.26726	0	0	0	1.11159	2.03266	0	2.53616	2.54995	2.38557
SEMA3C	2.35382	2.77797	2.7674	0	0	0	2.49655	1.61403	1.83664	2.32203	2.54995	2.38557
SEMA5A	3.20532	3.35146	3.45391	0	0	0	0	0	0	1.37859	0	0.883701
SERPINH1	3.32854	3.57056	3.45391	2.95598	2.36724	1.31777	3.3627	3.03803	2.28027	3.17004	3.13255	3.58332
SET	3.98207	4.279	4.13723	0	0	0	0	0	0	1.37859	0.979097	0
SETD3	2.92198	2.37432	1.80302	0	0	0	2.49655	1.61403	1.19276	1.37859	0.979097	1.42772
SF3A1	2.35382	3.09303	3.0821	0	0	0	1.11159	1.02185	1.19276	2.32203	2.28834	2.78988
SF3A2	2.75627	2.37432	2.1108	0	0	0	1.11159	0	1.19276	2.32203	1.55702	1.82184
SF3A3	3.20532	3.09303	3.21697	0	0	0	2.99368	2.84462	2.61908	2.53616	3.66161	3.10533
SF3B1	3.54728	3.35146	3.55922	3.24023	3.22019	1.31777	5.4192	5.36424	5.35271	4.97282	4.95922	5.12119
SF3B2	1.40311	1.41898	1.80302	0	0	0	0	1.02185	1.19276	1.76562	2.54995	1.82184
SF3B3	5.50485	5.47648	5.2293	4.01873	3.22019	3.08134	5.45782	5.32769	5.05082	5.74966	5.79153	5.82723
SF3B4	2.10078	2.37432	2.36434	0	0	0	0	0	0	0.848053	1.55702	0
SFPQ	3.90497	4.14891	3.9943	2.60162	2.36724	1.9948	3.51696	3.62478	3.32211	3.17004	3.28408	3.10533
SGTA	2.35382	2.37432	1.80302	0	0	0	1.73191	0	0	2.07049	0.979097	2.13107
ST3GAL4	1.79372	1.41898	1.41124	2.13086	0	1.9948	3.18996	3.20855	3.49661	2.07049	2.77133	2.13107
NANS	2.75627	1.81186	2.36434	2.60162	1.91572	1.9948	3.90014	3.49892	3.65226	2.88763	2.28834	2.95621
ST6GAL1	3.54728	3.57056	3.45391	0	0	0	2.1643	2.84462	2.61908	2.88763	2.28834	2.13107
SKIV2L2	3.82351	3.35146	3.83565	1.42755	1.91572	0	3.51696	4.04071	4.24812	3.94498	3.96056	3.86013
SKP1	2.10078	1.41898	1.80302	0	1.2549	0	1.11159	1.61403	1.19276	2.32203	1.55702	2.13107
SMC1A	4.31572	4.279	3.91716	1.42755	0	0	4.851	4.21093	4.51476	5.4129	5.38515	5.3174
SMC3	5.04753	4.75202	4.7401	2.60162	1.2549	1.31777	5.1629	4.84921	4.99374	5.4661	5.28088	5.73867
SNRPD1	3.90497	3.57056	3.83565	1.42755	1.2549	1.31777	3.51696	3.03803	3.32211	3.2929	3.54641	3.24047
SNRPD2	3.32854	2.77797	3.0821	0	1.2549	0	2.1643	2.03266	2.28027	2.72257	2.54995	2.60184
SNRPD3	2.56904	2.77797	2.7674	0	1.2549	0	2.49655	3.03803	1.83664	2.32203	2.28834	2.38557
SMOC1	3.32854	2.94408	3.3403	0	0	0	0	0	0	2.53616	1.96853	2.60184
SMARCC1	0	2.12033	2.1108	0	0	0	2.99368	2.6212	2.61908	3.40611	3.13255	3.58332
SMARCC2	1.40311	1.81186	2.1108	0	0	0	2.1643	2.03266	2.61908	2.53616	2.54995	3.36403
SMU1	1.40311	0	1.80302	0	0	0	3.65631	2.35674	2.61908	2.07049	2.28834	2.13107
NAPA	3.20532	3.09303	2.93332	2.60162	3.22019	3.08134	3.18996	3.03803	2.89326	2.32203	2.28834	2.38557
SND1	4.85599	5.10766	4.94832	3.68136	1.2549	2.80141	5.49543	5.08648	5.39741	5.20958	5.00358	5.25492
USP39	2.75627	3.35146	2.93332	0	0	0	2.49655	2.35674	1.83664	1.76562	1.55702	0.883701
SRI	1.40311	1.41898	1.41124	2.13086	2.71062	3.31569	0	0	0	0	0	0
SORT1	2.10078	2.37432	2.5799	0	0	0	0	0	0	0.848053	1.55702	0.883701
SUPT16H	3.54728	3.22802	3.74926	1.42755	1.2549	0	3.51696	2.84462	3.32211	3.2929	3.54641	3.24047
SERPINB5	4.31572	4.07918	4.20371	1.42755	0	0	3.51696	3.03803	2.89326	3.86801	3.66161	3.86013
SGSH	4.89639	4.75202	4.8686	0	1.2549	0	0	0	0	1.37859	1.96853	1.42772
SPINT1	4.25488	4.21542	4.26726	3.47759	4.14063	3.85152	1.11159	0	1.83664	2.07049	1.55702	2.13107
SPR	2.92198	2.94408	3.0821	2.95598	1.91572	1.9948	1.73191	2.6212	1.83664	2.07049	2.54995	2.95621
SMS	4.19136	4.279	4.38653	0	0	0	3.51696	3.94742	3.49661	4.15392	3.86762	3.94174
SUPT6H	3.32854	3.09303	2.36434	0	0	0	1.11159	1.02185	0	2.32203	2.28834	1.82184
SPTAN1	7.73027	7.66924	7.73204	5.48984	3.89386	4.24136	5.79595	5.65722	5.84748	7.06406	7.05623	7.13383
SPTBN1	7.48082	7.45197	7.33974	5.31714	4.4461	3.85152	6.18927	6.19252	6.21521	7.07266	7.13809	7.15964
U2SURP	2.10078	1.81186	1.41124	0	1.2549	0	2.1643	2.03266	1.83664	2.07049	2.54995	0.883701
SRPX2	4.12492	4.45448	4.38653	0	0	0	3.51696	3.62478	3.32211	3.78671	3.66161	3.24047
SRRT	1.79372	2.12033	2.36434	0	1.91572	0	3.65631	3.20855	3.32211	3.2929	2.28834	2.60184
SRSF1	2.35382	2.37432	2.1108	0	0	0	2.1643	2.35674	1.19276	0.848053	1.55702	0.883701
SSBP1	3.07059	3.22802	3.21697	0	0	0	0	0	0	2.07049	1.55702	1.42772
SSRP1	3.64535	3.22802	3.65737	0	1.2549	0	2.76642	2.84462	3.32211	2.72257	3.28408	2.95621
ST14	5.04753	4.92098	4.78422	4.89376	5.31551	5.31516	2.1643	2.03266	1.83664	3.40611	3.4212	3.10533
STAG1	3.54728	3.22802	3.21697	0	0	0	1.11159	0	0	1.76562	2.54995	1.42772
STAG2	4.77164	4.45448	4.44266	1.42755	0	0	2.49655	2.35674	2.61908	3.78671	3.28408	3.94174
STAT1	1.40311	0	1.80302	1.42755	0	0	3.90014	3.74053	3.79274	3.03573	2.54995	2.38557
STC2	2.56904	3.09303	3.0821	0	0	0	0	1.02185	1.19276	1.37859	0.979097	0.883701
STIP1	5.04753	5.27293	5.13023	1.42755	1.91572	1.9948	3.78337	3.94742	3.12356	4.59706	4.65997	4.57397
STK24	2.75627	2.59022	3.0821	2.95598	1.91572	2.45376	2.1643	2.03266	1.83664	2.07049	1.96853	2.60184
STRAP	3.07059	3.22802	3.74926	2.95598	2.71062	2.45376	4.29082	4.36317	4.51476	4.21735	4.20806	4.01898
STXBP2	3.20532	2.37432	3.0821	2.95598	2.71062	1.9948	2.49655	2.6212	1.83664	2.53616	3.13255	2.78988
SUCLG2	2.10078	2.37432	2.36434	1.42755	0	0	1.11159	1.02185	1.83664	1.37859	1.55702	0.883701
SUGT1	1.79372	1.81186	1.80302	0	0	0	1.11159	1.02185	0	0.848053	1.96853	0.883701
AARS	4.72754	4.7065	4.6946	3.68136	2.71062	1.9948	5.33872	5.39989	5.48286	5.4129	5.38515	5.4348
CARS	3.32854	2.94408	2.7674	0	0	0	1.73191	2.03266	1.83664	2.32203	2.28834	2.13107
CARS2	2.56904	2.12033	1.80302	0	0	0	2.76642	2.03266	1.19276	2.72257	2.54995	2.60184
DARS	3.32854	2.77797	2.93332	4.01873	3.59599	3.31569	5.2089	5.25168	5.39741	4.89736	4.95922	4.80958
EPRS	4.85599	4.83897	4.98658	4.71964	4.2498	3.85152	6.42191	6.23262	6.38019	6.0748	5.91277	6.13542
FARSB	2.35382	1.41898	1.41124	0	0	0	3.65631	2.84462	3.32211	3.40611	2.77133	2.95621
GARS	4.89639	4.9603	5.09564	4.52159	4.53507	4.24136	5.63677	5.53428	5.52376	5.32925	5.51339	5.25492
HARS	4.05526	3.92872	3.55922	0	0	0	0	0	0	0.848053	1.55702	0.883701
IARS	4.72754	4.50853	4.44266	4.29196	4.14063	3.31569	6.498	6.29074	6.13828	6.04014	5.76601	6.08243
IARS2	3.73718	3.35146	3.65737	0	0	0	2.99368	3.36103	3.32211	3.70056	3.66161	3.77363
KARS	5.11755	4.99857	5.02386	1.42755	0	0	4.10866	3.62478	3.79274	4.2781	4.04786	4.16205
MARS	2.75627	2.77797	1.80302	3.47759	2.98779	1.31777	5.60271	5.32769	5.20965	4.89736	4.65997	4.76544
NARS	4.25488	4.56062	4.32813	2.60162	3.22019	2.45376	5.06623	4.79668	4.66857	5.1458	5.04661	5.08572
QARS	3.73718	4.00591	4.13723	4.1618	3.42029	3.31569	5.37952	5.17144	5.05082	4.93558	4.60345	4.67288
RARS	3.98207	3.57056	3.9943	4.01873	2.71062	1.9948	5.2089	4.9962	4.80755	5.04452	4.76677	4.7199
SARS	1.40311	1.81186	2.36434	3.24023	2.71062	1.9948	4.10866	4.04071	4.03832	4.01804	3.66161	3.94174
TARS	5.58118	5.42119	5.46438	2.95598	3.22019	2.80141	5.11537	5.21212	5.44077	5.4129	5.41829	5.61973
VARS	4.19136	4.21542	3.83565	4.41134	4.14063	3.51723	5.88366	5.90062	5.87934	5.32925	5.31648	5.22263
WARS	5.08297	4.75202	5.06019	2.13086	1.2549	1.31777	3.51696	3.20855	3.32211	4.39244	4.28195	4.09229
YARS	1.40311	2.12033	2.36434	0	0	0	1.11159	1.61403	1.83664	1.37859	1.96853	0.883701
TAGLN2	4.12492	3.84717	3.91716	4.62401	4.4461	4.45281	4.45253	4.28906	4.14703	3.78671	3.96056	3.58332
TALDO1	4.12492	4.39832	4.49669	0	1.91572	0	2.76642	2.84462	3.12356	3.17004	2.96322	2.60184
TUBA1B	6.14772	5.97583	6.19368	6.20291	5.74651	5.65141	7.34302	7.56671	7.43721	7.21153	6.98058	7.38059
TUBA1C	6.07918	5.95651	6.12672	6.02715	5.67	5.51678	7.20227	7.41816	7.31438	7.19587	6.84089	7.38059
TUBA4A	5.96986	5.74765	5.9827	6.10005	5.67	5.65141	7.19085	7.39185	7.24269	7.16403	6.81624	7.2822
TUBB4B	6.24478	6.33116	6.09204	6.62956	6.13598	6.05926	7.37363	7.50257	7.46897	7.20372	6.94691	6.97814
TUBB	6.30604	6.44641	6.17723	6.7016	6.27162	6.21232	7.40362	7.51074	7.5204	7.22702	6.96945	7.0257
TBCB	1.79372	1.41898	1.80302	0	0	0	1.73191	0	1.19276	1.37859	0	1.82184
TBC1D4	2.10078	2.77797	2.1108	0	0	0	1.73191	1.02185	1.19276	0.848053	1.55702	1.42772
TBL1XR1	2.92198	2.59022	2.5799	0	0	0	3.18996	2.35674	2.28027	3.2929	2.77133	2.78988
SUB1	2.75627	1.81186	2.36434	0	0	0	0	0	0	1.37859	2.54995	1.82184
TCP1	5.33889	5.24135	5.35162	4.29196	4.14063	3.69404	6.09441	5.9253	5.91052	5.56694	5.8166	5.78363
CCT2	4.89639	5.03586	4.90901	4.89376	4.02251	3.85152	5.99288	5.743	5.60223	5.43975	5.45069	5.64432
CCT4	4.48422	4.50853	4.44266	4.01873	3.42029	2.45376	5.06623	4.79668	5.05082	4.93558	4.81734	4.93445
CCT5	4.89639	5.03586	5.13023	3.68136	3.22019	3.31569	5.79595	5.68638	5.39741	5.27065	4.76677	5.34766
CCT3	4.81443	5.07221	5.02386	4.29196	4.02251	3.51723	5.49543	5.39989	5.56353	5.30025	5.1685	5.34766
CCT7	5.18433	5.07221	5.13023	4.01873	3.7526	3.51723	5.67004	5.36424	5.52376	5.17804	5.08839	5.34766
CCT8	5.08297	5.07221	5.02386	3.68136	3.59599	1.31777	5.11537	5.12958	4.99374	5.00911	5.00358	5.04937
CCT6A	4.89639	4.88056	4.90901	3.68136	2.36724	1.9948	5.1629	4.74217	4.87232	4.93558	4.65997	4.76544
PTGES3	0	1.81186	2.1108	1.42755	1.2549	1.9948	2.49655	2.6212	2.28027	2.07049	1.55702	1.42772
VCP	6.33572	6.15596	6.12672	6.83571	6.65577	6.45257	6.81301	6.92566	6.94439	8.19882	8.38846	8.34285
TES	2.75627	2.37432	2.7674	0	0	0	0	0	0	2.07049	0.979097	2.38557
TFRC	6.76459	6.88481	6.99021	6.02715	6.04802	5.99317	5.25349	5.36424	5.52376	6.36819	6.36778	6.08243
ACAT2	4.31572	4.45448	4.38653	1.42755	1.2549	0	1.73191	2.35674	1.83664	3.03573	3.28408	3.10533
ACAA1	3.20532	3.22802	3.0821	0	0	0	2.76642	2.35674	2.61908	2.07049	2.28834	2.38557
ACAT1	2.10078	1.81186	0	2.13086	0	0	2.49655	2.35674	2.28027	1.76562	2.54995	2.60184
ACAA2	6.67454	6.51403	6.52797	1.42755	0	1.31777	3.18996	3.03803	2.89326	5.00911	5.04661	5.08572
TXN	2.10078	1.81186	1.80302	3.24023	2.98779	2.80141	2.1643	2.03266	2.28027	1.76562	1.96853	2.13107
THOC2	2.10078	2.37432	2.1108	0	1.91572	1.9948	4.66548	3.84768	4.03832	4.3364	3.4212	4.16205
THOP1	3.54728	3.57056	2.93332	1.42755	1.2549	0	3.78337	3.49892	3.65226	3.86801	3.13255	3.47784
TRIM28	3.07059	2.94408	2.36434	2.95598	1.91572	1.31777	4.90789	4.74217	4.9343	4.2781	4.48331	4.29221
TINAGL1	3.54728	3.35146	2.7674	1.42755	1.2549	0	3.78337	3.49892	3.92075	3.94498	4.13018	3.58332
TKT	8.40859	8.27541	8.14961	4.89376	4.2498	3.85152	3.90014	3.84768	4.24812	5.5174	5.86549	5.4348
TLN1	6.54077	6.46019	6.51494	5.37703	4.69806	4.80067	6.14262	5.9253	6.05703	6.57604	6.58768	6.60499
TLN2	3.32854	3.22802	3.45391	2.95598	2.71062	3.31569	3.18996	3.62478	3.49661	4.08758	4.13018	4.29221
TNPO1	3.64535	3.46516	3.45391	2.60162	1.2549	1.9948	3.3627	3.62478	3.65226	3.78671	3.54641	3.94174
TNPO2	3.44205	3.35146	3.0821	0	0	0	1.73191	2.03266	0	2.07049	1.55702	2.38557
TNPO3	3.98207	3.84717	3.65737	2.13086	1.91572	2.80141	3.65631	3.36103	3.49661	4.39244	4.04786	4.01898
TOMM70A	3.20532	3.09303	2.7674	2.13086	1.91572	1.31777	3.51696	1.61403	2.28027	2.72257	2.96322	2.78988
TOP1	2.35382	2.12033	2.1108	0	0	0	1.11159	2.35674	2.28027	2.88763	3.96056	2.60184
TOR1B	2.92198	3.46516	3.45391	0	0	1.31777	1.73191	2.84462	2.28027	2.88763	2.77133	2.38557
TPI1	5.27904	5.17605	5.16402	4.62401	4.02251	3.69404	2.76642	3.20855	3.32211	2.88763	1.96853	2.60184
TPM3	2.10078	2.59022	2.7674	0	0	0	0	1.02185	0	0	1.96853	1.42772
TPP1	6.35033	6.61603	6.39203	2.13086	1.2549	1.31777	4.00817	3.74053	4.14703	4.64398	4.60345	4.62427
TPP2	5.24815	4.92098	5.16402	3.24023	2.71062	1.9948	5.06623	5.25168	5.71248	5.72804	5.63115	5.61973
TPR	3.82351	3.66877	3.83565	0	0	0	1.11159	1.02185	0	2.07049	2.28834	2.13107
MFI2	2.56904	2.94408	3.3403	5.86929	5.85417	6.18298	1.73191	1.61403	1.83664	2.07049	2.28834	0
TRIM25	2.10078	2.12033	2.1108	1.42755	1.91572	0	3.51696	3.62478	3.65226	2.53616	2.54995	2.60184
TRIM2	2.10078	1.41898	2.36434	0	0	0	1.73191	1.02185	0	0	1.55702	0
TXNRD1	5.55618	5.50335	5.322	0	0	0	1.11159	1.61403	1.83664	3.17004	3.28408	3.10533
TSKU	2.35382	2.59022	2.5799	2.95598	2.98779	1.9948	3.51696	3.36103	3.92075	2.88763	2.96322	2.78988
TSN	3.73718	3.22802	3.55922	0	0	0	1.11159	1.61403	2.61908	3.86801	3.76829	3.24047
TSNAX	3.73718	3.92872	3.55922	0	0	0	0	1.02185	0	3.17004	3.54641	3.36403
THBS1	5.91192	5.79191	5.68985	3.85988	3.22019	3.85152	5.06623	5.56601	5.44077	6.31119	6.16792	6.43221
TTC38	1.40311	2.37432	0	0	0	0	2.1643	1.61403	0	0.848053	0.979097	0.883701
TTLL12	2.56904	3.09303	2.7674	4.01873	3.42029	3.08134	5.67004	5.68638	5.81489	4.77623	4.48331	4.76544
TXNDC5	3.54728	3.76073	3.74926	0	0	0	1.11159	2.03266	1.19276	1.37859	1.55702	0.883701
TXNL1	2.35382	2.37432	2.1108	0	0	0	1.73191	2.03266	1.83664	2.32203	2.77133	2.60184
U2AF2	3.07059	3.22802	2.7674	1.42755	1.2549	1.31777	2.49655	2.84462	1.83664	2.07049	2.54995	2.38557
RRP9	2.10078	2.77797	2.36434	0	0	0	3.65631	3.03803	2.89326	3.03573	2.54995	2.95621
SNRNP200	5.11755	4.6595	4.6946	4.1618	4.14063	3.31569	6.498	6.40041	6.50799	6.51425	6.38465	6.46018
EFTUD2	3.73718	3.35146	3.45391	0	0	0	4.10866	3.62478	3.49661	4.3364	4.35224	4.16205
UAP1	1.40311	1.81186	1.80302	0	0	0	3.3627	2.84462	2.28027	2.53616	2.54995	2.38557
UBE2D3	0	1.81186	1.41124	3.24023	3.59599	3.31569	1.11159	0	1.19276	0	0	0.883701
UBE2L3	2.35382	2.12033	2.36434	2.13086	1.91572	1.9948	0	1.02185	0	0.848053	0.979097	0.883701
UBA1	6.46221	6.4325	6.55368	5.98928	5.41263	5.08073	6.42191	6.30961	6.33495	6.40952	6.26221	6.48761
UBA3	3.54728	3.66877	3.55922	0	0	0	2.49655	2.35674	2.61908	2.53616	2.54995	2.78988
UBE2M	2.10078	1.41898	1.80302	1.42755	1.91572	1.31777	2.1643	1.61403	1.83664	0.848053	0.979097	1.42772
UBE2N	2.10078	2.37432	2.36434	2.95598	3.42029	3.31569	1.11159	1.02185	1.19276	0.848053	0	0
USP14	5.36791	4.99857	5.13023	3.68136	2.71062	3.08134	3.90014	3.62478	3.65226	4.49837	3.96056	4.62427
USP5	3.73718	3.92872	3.91716	1.42755	1.91572	0	4.10866	3.49892	3.65226	4.21735	4.20806	4.2286
USP7	4.19136	3.66877	4.06753	2.13086	1.91572	1.31777	4.52706	4.36317	4.51476	4.81775	5.08839	4.57397
UBR4	3.07059	2.59022	3.0821	2.13086	3.42029	2.80141	6.14262	5.90062	6.1117	5.6382	5.35122	5.69226
UCHL5	2.10078	2.12033	1.80302	0	0	0	1.11159	1.02185	0	1.76562	0.979097	1.42772
UGDH	4.48422	4.50853	4.44266	4.97352	4.2498	4.6372	5.29673	5.25168	5.05082	5.04452	4.76677	4.97378
UGGT1	4.68205	4.45448	4.06753	0	0	0	0	0	0	4.2781	3.96056	3.77363
UGP2	3.32854	3.57056	3.21697	3.47759	2.98779	2.80141	2.99368	3.20855	3.32211	4.81775	4.91346	4.67288
NAE1	3.54728	3.22802	3.91716	0	0	0	3.51696	3.03803	3.12356	3.2929	3.76829	3.86013
UNC45A	3.20532	3.22802	3.74926	1.42755	0	1.31777	3.18996	3.20855	2.28027	3.40611	2.77133	3.24047
PLAUR	2.35382	2.37432	2.1108	4.01873	4.61887	4.45281	0	0	0	0	1.55702	0
PLAU	2.35382	2.59022	2.7674	0	1.2549	0	0	0	0	1.37859	0	0
USO1	3.44205	3.66877	3.3403	0	0	0	3.18996	2.6212	2.28027	3.40611	3.28408	3.47784
VASP	2.35382	2.12033	2.1108	0	0	1.31777	3.3627	3.03803	3.12356	3.2929	2.96322	3.10533
VAT1	3.44205	3.46516	2.93332	0	0	1.31777	2.1643	1.61403	1.19276	2.72257	3.13255	2.78988
ATP6V1A	4.3741	3.76073	3.74926	4.01873	3.59599	3.51723	4.37394	4.28906	4.34258	4.15392	3.66161	3.94174
ATP6V1B2	2.92198	2.12033	2.36434	2.95598	1.91572	1.31777	2.1643	2.03266	2.28027	2.72257	2.96322	2.38557
VIL1	5.98866	6.10424	6.14376	5.25466	4.77314	4.80067	5.60271	5.12958	5.25893	5.83301	5.76601	5.76132
VCL	6.19706	6.10424	6.14376	4.01873	2.71062	3.31569	2.1643	2.84462	2.61908	5.43975	5.41829	5.1896
KIAA1429	2.10078	1.81186	1.80302	0	0	0	0	0	0	1.37859	0.979097	1.42772
VPS13C	2.35382	1.81186	2.5799	1.42755	1.2549	0	1.73191	1.61403	1.83664	4.21735	3.86762	3.94174
VPS26A	3.32854	2.94408	3.21697	0	1.2549	1.9948	1.73191	1.02185	1.83664	3.2929	2.96322	2.38557
VPS29	2.56904	2.77797	2.5799	1.42755	1.2549	1.31777	2.76642	2.03266	2.61908	2.53616	1.96853	2.60184
VPS35	5.15133	5.14226	5.09564	4.41134	3.42029	3.69404	5.11537	5.36424	5.39741	5.27065	5.00358	5.2865
VWA2	4.43021	4.61091	4.64761	2.95598	2.36724	2.80141	3.90014	3.94742	3.92075	4.54856	4.60345	4.7199
WDR1	5.36791	5.30382	5.29176	4.41134	3.89386	3.69404	5.33872	5.17144	5.39741	5.07907	4.91346	5.1558
WDR12	3.20532	2.94408	2.93332	1.42755	1.91572	0	3.51696	3.36103	2.61908	3.03573	2.77133	2.78988
WDR5	1.79372	1.81186	1.41124	0	0	0	2.1643	1.02185	0	1.37859	0.979097	0.883701
WDR82	1.40311	1.41898	1.41124	1.42755	1.2549	0	2.49655	2.84462	2.89326	1.37859	0.979097	1.82184
XPO1	5.65367	5.55563	5.56896	4.80933	4.35129	4.12274	6.14262	6.15128	6.31178	5.89252	5.98091	6.15266
CSE1L	5.27904	5.24135	5.46438	3.68136	3.59599	3.31569	5.56783	5.59706	5.56353	5.93086	5.1685	5.89025
XPO4	1.40311	0	1.80302	0	0	0	3.78337	3.84768	3.65226	3.70056	2.96322	3.47784
XPO5	2.56904	3.09303	3.0821	1.42755	1.2549	1.31777	3.90014	3.49892	3.32211	3.94498	3.66161	3.94174
XPOT	2.56904	2.37432	2.5799	0	0	0	3.78337	3.49892	3.12356	3.78671	3.86762	3.58332
XPNPEP1	3.32854	3.66877	3.83565	1.42755	0	0	3.3627	3.36103	3.49661	3.40611	3.28408	3.24047
XRCC5	5.78857	5.42119	5.6427	4.89376	4.02251	4.35095	6.09441	5.99689	5.87934	6.23662	6.10824	6.15266
XRCC6	5.74499	5.55563	5.51762	4.97352	4.2498	4.12274	5.85501	5.68638	5.91052	5.87295	5.95855	5.78363
XRN2	4.25488	4.00591	4.06753	0	0	0	2.99368	2.84462	2.89326	2.32203	1.96853	2.13107
YBX1	3.07059	2.94408	3.0821	0	0	0	2.1643	2.03266	0	3.17004	3.54641	2.38557
ZFR	2.56904	2.37432	2.36434	0	0	0	1.73191	1.02185	1.19276	2.07049	0.979097	1.42772
ALBU_BOVIN	6.29097	6.57862	6.59142	4.80933	2.98779	3.08134	4.10866	5.46865	3.79274	4.15392	4.13018	4.01898
TRYP_PIG	5.72269	5.4491	5.4091	9.42437	8.86687	9.05647	7.34302	8.03756	8.56625	6.51425	7.43386	6.81447
PPIA_HUMAN	5.04753	5.24135	5.06019	5.25466	5.21138	5.46895	4.66548	4.36317	4.43124	4.15392	4.13018	4.29221
GSTP1_HUMAN	3.98207	4.39832	4.13723	3.47759	3.42029	3.69404	3.90014	3.74053	3.65226	3.40611	3.54641	3.58332
SEPT2	3.90497	3.84717	3.83565	0	0	0	0	0	0	0	0	0
SEPT7	3.90497	3.66877	3.55922	0	0	0	0	0	0	0	0	0
SEPT9	3.32854	2.94408	3.45391	0	0	0	0	0	0	0	0	0
SEPT11	3.98207	3.76073	3.3403	0	0	0	0	0	0	0	0	0
GCNT1	2.35382	2.37432	2.5799	0	0	0	0	0	0	0	0	0
ECI1	2.92198	2.94408	3.0821	0	0	0	0	0	0	0	0	0
SERPINC1	3.54728	3.66877	3.65737	0	0	0	0	0	0	0	0	0
IFI30	3.32854	3.22802	3.21697	0	0	0	0	0	0	0	0	0
PGLS	2.75627	2.37432	3.3403	0	0	0	0	0	0	0	0	0
PRKCSH	3.32854	3.76073	3.55922	0	0	0	0	0	0	0	0	0
GOT1	4.43021	4.39832	4.44266	0	0	0	0	0	0	0	0	0
EML2	2.92198	2.37432	2.7674	0	0	0	0	0	0	0	0	0
ABHD11	2.35382	2.59022	2.36434	0	0	0	0	0	0	0	0	0
ENO2	7.3119	7.27617	7.32488	0	0	0	0	0	0	0	0	0
SNRPB	2.92198	2.94408	3.21697	0	0	0	0	0	0	0	0	0
GNPDA2	3.54728	3.46516	3.0821	0	0	0	0	0	0	0	0	0
GNS	3.44205	3.66877	3.83565	0	0	0	0	0	0	0	0	0
MYL12B	3.32854	2.94408	3.21697	0	0	0	0	0	0	0	0	0
ERP29	3.82351	3.22802	3.3403	0	0	0	0	0	0	0	0	0
PPP2R4	2.75627	2.77797	3.0821	0	0	0	0	0	0	0	0	0
QPRT	3.07059	2.77797	2.93332	0	0	0	0	0	0	0	0	0
KHK	2.75627	2.94408	2.1108	0	0	0	0	0	0	0	0	0
NAGA	2.35382	2.77797	2.36434	0	0	0	0	0	0	0	0	0
SEMA4D	2.92198	3.46516	3.21697	0	0	0	0	0	0	0	0	0
ART3	2.35382	2.77797	2.36434	0	0	0	0	0	0	0	0	0
PSAT1	4.58652	4.50853	4.20371	0	0	0	0	0	0	0	0	0
ANP32A	2.10078	2.59022	2.5799	0	0	0	0	0	0	0	0	0
KTN1	2.92198	2.77797	2.7674	0	0	0	0	0	0	0	0	0
TFG	2.56904	3.09303	2.5799	0	0	0	0	0	0	0	0	0
CPPED1	3.07059	2.37432	2.5799	0	0	0	0	0	0	0	0	0
B3GNT1	3.07059	3.66877	3.21697	0	0	0	0	0	0	0	0	0
NHEJ1	2.75627	2.59022	2.7674	0	0	0	0	0	0	0	0	0
SIAE	2.56904	2.59022	3.0821	0	0	0	0	0	0	0	0	0
HSPA6	0	0	4.32813	0	0	0	0	0	0	0	0	0
APOA1BP	3.44205	3.22802	3.45391	0	0	0	0	0	0	0	0	0
ADPRHL2	2.35382	2.37432	2.36434	0	0	0	0	0	0	0	0	0
SOD2	3.07059	3.22802	2.7674	0	0	0	0	0	0	0	0	0
ARSA	3.54728	3.46516	3.55922	0	0	0	0	0	0	0	0	0
ASAH1	3.07059	3.22802	3.3403	0	0	0	0	0	0	0	0	0
NRCAM	2.10078	3.22802	3.55922	0	0	0	0	0	0	0	0	0
SERPINB6	2.35382	2.77797	2.36434	0	0	0	0	0	0	0	0	0
ATRN	2.35382	2.37432	2.36434	0	0	0	0	0	0	0	0	0
TXNRD2	3.44205	2.94408	2.7674	0	0	0	0	0	0	0	0	0
PARK7	3.54728	3.57056	3.3403	0	0	0	0	0	0	0	0	0
CREG1	2.35382	2.77797	2.7674	0	0	0	0	0	0	0	0	0
HIST1H2BD	3.90497	3.92872	3.83565	0	0	0	0	0	0	0	0	0
BCAT2	2.92198	2.37432	2.93332	0	0	0	0	0	0	0	0	0
DDX42	2.75627	2.77797	3.0821	0	0	0	0	0	0	0	0	0
CCBL2	2.35382	2.59022	2.1108	0	0	0	0	0	0	0	0	0
FAH	2.56904	2.12033	2.36434	0	0	0	0	0	0	0	0	0
TCN1	1.79372	2.94408	3.21697	0	0	0	0	0	0	0	0	0
BPNT1	2.56904	1.81186	2.5799	0	0	0	0	0	0	0	0	0
BTF3	2.10078	2.37432	2.93332	0	0	0	0	0	0	0	0	0
ISOC1	2.92198	2.94408	2.7674	0	0	0	0	0	0	0	0	0
PABPC4	2.92198	0	3.0821	0	0	0	0	0	0	0	0	0
NME1	4.81443	4.92098	4.90901	0	0	0	0	0	0	0	0	0
GSS	4.3741	4.50853	4.06753	0	0	0	0	0	0	0	0	0
HIST1H2AG	2.56904	2.94408	2.5799	0	0	0	0	0	0	0	0	0
PITPNB	2.56904	2.77797	2.36434	0	0	0	0	0	0	0	0	0
TIMP1	2.35382	2.59022	2.1108	0	0	0	0	0	0	0	0	0
PUF60	2.56904	2.59022	3.21697	0	0	0	0	0	0	0	0	0
SEMA4G	2.56904	2.77797	2.5799	0	0	0	0	0	0	0	0	0
PLS3	4.25488	4.21542	4.20371	0	0	0	0	0	0	0	0	0
HNRPDL	2.35382	2.37432	2.36434	0	0	0	0	0	0	0	0	0
PRDX3	3.07059	3.09303	3.21697	0	0	0	0	0	0	0	0	0
PLBD2	3.32854	3.76073	3.55922	0	0	0	0	0	0	0	0	0
HSPA1L	5.39636	5.81355	5.92476	0	0	0	0	0	0	0	0	0
SEMA4B	2.75627	3.35146	3.65737	0	0	0	0	0	0	0	0	0
TPM4	2.75627	2.94408	3.0821	0	0	0	0	0	0	0	0	0
CST3	3.82351	3.66877	3.65737	0	0	0	0	0	0	0	0	0
RCN1	3.07059	2.77797	3.0821	0	0	0	0	0	0	0	0	0
NPC2	2.75627	2.77797	2.5799	0	0	0	0	0	0	0	0	0
LMAN2	3.44205	3.76073	3.3403	0	0	0	0	0	0	0	0	0
PPIB	2.56904	3.09303	2.7674	0	0	0	0	0	0	0	0	0
RNASE1	3.20532	2.77797	2.36434	0	0	0	0	0	0	0	0	0
TRAP1	3.44205	4.07918	3.91716	0	0	0	0	0	0	0	0	0
SEPHS1	3.54728	3.57056	3.45391	0	0	0	0	0	0	0	0	0
NUDC	2.56904	2.94408	2.93332	0	0	0	0	0	0	0	0	0
KLK6	2.10078	2.37432	2.7674	0	0	0	0	0	0	0	0	0
MINPP1	2.92198	3.22802	3.0821	0	0	0	0	0	0	0	0	0
SERPINI1	2.75627	2.94408	3.0821	0	0	0	0	0	0	0	0	0
TPT1	2.35382	2.59022	2.5799	0	0	0	0	0	0	0	0	0
KLK10	3.64535	3.57056	3.55922	0	0	0	0	0	0	0	0	0
AIMP2	1.79372	0	0	2.13086	2.36724	1.9948	3.90014	4.04071	4.24812	3.51108	3.28408	3.68161
ANXA4	1.40311	1.41898	0	5.18934	5.15635	4.80067	2.49655	2.35674	2.28027	0	0	0
AKR7A3	1.40311	0	0	1.42755	1.2549	1.31777	3.78337	3.62478	2.89326	2.53616	2.54995	2.13107
BAG5	1.40311	0	0	3.47759	2.98779	3.51723	0	1.02185	1.19276	0.848053	0	0.883701
CAB39	1.40311	1.41898	0	1.42755	2.36724	1.9948	0	0	0	0	0	0
CEACAM1	0	2.12033	0	3.47759	2.71062	3.31569	0	2.03266	0	1.37859	0	0
DKC1	1.40311	1.41898	0	1.42755	1.2549	1.31777	2.99368	3.49892	3.49661	1.37859	1.96853	1.82184
DLG1	1.40311	0	0	4.97352	4.69806	4.87594	1.11159	0	0	0	0	0
EFNB1	0	0	1.80302	4.41134	4.61887	4.72125	1.73191	1.61403	2.28027	1.76562	2.28834	1.42772
EFNB2	0	0	1.41124	4.80933	4.61887	4.87594	1.11159	1.61403	1.83664	0.848053	0.979097	0.883701
PROCR	0	1.41898	1.41124	2.13086	2.71062	1.31777	0	0	0	0	0	0
EPHA1	0	1.41898	1.41124	1.42755	2.98779	2.80141	0	0	0	0	0	0
EPHB1	0	1.41898	0	5.31714	5.50362	5.2027	0	1.61403	0	0.848053	0.979097	0
GNAS	1.40311	0	0	4.1618	4.53507	4.24136	1.73191	2.35674	2.61908	0.848053	0.979097	1.82184
HTATIP2	0	1.41898	0	2.13086	1.2549	1.31777	3.65631	3.03803	2.61908	0.848053	1.96853	2.38557
ITGA6	1.40311	1.41898	0	8.24551	8.54143	8.79559	5.49543	5.71497	6.02889	4.2781	4.35224	4.01898
KRT14	2.92198	0	0	6.32957	5.74651	5.14301	2.76642	4.12833	5.35271	2.07049	3.13255	1.42772
LSR	1.40311	0	1.41124	5.43454	6.07794	6.12245	2.76642	2.84462	3.32211	1.76562	2.28834	1.82184
MCM5	0	0	1.41124	2.60162	1.2549	1.9948	4.79177	4.43366	4.80755	3.17004	2.77133	2.60184
MCM7	0	1.41898	0	2.60162	2.36724	1.31777	5.2089	5.29018	4.80755	4.21735	3.86762	4.09229
MME	1.79372	0	0	7.38033	7.57707	7.7039	4.37394	4.56508	4.34258	3.60893	3.86762	2.95621
NOTCH1	0	0	1.41124	5.82697	5.88834	5.99317	1.73191	1.02185	1.19276	0	0	0
STARD10	0	0	1.41124	2.13086	1.2549	0	3.51696	3.03803	2.28027	2.53616	2.77133	2.13107
PSMC6	1.40311	0	0	3.24023	3.42029	2.45376	4.59793	4.28906	4.66857	3.60893	4.13018	4.09229
PSMC1	1.79372	0	0	3.68136	2.98779	3.08134	4.59793	4.62656	4.80755	3.78671	3.66161	4.2286
PSMB1	2.35382	0	0	3.24023	3.42029	3.85152	1.73191	2.03266	2.28027	5.24044	6.00293	5.34766
PSMD14	0	1.41898	0	2.13086	2.71062	1.9948	3.90014	3.94742	4.03832	3.60893	3.76829	3.36403
PTPN23	1.40311	0	0	3.24023	3.7526	4.12274	3.18996	3.20855	3.49661	1.76562	0	1.82184
RAB10	0	0	1.80302	4.29196	4.2498	4.12274	2.76642	2.6212	2.89326	2.32203	0.979097	1.82184
RAB5C	0	0	1.41124	4.1618	3.7526	3.85152	2.1643	2.84462	2.28027	1.37859	1.55702	2.13107
RAC1	1.40311	0	0	4.41134	4.35129	4.72125	2.1643	2.03266	1.19276	0.848053	1.96853	0
RPS15A	0	1.41898	0	1.42755	1.2549	1.31777	3.18996	3.36103	3.32211	1.37859	1.55702	1.82184
RPS17	0	1.41898	0	2.13086	1.91572	2.45376	3.3627	2.6212	2.89326	2.32203	2.28834	1.82184
RPS5	2.10078	0	0	2.60162	2.36724	0	3.78337	3.36103	2.61908	3.03573	2.96322	2.60184
RPS9	0	0	1.41124	2.13086	1.2549	1.9948	3.18996	2.6212	3.32211	2.07049	2.54995	2.13107
WDR43	1.40311	0	0	0	2.36724	1.9948	1.11159	1.02185	0	0	0.979097	0.883701
XPO7	0	0	1.41124	0	1.2549	1.9948	4.851	4.68552	4.34258	4.01804	3.96056	3.94174
TJP2	1.79372	0	0	3.85988	4.97743	4.54795	1.73191	2.84462	1.19276	0	1.55702	0
SYK	0	0	0	2.13086	1.91572	0	3.3627	4.04071	3.32211	2.53616	2.77133	2.60184
LRP5	0	0	0	4.80933	5.15635	4.80067	2.99368	3.49892	2.61908	2.72257	2.77133	2.38557
POTEE	0	0	0	6.93867	6.553	6.54773	8.77688	8.9681	8.85774	8.47991	8.34172	8.55221
ERBB2	0	0	0	5.59446	5.81917	5.85116	2.76642	0	0	2.07049	0	0
DYNLL1	0	0	0	2.13086	2.71062	1.31777	2.76642	2.35674	1.83664	1.76562	2.28834	0.883701
TRMT1	0	0	0	1.42755	1.2549	1.31777	2.99368	2.84462	3.32211	2.72257	2.77133	2.38557
TSPAN6	0	0	0	5.5431	5.70877	5.81337	2.99368	3.03803	3.12356	2.72257	2.96322	2.13107
7-Sep	0	0	0	2.95598	1.91572	1.9948	4.20261	3.74053	3.65226	3.70056	3.86762	3.77363
GNB1	0	0	0	4.29196	4.14063	4.54795	2.76642	2.84462	3.12356	1.76562	0	2.38557
GNB2	0	0	0	4.80933	4.61887	4.87594	2.76642	3.03803	2.89326	1.76562	1.55702	1.82184
NOP56	0	0	0	2.13086	1.2549	1.31777	4.20261	4.28906	4.24812	3.70056	3.54641	4.01898
ITGA2	0	0	0	6.7016	6.71409	6.83861	3.18996	3.49892	3.65226	0.848053	2.77133	0.883701
ITGAV	0	0	0	6.35957	6.67547	6.52452	2.1643	3.03803	1.83664	1.76562	1.96853	1.42772
LYN	0	0	0	5.25466	5.50362	5.36827	1.73191	1.02185	0	1.37859	0.979097	0.883701
PPP1CB	0	0	0	3.85988	4.02251	4.12274	4.52706	4.50087	4.66857	3.70056	3.76829	3.77363
TUBB4A	0	0	0	6.32957	5.81917	5.73466	7.20227	7.32851	7.30267	7.02027	6.75269	6.79264
NT5E	0	0	0	6.7016	6.90977	7.03203	3.3627	3.20855	3.79274	2.32203	2.77133	2.38557
OXSR1	0	0	0	0	1.91572	1.9948	2.1643	0	0	1.37859	1.96853	1.82184
RAB25	0	0	0	2.13086	1.91572	1.9948	1.73191	2.35674	1.83664	1.37859	0.979097	0.883701
PRKDC	0	0	0	1.42755	2.36724	1.31777	6.38231	6.59751	6.38019	3.94498	3.4212	3.47784
RHOG	0	0	0	4.41134	3.89386	4.12274	2.49655	2.6212	1.83664	1.37859	2.28834	1.42772
RPS25	0	0	0	2.13086	0	1.31777	1.11159	1.02185	1.19276	1.76562	1.96853	1.42772
MPST	0	0	0	1.42755	1.91572	1.9948	2.49655	3.03803	2.89326	1.37859	1.96853	1.82184
TSPAN14	0	0	0	4.29196	4.02251	4.12274	1.73191	2.03266	1.83664	1.76562	1.96853	1.42772
ATP8B1	0	0	0	2.60162	4.4461	3.85152	0	0	0	0	0	0
BAIAP2L1	0	0	0	2.95598	2.36724	2.45376	0	0	0	0	0	0
RPS2	0	0	0	3.24023	2.36724	1.9948	4.52706	4.56508	4.03832	3.60893	3.4212	3.68161
SLC44A1	0	0	0	5.73841	5.7833	5.95896	3.18996	3.62478	2.89326	2.32203	2.96322	1.82184
GPA33	0	0	0	5.59446	6.04802	6.15303	3.3627	3.49892	3.92075	2.72257	2.77133	1.42772
DPP4	0	0	0	5.37703	5.50362	5.41949	0	0	0	1.76562	1.96853	0.883701
HYOU1	0	0	0	2.60162	2.36724	1.9948	4.29082	3.94742	4.24812	3.2929	3.54641	3.77363
EPB41L1	0	0	0	4.80933	4.61887	4.72125	2.76642	3.03803	3.12356	1.37859	1.55702	1.82184
HIST1H2BC	0	0	0	4.29196	4.2498	3.85152	4.37394	4.74217	4.87232	5.32925	6.46615	5.08572
HIST2H2BE	0	0	0	4.41134	4.35129	3.85152	4.37394	4.62656	4.87232	5.27065	6.49751	4.97378
TUBB3	0	0	0	5.86929	5.15635	5.08073	6.23445	6.25225	6.35775	5.6382	5.68661	5.69226
POLR1C	0	0	0	2.13086	1.2549	0	2.76642	3.03803	3.49661	1.76562	2.77133	2.60184
GALK1	0	0	0	0	1.91572	1.31777	3.18996	2.6212	2.89326	1.76562	1.55702	1.42772
RPS18	0	0	0	3.24023	2.98779	3.51723	3.51696	3.62478	4.03832	3.40611	3.66161	3.47784
GSK3A	0	0	0	1.42755	2.36724	0	2.1643	2.35674	2.28027	2.07049	1.55702	0.883701
ABI1	0	0	0	1.42755	1.91572	1.9948	1.11159	1.61403	1.83664	2.53616	1.96853	2.38557
ATP4A	0	0	0	3.68136	3.59599	3.31569	2.1643	2.03266	1.83664	0.848053	0.979097	0.883701
CC2D1A	0	0	0	2.60162	2.71062	2.45376	2.1643	1.61403	1.19276	0.848053	0	1.42772
MVP	0	0	0	7.05324	6.7517	6.67963	6.65581	6.94991	7.19284	5.24044	5.71357	5.4901
PRSS23	0	0	0	3.68136	2.98779	2.80141	4.66548	4.50087	4.59371	3.2929	3.54641	3.47784
CD59	0	0	0	2.60162	2.71062	3.08134	1.11159	1.02185	1.83664	0.848053	0.979097	0.883701
KRT5	0	0	0	6.26763	5.85417	5.51678	3.3627	3.94742	5.10573	2.07049	2.96322	1.82184
ARRDC1	0	0	0	6.02715	6.27162	6.50093	3.90014	3.94742	4.03832	3.51108	3.66161	2.95621
HIST1H1C	0	0	0	2.60162	1.91572	1.31777	1.11159	2.35674	2.61908	3.60893	3.76829	2.60184
HIST1H1E	0	0	0	2.60162	1.91572	1.31777	1.11159	2.6212	2.61908	3.60893	3.76829	2.60184
H2AFV	0	0	0	2.13086	1.91572	1.31777	1.11159	2.35674	2.28027	3.2929	3.66161	3.24047
DNASE1L1	0	0	0	4.41134	4.02251	4.24136	1.11159	1.61403	1.19276	0.848053	0.979097	0.883701
SYNGR2	0	0	0	2.60162	2.36724	2.45376	1.11159	1.61403	1.83664	1.76562	0.979097	1.82184
USP9X	0	0	0	2.60162	1.2549	1.31777	4.90789	5.32769	4.99374	5.1458	5.31648	5.1896
AKR1C1	0	0	0	0	2.71062	1.9948	3.3627	3.49892	3.32211	2.53616	0	2.13107
EPHB3	0	0	0	4.80933	4.97743	5.31516	1.73191	1.02185	1.83664	0	0	0
ARF5	0	0	0	4.52159	4.35129	4.87594	2.99368	3.49892	3.32211	2.72257	0	2.60184
RPS16	0	0	0	2.60162	3.22019	3.31569	3.90014	3.94742	4.03832	3.40611	3.4212	3.24047
CEACAM6	0	0	0	4.01873	4.35129	4.12274	2.49655	3.03803	3.12356	1.76562	2.77133	2.13107
CAPN5	0	0	0	5.64405	5.95435	6.05926	2.76642	3.03803	2.61908	0.848053	1.96853	1.42772
CD63	0	0	0	4.01873	4.14063	4.45281	2.1643	2.03266	2.28027	1.37859	1.55702	1.42772
FARP1	0	0	0	5.31714	5.36488	5.2027	0	0	0	0	0	0
FARP2	0	0	0	5.12093	5.09914	5.31516	1.11159	1.02185	0	0	0	0
RPS4X	0	0	0	3.68136	3.42029	2.45376	4.73001	4.62656	4.51476	3.51108	3.28408	3.10533
SDCBP	0	0	0	8.11968	9.5368	9.81803	5.1629	5.39989	5.60223	5.11282	5.1685	4.76544
DIP2B	0	0	0	6.62956	6.8241	6.9818	1.73191	2.6212	2.61908	1.37859	1.55702	1.42772
MYO1B	0	0	0	3.85988	3.89386	3.9935	3.90014	3.94742	4.24812	2.32203	1.96853	2.38557
EHD1	0	0	0	4.97352	5.09914	5.31516	3.51696	2.84462	3.12356	1.37859	1.96853	0.883701
PIK3R1	0	0	0	2.13086	3.59599	3.08134	1.11159	1.61403	1.19276	0.848053	0.979097	0.883701
PTGFRN	0	0	0	6.9584	6.92632	7.12754	3.78337	4.04071	4.59371	3.40611	3.66161	2.60184
HIST2H2AA3	0	0	0	3.85988	3.7526	3.69404	2.99368	3.84768	4.14703	4.81775	5.24438	4.7199
PSMB2	0	0	0	1.42755	1.91572	1.31777	0	1.02185	1.19276	4.93558	4.91346	4.80958
RPS7	0	0	0	2.13086	1.91572	1.31777	2.76642	3.36103	2.89326	1.76562	2.28834	2.60184
PFKM	0	0	0	0	1.2549	1.9948	4.20261	4.12833	3.92075	3.2929	2.96322	3.36403
2-Sep	0	0	0	3.85988	3.22019	3.51723	3.78337	4.12833	3.79274	3.17004	3.4212	2.95621
11-Sep	0	0	0	2.60162	1.2549	0	2.99368	3.20855	2.89326	3.17004	3.28408	3.10533
ATL3	0	0	0	1.42755	1.2549	1.31777	2.99368	2.6212	2.89326	2.07049	2.77133	1.42772
RPS10	0	0	0	1.42755	1.2549	1.31777	2.1643	2.03266	2.28027	0.848053	0.979097	0.883701
RPS3A	0	0	0	3.24023	2.36724	0	4.52706	4.12833	4.59371	2.72257	3.13255	3.58332
IDI1	0	0	0	1.42755	1.91572	0	1.73191	2.35674	1.83664	2.32203	1.55702	2.38557
RAB8A	0	0	0	3.68136	4.35129	4.35095	1.73191	2.03266	2.61908	1.76562	0.979097	1.42772
ALDH16A1	0	0	0	3.68136	3.42029	2.45376	4.45253	4.56508	4.87232	4.64398	4.91346	4.41159
RAP1B	0	0	0	5.12093	5.31551	5.60791	2.76642	2.6212	2.89326	1.76562	2.54995	2.13107
RPS13	0	0	0	2.13086	2.71062	1.9948	2.1643	2.03266	2.89326	1.37859	0.979097	1.82184
SLC29A1	0	0	0	4.52159	4.69806	4.6372	1.11159	2.03266	1.19276	1.76562	1.96853	0
SNX9	0	0	0	0	2.71062	2.45376	1.73191	1.61403	1.19276	1.37859	1.55702	1.42772
PSMD12	0	0	0	3.24023	2.71062	2.80141	4.851	4.56508	4.9343	4.44638	4.71436	4.57397
PSMC2	0	0	0	3.24023	3.42029	2.80141	5.2089	4.84921	5.15862	4.49837	4.48331	4.67288
PSMA3	0	0	0	2.95598	3.22019	3.31569	1.73191	2.6212	2.61908	4.2781	4.71436	4.52185
YI016	0	0	0	0	3.59599	0	5.01536	0	4.73973	4.54856	4.54463	4.41159
ARL6IP1	0	0	0	2.60162	1.2549	1.9948	1.11159	1.61403	1.83664	1.37859	1.55702	0.883701
GSK3B	0	0	0	2.13086	1.91572	1.9948	2.1643	2.35674	2.28027	1.76562	2.28834	2.13107
DNM2	0	0	0	2.95598	2.71062	2.80141	4.45253	3.94742	4.03832	2.88763	2.96322	3.10533
LIPH	0	0	0	2.13086	2.71062	2.45376	0	1.02185	0	0.848053	0	0.883701
CD151	0	0	0	2.60162	3.7526	3.69404	1.73191	2.35674	1.19276	1.76562	0.979097	0.883701
CD97	0	0	0	5.73841	5.7833	5.888	2.49655	3.20855	3.65226	1.37859	1.55702	0.883701
MACC1	0	0	0	3.85988	4.2498	4.45281	2.1643	2.35674	1.19276	0	0.979097	0.883701
RPL23	0	0	0	1.42755	1.91572	1.31777	2.76642	2.35674	2.28027	1.76562	1.96853	2.38557
ATP1A1	0	0	0	7.08949	7.31345	7.34183	4.90789	5.04204	4.9343	2.88763	3.4212	2.38557
PSMC4	0	0	0	4.01873	4.53507	3.69404	5.11537	4.84921	5.15862	4.39244	4.41926	4.35314
PARP4	0	0	0	4.01873	3.7526	3.9935	3.90014	4.68552	4.87232	0	0.979097	0.883701
PEF1	0	0	0	2.60162	2.36724	1.9948	0	1.02185	1.19276	0	0.979097	0.883701
POF1B	0	0	0	2.60162	3.22019	2.80141	0	0	0	0.848053	0	0.883701
MYL12A	0	0	0	2.60162	1.91572	2.45376	3.90014	3.84768	3.65226	4.15392	4.35224	4.35314
NPTN	0	0	0	2.95598	3.22019	3.31569	0	0	0	0	0	0
RPS27A	0	0	0	6.8142	7.27522	7.28773	4.45253	4.68552	4.87232	4.2781	4.60345	3.94174
KRT4	0	0	0	4.89376	3.42029	2.80141	0	2.35674	1.83664	1.37859	1.96853	0
PFKP	0	0	0	2.13086	1.2549	1.9948	4.10866	3.74053	3.92075	3.03573	2.96322	2.60184
SDC1	0	0	0	2.95598	2.36724	2.80141	1.11159	0	0	0	0.979097	0.883701
PM20D2	0	0	0	1.42755	1.91572	0	2.99368	3.03803	2.89326	1.76562	1.96853	2.13107
IGSF8	0	0	0	7.03476	7.387	7.82282	4.52706	4.68552	4.80755	4.15392	4.35224	4.16205
RPS23	0	0	0	2.60162	1.91572	1.31777	3.3627	3.20855	3.49661	2.88763	2.96322	2.78988
NBEAL2	0	0	0	1.42755	1.2549	1.31777	2.99368	3.03803	2.28027	1.76562	0.979097	0.883701
SERINC5	0	0	0	4.41134	5.15635	5.26003	2.1643	1.61403	2.28027	2.07049	2.54995	0.883701
PROM1	0	0	0	6.97788	6.89304	7.12754	4.10866	4.50087	4.51476	3.94498	4.48331	4.16205
RTN4	0	0	0	3.85988	3.22019	2.45376	4.20261	4.79668	4.51476	4.01804	4.41926	4.16205
RAP1A	0	0	0	4.89376	5.15635	5.46895	0	0	0	0	2.54995	0
RPL4	0	0	0	2.60162	1.91572	1.9948	3.90014	3.94742	4.03832	0.848053	1.96853	0.883701
RAB13	0	0	0	3.47759	3.59599	3.85152	0	1.61403	0	0	0	0
GCN1L1	0	0	0	2.95598	2.36724	0	5.67004	5.46865	5.35271	3.94498	4.04786	4.29221
SCAMP3	0	0	0	2.13086	2.71062	1.9948	2.49655	2.84462	2.61908	0.848053	1.96853	0.883701
9-Sep	0	0	0	3.24023	2.98779	3.08134	4.59793	4.28906	4.24812	3.86801	4.28195	4.09229
NCKAP1	0	0	0	3.24023	4.02251	3.51723	4.59793	4.74217	4.80755	4.2781	3.86762	4.01898
PSMC5	0	0	0	3.47759	3.22019	2.45376	4.90789	4.62656	4.73973	3.94498	4.20806	4.09229
PSMD11	0	0	0	3.47759	2.71062	1.9948	4.66548	4.56508	4.80755	4.15392	4.35224	3.68161
CDCP1	0	0	0	5.25466	5.31551	5.26003	1.73191	2.03266	1.19276	0.848053	0	0
MUC13	0	0	0	6.89836	7.7072	7.80367	3.3627	3.62478	4.03832	2.32203	3.4212	2.38557
RPS11	0	0	0	2.60162	2.71062	2.45376	4.10866	3.84768	4.14703	3.17004	2.54995	2.38557
SLC1A5	0	0	0	6.06406	6.29728	6.40254	3.78337	4.04071	4.03832	2.88763	2.77133	2.38557
H3F3A	0	0	0	1.42755	1.91572	1.9948	1.11159	2.35674	2.61908	4.2781	3.54641	4.01898
KRT77	0	0	0	4.1618	3.22019	3.08134	1.73191	0	2.89326	0.848053	0	0
DERA	0	0	0	3.24023	2.98779	3.08134	3.65631	3.94742	3.92075	3.94498	3.86762	4.01898
TMBIM1	0	0	0	2.60162	2.98779	2.80141	0	1.61403	1.19276	0	0.979097	0
RAB1B	0	0	0	4.29196	4.2498	4.6372	2.76642	3.20855	2.89326	1.76562	2.28834	1.42772
CD81	0	0	0	8.25352	8.163	8.35722	4.29082	4.74217	5.05082	3.94498	4.28195	3.36403
RPL10	0	0	0	1.42755	1.91572	1.9948	3.90014	3.49892	3.32211	2.88763	2.54995	2.60184
H2AFX	0	0	0	2.95598	2.98779	2.45376	2.1643	3.03803	2.89326	3.78671	4.13018	3.77363
CNP	0	0	0	4.80933	5.15635	5.26003	1.73191	2.03266	1.19276	1.37859	0.979097	0.883701
GPX2	0	0	0	3.47759	3.42029	3.31569	4.29082	4.28906	4.51476	2.32203	2.77133	2.78988
CLDN4	0	0	0	3.47759	3.59599	3.85152	1.11159	2.03266	1.19276	1.76562	1.55702	1.82184
SHB	0	0	0	2.13086	1.91572	3.51723	0	0	0	0	0	0
EEF1E1	0	0	0	2.13086	1.91572	1.31777	2.49655	2.35674	1.83664	2.88763	2.54995	2.38557
SNTB1	0	0	0	4.41134	4.14063	4.12274	1.11159	1.02185	0	0	0	0
F8A1	0	0	0	1.42755	1.2549	1.31777	1.11159	1.61403	1.19276	1.37859	0.979097	0.883701
SNX33	0	0	0	4.62401	4.61887	4.80067	0	0	0	0	0	0
TSPAN8	0	0	0	5.18934	6.39559	6.76131	2.99368	3.03803	3.49661	2.53616	2.77133	2.60184
F11R	0	0	0	5.04911	5.09914	5.14301	2.1643	2.35674	3.12356	0.848053	1.55702	0.883701
TNS4	0	0	0	1.42755	2.98779	1.9948	1.73191	1.02185	1.19276	0.848053	0	0
TMEM63A	0	0	0	2.13086	2.36724	2.45376	0	1.02185	1.19276	0.848053	0	0
TSPAN15	0	0	0	4.29196	4.35129	4.54795	0	1.02185	0	0.848053	0	0
ITCH	0	0	0	3.68136	4.02251	3.69404	2.49655	3.20855	3.32211	1.37859	0.979097	0
CD9	0	0	0	6.77021	7.74499	7.14286	4.00817	3.74053	4.03832	3.78671	3.76829	3.58332
VPS28	0	0	0	5.18934	5.26438	5.46895	1.73191	1.61403	1.83664	0.848053	0	0
VPS36	0	0	0	2.60162	3.7526	3.51723	0	0	0	0	0	0.883701
ZC3HAV1	0	0	0	2.13086	1.91572	1.9948	1.73191	1.02185	1.19276	0	0	0.883701
TNK2	0	0	0	2.95598	3.7526	3.69404	0	0	0	0	0	0
ADAM9	0	0	0	2.95598	4.2498	3.9935	0	0	0	0	0	0
ITGB1	0	0	0	7.46556	7.57707	7.82282	4.00817	4.12833	4.34258	2.53616	2.77133	2.13107
ANO6	0	0	0	2.13086	3.22019	3.08134	0	0	0	0	0	0
RPL11	0	0	0	2.13086	1.2549	1.9948	2.1643	2.35674	2.28027	0.848053	0.979097	1.42772
RPL7	0	0	0	1.42755	2.36724	1.31777	2.76642	3.36103	2.61908	1.37859	0	1.42772
ANXA7	0	0	0	3.47759	3.59599	2.45376	0	0	0	0	0	0
SLC1A4	0	0	0	5.37703	5.31551	5.36827	1.73191	1.61403	0	1.37859	0.979097	0.883701
SDCBP2	0	0	0	4.1618	4.14063	4.80067	1.73191	2.03266	1.83664	1.37859	1.55702	0
CLDN1	0	0	0	4.97352	5.36488	5.08073	2.49655	2.84462	2.89326	1.76562	1.96853	0.883701
UBTD1	0	0	0	1.42755	2.71062	2.80141	0	0	0	0	0	0
CBLB	0	0	0	2.95598	3.89386	3.85152	0	0	0	0	0	0
VPS52	0	0	0	1.42755	1.2549	1.31777	2.76642	2.35674	1.19276	0	1.55702	1.42772
CEP55	0	0	0	2.60162	2.71062	1.31777	0	0	0	0	0	0
CHMP1A	0	0	0	2.95598	2.71062	1.31777	0	0	0	0	0	0
ANKH	0	0	0	4.62401	4.2498	3.9935	0	0	0	0.848053	0.979097	0.883701
HRNR	0	0	0	5.18934	4.14063	4.12274	1.73191	2.84462	4.80755	0	2.54995	1.42772
CHMP4B	0	0	0	3.47759	4.4461	4.45281	0	0	1.19276	0	0	0
CHMP5	0	0	0	4.97352	5.63017	5.56307	1.73191	2.03266	1.19276	0	0	0
CIB1	0	0	0	4.01873	4.2498	3.9935	0	0	0	0	0	0
CLDND1	0	0	0	2.95598	3.22019	3.08134	0	0	0	0	0	0
CLN3	0	0	0	1.42755	2.71062	2.80141	1.73191	1.02185	1.19276	0	0	0
CPNE3	0	0	0	3.85988	3.89386	3.69404	0	1.02185	1.19276	0	0	0
PLSCR1	0	0	0	4.01873	4.14063	4.12274	2.49655	2.35674	2.28027	1.37859	1.55702	1.82184
CD82	0	0	0	4.1618	4.02251	4.72125	1.11159	1.61403	0	0.848053	0.979097	0.883701
KRT6C	0	0	0	5.692	5.21138	4.72125	3.65631	4.21093	5.15862	0	3.13255	2.60184
SLC44A2	0	0	0	4.71964	5.26438	4.87594	2.1643	2.03266	1.83664	0.848053	0.979097	0.883701
RPS8	0	0	0	2.13086	1.2549	0	3.51696	3.49892	3.65226	1.76562	1.55702	1.42772
RTN3	0	0	0	2.13086	1.91572	1.9948	2.1643	2.03266	2.28027	1.76562	1.55702	1.42772
DTX2	0	0	0	4.1618	3.7526	3.85152	0	1.02185	0	0	0	0
ECE1	0	0	0	4.01873	3.89386	3.69404	0	0	0	0	0	0
APOE	0	0	0	2.60162	1.2549	1.31777	1.11159	2.03266	2.28027	0.848053	1.96853	1.42772
FAM125A	0	0	0	4.71964	5.09914	5.14301	0	0	0	0	0	0
IQGAP3	0	0	0	4.29196	4.2498	4.6372	0	0	0	0.848053	0	1.42772
PIK3C2B	0	0	0	1.42755	2.36724	3.51723	0	1.02185	0	0	0	0
MMP14	0	0	0	2.13086	3.59599	3.69404	0	0	1.19276	0.848053	0.979097	0.883701
FOLR1	0	0	0	2.13086	2.36724	3.08134	0	0	0	0	0	0
ACPP	0	0	0	4.71964	4.2498	4.45281	2.1643	2.35674	3.32211	2.32203	2.28834	2.13107
TMEM2	0	0	0	4.89376	5.03957	5.2027	1.11159	1.02185	1.19276	0	0.979097	0.883701
GNG12	0	0	0	1.42755	2.98779	2.45376	0	0	0	0	0	0
SLC12A2	0	0	0	6.99709	6.97483	7.01548	3.65631	4.12833	3.79274	2.32203	1.96853	2.38557
GNA13	0	0	0	2.95598	3.22019	3.08134	0	0	0	0	0	0
RHOB	0	0	0	3.68136	3.22019	3.51723	1.11159	0	0	1.76562	0	0
KRT16	0	0	0	5.78337	5.41263	3.85152	3.3627	4.12833	5.20965	0	2.28834	1.42772
KRT17	0	0	0	4.52159	4.14063	3.31569	2.1643	2.84462	4.14703	2.07049	0	1.42772
RTKN	0	0	0	1.42755	2.36724	1.31777	1.11159	1.02185	0	0.848053	0	1.42772
SLC19A1	0	0	0	3.24023	2.36724	2.45376	1.11159	0	0	0.848053	0.979097	0.883701
HLA-C	0	0	0	0	0	3.51723	3.18996	3.36103	0	3.2929	0	3.10533
ITGA3	0	0	0	3.47759	3.7526	3.08134	0	0	0	0	0	0
ARF6	0	0	0	4.71964	4.53507	4.54795	2.76642	2.6212	1.83664	0.848053	0.979097	0
ARL8A	0	0	0	2.60162	3.42029	3.51723	1.11159	1.02185	0	0.848053	0	0.883701
KIRREL	0	0	0	4.1618	4.02251	3.85152	0	0	0	0	0	0
KIT	0	0	0	4.29196	4.9125	4.94748	0	0	0	0	0	0
SLC43A1	0	0	0	2.60162	2.36724	2.45376	0	0	0	0	0	0
CLDN3	0	0	0	4.62401	4.77314	4.87594	2.1643	2.35674	2.89326	2.07049	1.55702	2.38557
PPAP2C	0	0	0	2.95598	3.7526	3.85152	1.73191	1.61403	1.19276	0	0	0
PPP2CA	0	0	0	2.95598	1.91572	1.9948	4.37394	3.62478	4.03832	3.2929	2.96322	2.78988
GRB2	0	0	0	5.12093	6.04802	6.0912	1.11159	2.6212	2.28027	0.848053	0	0.883701
SLC2A1	0	0	0	3.85988	4.14063	3.9935	1.73191	2.84462	2.28027	0.848053	0	0.883701
LAMP2	0	0	0	2.95598	2.98779	2.45376	0	1.02185	1.19276	0.848053	0	0.883701
LAMTOR1	0	0	0	2.13086	2.36724	3.31569	0	1.02185	0	0.848053	0	0.883701
MGAL2	0	0	0	2.13086	2.98779	2.80141	0	0	0	0	0	0
CSK	0	0	0	2.13086	0	1.9948	2.1643	1.61403	1.83664	0.848053	1.96853	0.883701
M6PR	0	0	0	2.60162	3.42029	2.45376	2.49655	2.35674	1.19276	0	0	0
MYO15B	0	0	0	4.41134	5.15635	5.65141	1.73191	1.02185	1.19276	0.848053	0	0.883701
TTYH3	0	0	0	4.97352	4.77314	4.24136	1.73191	1.02185	1.19276	2.32203	2.28834	1.42772
SLC38A5	0	0	0	4.1618	4.02251	3.9935	1.11159	1.02185	0	0	0.979097	0
GNA11	0	0	0	3.85988	3.42029	3.08134	1.73191	1.61403	1.19276	1.37859	0.979097	0.883701
SERINC1	0	0	0	1.42755	2.36724	2.45376	1.11159	1.02185	0	0.848053	0	0
NEDD4L	0	0	0	5.43454	6.37163	6.18298	1.11159	1.02185	1.19276	0	0	0
STAM	0	0	0	2.95598	3.89386	3.9935	0	0	0	0	0	0
STX4	0	0	0	3.47759	3.89386	4.12274	0	0	0	0	0	0
RASA1	0	0	0	4.1618	4.69806	4.54795	1.11159	0	1.19276	0.848053	0	0.883701
WWP1	0	0	0	1.42755	3.22019	3.08134	0	0	0	0	0.979097	0
STAT3	0	0	0	0	1.91572	1.31777	1.73191	2.84462	0	0.848053	0	0.883701
MYO1D	0	0	0	4.71964	4.61887	4.80067	3.3627	3.36103	3.12356	1.37859	0.979097	1.42772
TMC6	0	0	0	2.60162	3.7526	1.9948	0	0	0	0	0	0
PLSCR3	0	0	0	2.60162	2.71062	2.45376	0	1.02185	1.19276	0	0	0
PLXNA2	0	0	0	3.85988	3.89386	3.9935	0	1.02185	0	0	0	0
RAB35	0	0	0	4.62401	4.9125	5.08073	2.49655	2.6212	3.12356	1.76562	0.979097	0.883701
VAMP3	0	0	0	2.13086	1.91572	2.45376	1.73191	1.61403	1.19276	0	1.55702	0
PTPRG	0	0	0	2.95598	3.42029	3.08134	0	0	0	0	0	0
RPL18	0	0	0	2.60162	2.36724	2.45376	1.73191	2.6212	2.89326	1.37859	0.979097	1.42772
RPL18A	0	0	0	2.13086	1.2549	1.31777	2.76642	3.03803	2.28027	0.848053	1.55702	1.42772
WASF2	0	0	0	1.42755	1.91572	1.9948	1.73191	2.35674	1.83664	1.76562	2.28834	1.82184
BAIAP2	0	0	0	2.95598	3.22019	3.08134	0	0	0	0	0	0
ARL8B	0	0	0	2.60162	3.22019	3.69404	0	1.02185	0	0	0	0.883701
ATP1B1	0	0	0	4.80933	4.9125	5.01564	1.73191	2.03266	2.61908	0.848053	0	0
RAP2B	0	0	0	5.04911	5.15635	5.36827	0	1.02185	1.19276	0	0	0
NRAS	0	0	0	3.85988	4.61887	4.45281	1.73191	1.02185	1.19276	0	0	0
RAB22A	0	0	0	3.24023	3.7526	3.69404	0	0	0	0	0	0
GPR172A	0	0	0	2.13086	2.71062	3.08134	0	0	0	0	0	0
RHBDF1	0	0	0	3.24023	3.42029	3.51723	0	0	0	0	0	0
RHBDF2	0	0	0	2.95598	3.22019	3.08134	0	0	0	0	0	0
EHD4	0	0	0	4.52159	4.53507	4.72125	2.49655	2.84462	1.19276	0	0.979097	0
FYN	0	0	0	2.60162	3.22019	3.08134	0	0	1.19276	0	0	0.883701
SLC16A1	0	0	0	4.97352	4.61887	4.87594	2.1643	2.03266	1.83664	1.76562	2.28834	1.42772
ATP5A1	0	0	0	4.89376	1.91572	1.9948	4.10866	3.62478	3.79274	2.32203	3.13255	2.60184
ADAM15	0	0	0	2.95598	2.98779	3.08134	0	0	0	1.37859	0	1.42772
LLGL2	0	0	0	3.47759	4.14063	3.9935	2.76642	3.49892	3.32211	0.848053	0	0
SLC7A5	0	0	0	2.95598	2.98779	2.45376	1.11159	1.61403	1.19276	0	0.979097	0
LCK	0	0	0	0	2.71062	2.80141	0	0	0	0	0	0.883701
SLC38A1	0	0	0	2.60162	3.22019	3.69404	0	1.02185	0	0	0	0
SLC38A2	0	0	0	3.68136	3.7526	3.69404	1.73191	1.61403	2.61908	0	0	0
CD44	0	0	0	4.29196	4.77314	5.01564	2.1643	2.6212	2.61908	1.76562	1.55702	1.82184
PLEK2	0	0	0	4.01873	3.89386	3.51723	2.1643	2.03266	1.83664	0.848053	0	0
SH3GL1	0	0	0	2.13086	2.98779	3.08134	0	0	1.19276	0	0	0
DSG1	0	0	0	3.47759	2.98779	0	0	0	2.28027	0	0	0
SNAP23	0	0	0	3.24023	3.89386	3.31569	0	0	0	0	0	0
UXS1	0	0	0	1.42755	1.2549	1.31777	2.99368	2.84462	2.28027	1.76562	1.55702	1.42772
GNAI3	0	0	0	3.85988	3.89386	4.24136	0	0	2.28027	0.848053	0.979097	0.883701
SPINT2	0	0	0	2.13086	2.36724	2.80141	1.73191	1.61403	1.19276	0	0	0
STAP2	0	0	0	0	2.71062	1.9948	1.73191	1.02185	1.19276	0.848053	0	0
SRC	0	0	0	3.68136	4.8445	4.80067	1.73191	2.35674	2.89326	0	0	0
TM9SF2	0	0	0	4.01873	4.02251	3.31569	3.3627	2.6212	3.32211	0	0.979097	0
TSG101	0	0	0	5.43454	5.45884	5.46895	1.73191	2.03266	1.19276	0	0.979097	0
CSNK1A1	0	0	0	3.24023	3.42029	3.69404	2.49655	2.03266	2.61908	0.848053	0.979097	0.883701
TMEM176B	0	0	0	2.13086	1.91572	2.45376	1.11159	1.02185	0	0	0	0
FGFR4	0	0	0	0	2.98779	3.31569	0	0	0	0	0	0
YES1	0	0	0	4.29196	4.9125	5.01564	0	1.61403	1.19276	0	0	0.883701
TGFBR2	0	0	0	2.13086	2.98779	3.51723	0	0	0	0	0	0
FLG2	0	0	0	2.95598	1.91572	1.9948	0	1.02185	2.28027	0	0	0
TMEM165	0	0	0	1.42755	1.2549	1.31777	2.1643	2.35674	1.83664	0	0	0
PKP3	0	0	0	4.71964	4.9125	4.87594	1.11159	0	0	1.37859	0.979097	0.883701
TMEM87A	0	0	0	2.13086	1.2549	1.9948	1.73191	2.03266	1.83664	0	0	0
TM9SF3	0	0	0	3.24023	2.36724	2.45376	2.99368	2.84462	2.89326	0	0	0
TM9SF4	0	0	0	2.95598	1.91572	1.31777	2.76642	3.03803	2.89326	0	0	0
TMC7	0	0	0	1.42755	2.98779	2.45376	0	0	0	0	0	0
VPS4A	0	0	0	2.95598	4.02251	4.24136	0	0	0	0	0	0
GDPD5	0	0	0	2.60162	2.36724	1.9948	0	0	0	0	0	0
ANXA11	0	0	0	5.18934	5.03957	4.94748	1.73191	2.35674	1.83664	0	0	0
ANXA3	0	0	0	4.01873	4.2498	4.12274	1.73191	1.61403	1.83664	0	0	0
TOLLIP	0	0	0	3.68136	3.59599	3.69404	0	1.02185	1.19276	0	0	0
ATP1B3	0	0	0	4.29196	4.53507	4.45281	1.73191	1.02185	2.61908	0	0	0
GRB7	0	0	0	2.95598	2.98779	3.31569	1.11159	1.02185	1.19276	0	0	0
RAB20	0	0	0	0	3.22019	2.80141	0	0	0	0	0	0
GPRC5A	0	0	0	3.47759	3.42029	3.85152	0	0	0	0	0	0
CAPN7	0	0	0	4.01873	4.61887	4.80067	1.11159	0	0	0	0	0
USP6NL	0	0	0	3.47759	3.89386	4.24136	0	0	0	0	0	0
CD276	0	0	0	4.1618	4.14063	4.12274	0	0	0	0	0	0
CHMP1B	0	0	0	2.60162	2.98779	3.08134	0	0	1.19276	0	0	0
CHMP2A	0	0	0	2.95598	3.22019	3.08134	0	1.02185	1.19276	0	0	0
CHMP4C	0	0	0	3.47759	3.89386	3.69404	0	0	0	0	0	0
CAS1_BOVIN	0	0	0	3.24023	4.35129	4.80067	0	1.61403	1.19276	0	0	0
C9orf100	0	0	0	1.42755	2.36724	3.51723	0	0	0	0	0	0
LYSC_CHICK	0	0	0	0	0	4.24136	0	0	0	0	0	0
SLC7A8	0	0	0	2.60162	2.71062	3.08134	0	0	0	0	0	0
CLRN3	0	0	0	2.60162	2.36724	2.45376	0	1.02185	1.19276	0	0	0
LGR5	0	0	0	2.95598	2.98779	2.45376	1.73191	1.61403	0	0	0	0
SLC31A1	0	0	0	3.68136	3.22019	3.69404	0	0	0	0	0	0
EPPK1	0	0	0	2.13086	1.91572	1.9948	2.99368	3.62478	4.34258	2.32203	1.55702	2.13107
SLC7A1	0	0	0	3.47759	4.2498	3.69404	1.11159	0	1.19276	0	0	0
CLDN2	0	0	0	1.42755	1.91572	1.9948	0	1.02185	1.19276	0.848053	0.979097	0.883701
ITGB5	0	0	0	5.31714	5.74651	5.56307	1.11159	1.02185	0	1.37859	0	0
DCD	0	0	0	2.95598	2.71062	1.31777	0	0	1.83664	0.848053	0.979097	0.883701
DMD	0	0	0	3.47759	4.02251	3.85152	0	1.61403	0	0	0	0
DNAJC5	0	0	0	3.47759	3.22019	3.08134	1.11159	1.02185	1.19276	0	0	0
CTNND1	0	0	0	2.60162	3.22019	3.31569	2.76642	1.02185	1.83664	0.848053	0.979097	1.42772
MINK1	0	0	0	5.48984	6.13598	5.85116	1.73191	1.02185	0	0	0	0
DTX4	0	0	0	3.85988	3.89386	3.31569	0	0	0	0	0	0
PLP2	0	0	0	2.60162	2.71062	2.45376	0	1.02185	1.19276	0	0	0
SYPL1	0	0	0	2.60162	1.2549	1.31777	2.1643	2.6212	1.83664	1.76562	1.96853	0.883701
SLC39A14	0	0	0	2.95598	3.22019	3.31569	0	1.02185	1.19276	0	0.979097	0
SCARB1	0	0	0	4.71964	5.03957	5.14301	1.73191	1.61403	1.83664	0.848053	0	0
NCK2	0	0	0	3.24023	3.7526	3.31569	0	0	0	0	0	0
PLCD3	0	0	0	2.95598	3.7526	3.85152	1.11159	1.02185	0	0.848053	0.979097	0
HNRNPH2	0	0	0	2.13086	1.2549	1.31777	3.3627	2.84462	3.12356	0.848053	1.55702	0
NPC1	0	0	0	2.60162	3.59599	1.9948	0	0	0	0	0	0
OCLN	0	0	0	2.60162	2.36724	2.80141	0	0	0	0	0	0
PERP	0	0	0	2.13086	2.36724	2.80141	0	1.02185	1.19276	0	0	0
FLOT1	0	0	0	4.80933	4.9125	4.35095	0	0	0	0	0	0
FLOT2	0	0	0	4.52159	4.2498	3.85152	0	0	0	0	0	0
VPS37C	0	0	0	3.24023	3.42029	3.85152	0	0	0	0	0	0
WWP2	0	0	0	1.42755	2.71062	3.31569	1.11159	1.02185	0	0.848053	0.979097	0.883701
ITFG3	0	0	0	3.68136	3.22019	3.51723	0	0	0	0	0	0
PLXNA1	0	0	0	4.01873	4.61887	4.72125	0	0	0	0	0	0
JAK1	0	0	0	2.60162	2.98779	3.08134	0	0	0	0	0	0
ACP2	0	0	0	2.60162	2.98779	2.45376	0	0	0	0	0	0
TMPRSS4	0	0	0	3.47759	3.7526	3.9935	0	0	0	0	0	0
GNAI1	0	0	0	2.95598	3.59599	3.85152	0	0	0	0	0	0
GNAI2	0	0	0	3.68136	4.14063	4.45281	1.11159	2.35674	2.28027	0	0	0
GNAQ	0	0	0	2.60162	3.22019	3.31569	1.11159	1.02185	1.19276	0	0	0
PTPRA	0	0	0	4.1618	4.8445	4.45281	1.11159	1.61403	0	0	0	0
GOLIM4	0	0	0	2.95598	2.71062	2.45376	1.73191	1.02185	1.83664	0	0	0
RPL27A	0	0	0	2.13086	1.91572	1.9948	2.49655	2.35674	2.28027	1.37859	0.979097	0
ATP2B1	0	0	0	4.52159	4.8445	4.80067	0	0	0	0	0	0
ATP2B4	0	0	0	5.04911	5.41263	5.14301	0	1.02185	0	0	0	0
TSPAN5	0	0	0	2.13086	2.71062	2.80141	0	0	0	0	0	0
ALDOB	0	0	0	3.68136	0	0	0	0	0	0	0.979097	0
BCAM	0	0	0	3.47759	2.98779	2.80141	0	0	0	0.848053	0	0
RAP2A	0	0	0	4.62401	4.8445	4.94748	0	0	1.19276	0	0	0
RAP2C	0	0	0	4.41134	4.77314	4.94748	0	0	1.19276	0	0	0
IGF1R	0	0	0	2.60162	3.42029	3.69404	0	0	0	0	0	0
VPS37B	0	0	0	5.95038	6.19177	6.24108	2.76642	2.6212	3.12356	0.848053	0.979097	0.883701
MIB1	0	0	0	3.47759	3.42029	3.31569	0	1.02185	0	0	0	0
SNF8	0	0	0	2.60162	2.71062	2.80141	0	0	0	0	0	0
KIAA1161	0	0	0	2.60162	3.89386	3.69404	0	0	0	0	0	0
KRT6A	0	0	0	5.82697	5.36488	4.72125	0	4.21093	5.05082	0	0	0
KRT78	0	0	0	3.68136	2.36724	0	0	0	1.19276	0	0	0
SMPDL3B	0	0	0	4.52159	4.35129	4.6372	1.73191	1.02185	0	1.37859	0	0
SLC29A2	0	0	0	2.60162	2.71062	2.45376	0	0	0	0	0	0
BSG	0	0	0	4.97352	5.03957	5.31516	2.76642	2.6212	2.89326	0.848053	1.55702	0.883701
LIN7C	0	0	0	4.01873	4.02251	4.24136	0	0	0	0	0	0
CRK	0	0	0	3.47759	3.59599	3.51723	0	0	0	0	0	0
FAM125B	0	0	0	5.31714	5.67	5.56307	1.73191	1.61403	1.83664	0	1.55702	0
MGAL1	0	0	0	2.60162	3.7526	3.08134	0	0	0	0	0	0
FLVCR1	0	0	0	3.24023	3.42029	3.08134	0	0	0	0	0	0
PKP4	0	0	0	4.1618	4.69806	4.6372	0	0	0	0	0	0
CD47	0	0	0	2.13086	2.98779	3.08134	0	0	0	0	0	0
EPB41L5	0	0	0	3.47759	2.71062	3.31569	0	0	0	0	0	0
ABCC1	0	0	0	2.60162	2.98779	2.80141	0	0	0	0	0	0
ABCC3	0	0	0	2.95598	3.22019	3.69404	0	0	0	0	0	0
GIPC1	0	0	0	4.1618	4.53507	4.54795	1.11159	1.02185	1.19276	0	0	0
MYO1C	0	0	0	3.68136	4.14063	4.24136	2.49655	3.20855	3.32211	0	0	0
SPAST	0	0	0	3.24023	3.59599	3.51723	0	0	0	0	0	0
SERPINB3	0	0	0	0	4.61887	0	0	0	0	0	0	0
EPN1	0	0	0	2.95598	3.22019	3.08134	0	0	0	0	0	0
VTA1	0	0	0	3.24023	3.42029	3.31569	1.11159	0	0	0	0.979097	0.883701
EPS8L3	0	0	0	4.97352	5.50362	5.46895	1.11159	1.02185	0	0	0	0
STAMBP	0	0	0	3.24023	3.7526	3.85152	0	0	0	0	0	0
PRSS3	0	0	0	3.24023	2.98779	2.45376	1.73191	2.03266	1.83664	0	0	0
TSPAN1	0	0	0	2.60162	2.71062	3.31569	0	0	0	0	0	0
RAB5B	0	0	0	2.13086	2.98779	2.80141	0	1.61403	0	0	0	0
TMEM200A	0	0	0	1.42755	2.71062	2.80141	0	0	0	0	0	0
F3	0	0	0	2.95598	3.22019	3.51723	0	0	0	0	0	0
ICAM1	0	0	0	3.68136	3.22019	3.08134	0	0	0	0	0	0
TNIK	0	0	0	5.12093	5.45884	5.31516	0	0	0	0	0	0
STXBP3	0	0	0	3.47759	4.02251	4.24136	1.73191	1.02185	1.19276	1.37859	0	0
IST1	0	0	0	5.04911	5.63017	5.46895	2.1643	1.61403	1.83664	0	0	0
MITD1	0	0	0	3.47759	3.59599	4.45281	0	0	0	0	0	0
RALA	0	0	0	4.52159	4.35129	4.45281	1.73191	2.35674	2.28027	0.848053	0	0
VPS25	0	0	0	3.85988	3.42029	3.31569	1.11159	1.02185	1.83664	0	0	0
EPB41L4B	0	0	0	4.01873	4.53507	3.85152	0	1.02185	0	0	0	0
TMEM8A	0	0	0	2.60162	3.7526	3.51723	0	0	0	0	0	0
ZDHHC20	0	0	0	3.85988	4.14063	4.35095	1.11159	1.61403	0	0	0	0
NOTCH2	0	0	0	2.60162	2.98779	3.08134	0	0	0	0	0	0
S100A9	0	0	0	1.42755	4.2498	0	0	0	2.28027	0	0	0
OVAL_CHICK	0	0	0	0	1.91572	8.49492	1.11159	0	2.61908	0	0	0
CASB_BOVIN	0	0	0	2.60162	3.42029	3.08134	0	1.61403	1.19276	0	0	0
RAB5A	0	0	0	2.60162	2.36724	2.80141	1.11159	1.02185	0	0	0	0
RPL21	0	0	0	1.42755	1.2549	1.31777	2.1643	2.35674	2.28027	1.37859	0.979097	1.42772
FAM171A1	0	0	0	2.95598	3.7526	3.85152	0	0	0	0	0	0
SCARB2	0	0	0	4.1618	4.02251	3.9935	0	0	0	0	0	0
LRRC1	0	0	0	2.13086	3.42029	3.31569	0	0	0	0	0	0
SERINC3	0	0	0	2.13086	2.36724	2.45376	0	0	0	0	0	0
UEVLD	0	0	0	2.95598	3.42029	3.69404	0	0	0	0	0	0
CD99	0	0	0	2.60162	1.91572	2.80141	0	0	1.19276	0	0.979097	0
SCAMP2	0	0	0	2.13086	2.36724	1.9948	1.11159	2.03266	2.28027	0	0	0
CLDN7	0	0	0	4.62401	4.61887	5.26003	1.11159	2.03266	1.83664	0	0.979097	0
CXADR	0	0	0	4.97352	4.77314	4.87594	1.11159	1.02185	1.19276	0.848053	0	0
SH3BP4	0	0	0	3.47759	4.2498	4.54795	1.11159	0	0	0	0	0
SLC12A7	0	0	0	2.60162	3.42029	2.80141	1.11159	1.61403	0	0	0	0
TOM1	0	0	0	2.60162	2.71062	2.45376	1.11159	1.02185	1.19276	0	0	0
ITGA9	0	0	0	3.24023	4.02251	3.08134	0	0	0	0	0	0
EPS8	0	0	0	3.47759	3.42029	2.80141	0	1.02185	0	0	0	0
PLCD1	0	0	0	2.13086	3.7526	1.9948	0	0	0	0.848053	0	0
CHMP4A	0	0	0	2.60162	2.98779	2.80141	0	0	0	0	0	0
INSR	0	0	0	3.24023	2.98779	2.45376	0	0	0	0	0	0
SCRIB	0	0	0	3.68136	4.2498	4.24136	1.73191	1.02185	1.83664	0.848053	1.55702	1.42772
SLC39A6	0	0	0	2.95598	3.42029	3.08134	0	0	0	0	0	0
MID1	0	0	0	2.95598	3.59599	3.9935	0	0	0	0	0	0
GPR56	0	0	0	3.47759	2.36724	1.9948	0	1.02185	0	0	0	0
MFGE8	0	0	0	3.47759	4.02251	3.69404	0	1.61403	1.19276	0	0	0
TMED10	0	0	0	2.13086	1.2549	1.31777	1.73191	1.61403	1.83664	0	0	0
ABCA1	0	0	0	4.89376	4.8445	4.94748	0	0	0	0	0	0
VAV3	0	0	0	4.62401	5.21138	5.14301	1.73191	2.03266	1.83664	0	0	0
KRAS	0	0	0	3.24023	4.53507	4.24136	0	0	0	0	0	0
SLC6A6	0	0	0	3.68136	3.22019	3.51723	0	1.02185	0	0	0	0
PLXNB1	0	0	0	4.01873	4.02251	3.85152	0	1.02185	0	0	0	0
DIP2A	0	0	0	4.52159	4.9125	5.36827	0	0	0	0	0	0
VPS4B	0	0	0	4.71964	5.31551	5.26003	1.73191	1.61403	1.19276	0	0	0
KRTCAP3	0	0	0	3.24023	3.42029	3.31569	1.11159	1.61403	0	0	0	0
ZDHHC5	0	0	0	3.24023	2.98779	3.51723	0	0	0	0	0	0
ITGB6	0	0	0	3.47759	3.89386	3.85152	0	0	0	0	0	0
PCDH1	0	0	0	2.60162	2.71062	2.80141	0	0	0	0	0	0
PKP2	0	0	0	5.43454	5.85417	5.65141	2.1643	2.84462	2.61908	0	0.979097	0
SLC26A6	0	0	0	2.60162	2.71062	3.08134	0	0	0	0	0	0
TOM1L1	0	0	0	4.1618	4.35129	4.24136	0	0	0	0	0	0
RRAS	0	0	0	3.85988	3.89386	3.51723	0	1.02185	1.19276	0	0	0
MST1R	0	0	0	3.85988	5.09914	4.94748	0	1.02185	1.19276	0	0	0
PVRL3	0	0	0	2.13086	3.89386	3.69404	0	0	0	0	0	0
SLC5A6	0	0	0	3.68136	3.7526	3.51723	0	0	0	0	0	0
CD55	0	0	0	3.24023	3.42029	3.69404	0	0	0	0	0	0
MPZL1	0	0	0	3.24023	3.7526	3.85152	1.11159	0	1.19276	0	0	0
PTTG1IP	0	0	0	3.85988	3.42029	3.31569	0	0	0	0	0	0
SHC1	0	0	0	5.37703	5.58921	5.81337	0	0	0	0	0	0
RALB	0	0	0	4.41134	4.53507	4.6372	1.11159	2.35674	1.83664	0	0	0
AACS	1.40311	1.41898	0	0	1.2549	0	2.76642	2.03266	1.83664	1.76562	1.55702	1.42772
ACSS2	1.40311	0	0	0	0	0	2.1643	2.35674	1.83664	2.72257	1.96853	2.38557
AIMP1	0	1.41898	0	0	0	0	2.49655	2.35674	2.61908	2.07049	1.96853	2.38557
ARHGEF1	0	1.41898	1.41124	0	1.2549	0	3.90014	3.94742	4.14703	3.2929	2.28834	3.10533
BRCC3	1.40311	1.41898	0	0	0	0	2.76642	2.03266	2.89326	2.07049	2.28834	1.82184
BRE	1.40311	1.41898	0	0	1.2549	0	2.1643	2.35674	1.83664	1.37859	1.96853	1.82184
CADPS	0	1.41898	1.41124	0	0	0	2.49655	1.61403	1.83664	2.07049	0.979097	2.13107
CCAR1	1.40311	1.41898	0	0	0	0	1.73191	1.02185	1.19276	2.07049	2.28834	2.13107
C9orf64	0	0	1.41124	1.42755	0	0	1.73191	2.03266	2.28027	2.07049	1.96853	1.82184
CLPB	0	0	1.41124	0	0	0	2.1643	3.03803	2.61908	2.07049	1.96853	2.13107
COPS7A	1.40311	1.41898	0	0	0	0	1.73191	2.35674	2.28027	2.72257	2.96322	2.78988
GLUD1	2.56904	0	0	0	0	1.9948	2.1643	1.61403	2.28027	3.78671	3.96056	4.01898
POLA1	0	0	1.41124	0	0	0	0	2.03266	1.19276	1.76562	1.55702	1.42772
TCEB1	0	1.41898	0	0	0	0	2.1643	1.02185	1.19276	1.76562	1.96853	2.38557
EML3	1.40311	0	0	0	0	0	1.73191	1.61403	1.83664	2.32203	2.28834	1.82184
FAM175B	1.79372	0	0	0	0	0	2.76642	2.03266	1.83664	1.76562	1.55702	2.13107
FAM98A	1.40311	0	1.41124	0	0	0	2.1643	1.61403	1.83664	1.37859	0.979097	1.42772
FAM98B	0	1.41898	1.41124	0	0	0	2.49655	2.03266	1.19276	1.37859	0.979097	0.883701
FLAD1	1.40311	0	0	1.42755	0	0	1.11159	2.03266	2.28027	2.07049	2.28834	1.42772
FBL	0	1.41898	0	0	0	0	2.99368	3.62478	3.49661	2.32203	1.96853	1.82184
GALC	1.40311	0	1.41124	0	0	0	2.1643	1.61403	1.83664	1.76562	0.979097	1.82184
GNL1	0	1.41898	1.41124	0	0	0	2.1643	1.61403	2.61908	0.848053	1.55702	1.42772
GORASP2	1.40311	0	0	0	0	0	1.73191	2.03266	1.83664	1.37859	1.96853	0.883701
GTF2I	0	1.41898	0	0	0	0	2.99368	2.03266	2.28027	1.37859	0.979097	2.13107
HIP1R	1.40311	1.41898	0	0	0	0	2.1643	1.61403	0	1.37859	1.55702	2.13107
HMGCS2	0	0	1.80302	0	0	0	2.99368	3.20855	3.65226	2.53616	2.28834	2.13107
HEATR5B	1.40311	0	0	0	0	0	2.49655	1.61403	1.19276	3.17004	2.54995	2.78988
EIF2S2	0	0	1.41124	1.42755	0	0	3.3627	2.84462	3.12356	3.2929	2.28834	3.10533
KPNA6	0	0	1.80302	0	0	1.31777	2.76642	2.84462	2.61908	2.53616	1.96853	1.82184
KLC4	0	1.41898	0	1.42755	0	0	2.76642	2.6212	1.83664	2.72257	1.96853	2.78988
PRPSAP2	0	1.41898	0	0	0	0	2.76642	2.84462	1.83664	1.76562	1.96853	1.82184
LAMC2	1.40311	0	0	0	0	0	1.11159	1.61403	1.19276	2.72257	2.28834	2.13107
PPP1R12A	0	0	2.1108	1.42755	0	0	1.73191	1.61403	1.19276	1.37859	1.96853	1.42772
NAA10	1.79372	0	0	0	0	0	2.76642	2.6212	3.12356	3.03573	2.77133	2.38557
EMG1	0	0	1.41124	0	0	0	2.49655	2.03266	2.89326	1.76562	0.979097	1.42772
NID1	0	1.41898	0	0	0	0	1.11159	1.02185	1.83664	2.53616	2.54995	2.38557
NOL11	1.40311	0	0	0	0	0	2.49655	2.84462	2.28027	2.32203	0.979097	0.883701
NUP107	2.10078	0	0	0	1.2549	0	2.49655	3.20855	2.61908	2.72257	2.77133	2.60184
NUP37	1.79372	0	0	0	0	0	2.1643	2.03266	1.83664	1.76562	1.55702	1.42772
PRKRIR	1.40311	0	1.41124	0	0	0	1.73191	1.61403	1.19276	2.07049	1.55702	1.42772
PAPSS2	1.40311	0	1.41124	0	0	0	3.51696	3.62478	2.89326	2.72257	2.28834	2.13107
PCK2	0	0	1.41124	0	0	0	3.51696	3.74053	3.32211	2.88763	2.28834	2.13107
RABGGTA	0	1.41898	1.41124	0	0	0	2.49655	2.35674	1.19276	2.53616	2.54995	2.13107
MOB4	1.40311	0	0	0	0	0	2.49655	1.61403	1.83664	0.848053	0.979097	1.42772
PPP4C	0	1.41898	0	0	0	0	2.76642	2.03266	2.89326	2.53616	2.96322	2.60184
PRPF4	0	1.41898	1.41124	0	0	0	3.3627	3.36103	3.32211	0.848053	2.28834	1.82184
RPL17	0	0	1.41124	1.42755	0	0	3.18996	2.84462	2.89326	2.07049	2.77133	1.82184
RPL3	0	1.41898	1.41124	0	0	0	2.76642	2.6212	3.12356	2.07049	1.96853	2.13107
RPL38	1.40311	0	0	1.42755	0	0	1.11159	2.35674	1.83664	1.76562	0.979097	1.42772
ELAC2	1.79372	0	0	0	0	0	2.76642	2.35674	2.61908	1.76562	1.96853	1.82184
RPS6	1.40311	0	1.41124	0	0	0	2.49655	2.03266	1.83664	1.37859	1.55702	0
SNRPA1	0	0	1.80302	1.42755	0	0	2.76642	2.84462	1.83664	1.37859	1.96853	1.42772
EEFSEC	1.79372	0	0	0	0	0	2.99368	2.35674	2.89326	1.76562	1.55702	1.82184
SF3B5	1.40311	0	0	0	0	0	1.11159	1.02185	1.19276	1.76562	2.54995	1.82184
SMARCB1	0	0	1.41124	0	0	0	1.11159	1.02185	1.19276	0.848053	1.96853	2.38557
SNRNP40	1.40311	0	0	0	0	0	4.00817	3.84768	3.32211	2.72257	2.54995	3.36403
SNX8	0	0	1.41124	0	0	0	1.11159	1.02185	1.19276	1.76562	1.55702	1.82184
SRM	1.40311	0	1.41124	0	0	0	2.1643	1.61403	1.83664	1.76562	1.55702	1.42772
SUPT5H	1.40311	0	0	0	0	0	3.3627	3.36103	2.89326	2.53616	2.28834	2.13107
SRP72	0	1.41898	1.41124	0	0	0	2.1643	2.35674	1.19276	2.07049	1.96853	1.82184
SRPK1	0	0	1.41124	0	0	0	2.1643	1.61403	1.19276	1.76562	1.96853	1.42772
STRN	1.40311	0	0	0	0	0	2.49655	1.61403	1.83664	1.76562	0	0.883701
LARS	0	0	1.80302	1.42755	0	0	4.79177	4.9962	4.80755	4.08758	3.76829	3.86013
UBA5	1.40311	1.41898	0	0	0	0	2.76642	1.61403	1.83664	1.37859	0	1.42772
USP10	1.40311	1.41898	0	0	0	0	2.76642	2.84462	1.83664	2.32203	2.54995	2.60184
POLR2A	0	0	0	0	0	0	4.20261	4.21093	3.92075	3.86801	3.86762	3.86013
MYO18A	0	0	0	0	0	0	3.18996	2.84462	2.61908	2.88763	2.28834	2.60184
NUP160	0	0	0	0	0	0	3.51696	3.36103	3.49661	2.53616	2.54995	2.78988
THOC5	0	0	0	0	0	0	3.18996	3.20855	3.32211	2.53616	1.96853	3.10533
FBXL18	0	0	0	0	0	0	1.73191	1.61403	1.19276	1.37859	1.96853	1.82184
ATP6V1H	0	0	0	0	0	1.31777	2.76642	2.84462	2.89326	2.72257	2.54995	2.60184
POLR2B	0	0	0	0	0	0	3.90014	3.49892	3.12356	3.94498	3.54641	3.77363
MINA	0	0	0	0	0	0	2.1643	2.35674	2.28027	2.32203	0.979097	1.42772
SMARCD2	0	0	0	0	0	0	3.51696	2.84462	3.65226	2.32203	2.54995	2.78988
MAPK3	0	0	0	0	1.2549	0	3.51696	2.84462	3.49661	1.76562	1.55702	1.82184
MAP2K3	0	0	0	0	0	0	2.1643	2.03266	2.28027	2.07049	1.55702	1.42772
OAS3	0	0	0	0	1.2549	0	2.1643	2.35674	1.19276	1.37859	0.979097	0.883701
NOP2	0	0	0	1.42755	0	1.31777	2.1643	2.03266	2.28027	1.76562	1.96853	1.42772
UBA6	0	0	0	0	0	0	2.99368	2.6212	2.89326	2.53616	2.54995	2.60184
SPTBN2	0	0	0	2.13086	0	0	2.49655	2.35674	3.32211	3.60893	3.4212	3.94174
HIST1H1B	0	0	0	0	0	0	0	2.03266	1.19276	2.88763	2.28834	2.13107
RB1	0	0	0	0	1.2549	0	2.76642	2.6212	2.28027	1.76562	1.55702	1.82184
NUP188	0	0	0	0	0	0	3.18996	2.84462	1.83664	2.53616	2.77133	2.13107
NUP85	0	0	0	1.42755	0	0	2.49655	2.35674	1.83664	2.53616	2.54995	2.38557
USP24	0	0	0	0	0	0	3.78337	3.84768	3.12356	4.01804	2.77133	3.68161
UMPS	0	0	0	0	0	0	2.99368	3.20855	2.61908	1.76562	1.96853	1.42772
HTT	0	0	0	0	0	0	4.29082	3.62478	4.34258	3.60893	3.13255	3.86013
TUBB6	0	0	0	0	0	0	5.93931	6.36477	5.97092	6.20567	5.51339	5.82723
LRBA	0	0	0	1.42755	0	0	4.45253	3.94742	3.49661	3.94498	3.28408	3.36403
RNF20	0	0	0	0	0	0	2.1643	1.61403	1.19276	1.76562	0.979097	1.82184
MMS19	0	0	0	1.42755	0	0	3.18996	3.49892	3.49661	2.72257	2.54995	1.82184
FAM203B	0	0	0	1.42755	0	0	2.1643	1.61403	1.83664	1.37859	1.55702	1.82184
SNRPN	0	0	0	0	0	0	2.1643	2.03266	1.19276	2.32203	2.77133	2.13107
GTF3C4	0	0	0	1.42755	1.2549	0	2.1643	2.03266	2.61908	2.72257	1.96853	2.38557
WDR26	0	0	0	0	0	0	2.49655	1.61403	1.83664	2.32203	1.96853	2.78988
HPDL	0	0	0	0	0	0	2.1643	2.6212	2.28027	2.07049	1.55702	0.883701
AQR	0	0	0	0	0	0	3.18996	3.20855	3.49661	0.848053	0.979097	0.883701
DNAJC13	0	0	0	0	1.2549	1.31777	2.99368	2.84462	2.89326	2.07049	1.96853	2.78988
LIG1	0	0	0	0	0	0	2.49655	2.6212	1.83664	2.53616	2.28834	2.13107
NUP93	0	0	0	0	0	0	2.99368	2.35674	2.89326	1.37859	1.55702	1.82184
SF3B14	0	0	0	1.42755	1.2549	0	2.1643	2.03266	1.83664	1.37859	1.55702	1.82184
MOV10	0	0	0	0	0	0	2.49655	3.03803	2.61908	2.32203	2.28834	2.38557
NAT10	0	0	0	0	1.91572	0	3.51696	3.36103	3.32211	2.07049	2.54995	2.38557
NSF	0	0	0	0	0	0	3.3627	3.36103	1.83664	2.72257	1.96853	2.13107
HDAC1	0	0	0	2.60162	0	0	3.65631	3.03803	3.12356	3.51108	3.13255	3.47784
SKIV2L	0	0	0	0	0	0	2.49655	1.02185	2.61908	1.76562	1.55702	1.42772
RPL9	0	0	0	0	0	0	3.65631	2.6212	2.89326	2.07049	2.28834	2.60184
SEH1L	0	0	0	1.42755	0	0	3.3627	3.03803	3.12356	2.32203	2.28834	2.38557
SYNE2	0	0	0	1.42755	0	0	4.29082	4.12833	4.14703	3.2929	2.96322	3.77363
TOP2A	0	0	0	0	0	0	3.3627	3.62478	3.32211	3.51108	3.28408	3.36403
SUCLG1	0	0	0	2.95598	0	0	1.73191	2.03266	1.83664	1.76562	1.96853	0.883701
SUCLA2	0	0	0	0	0	0	2.1643	1.61403	1.83664	1.76562	1.55702	1.42772
QTRT1	0	0	0	0	1.2549	0	1.73191	2.35674	1.83664	1.37859	1.96853	1.42772
TRIM16	0	0	0	0	0	0	2.49655	2.03266	1.83664	1.76562	1.55702	1.42772
GNE	0	0	0	0	0	0	3.90014	3.36103	3.12356	3.51108	3.28408	3.24047
AIM1	0	0	0	0	0	1.31777	2.99368	2.84462	3.32211	0.848053	2.28834	0.883701
AP3S1	0	0	0	0	0	0	2.1643	1.61403	1.19276	1.37859	1.55702	1.42772
COG2	0	0	0	0	0	0	2.76642	2.35674	3.12356	2.07049	2.28834	2.38557
COPS7B	0	0	0	0	0	0	1.73191	2.35674	2.28027	2.07049	2.54995	2.13107
DYNC1LI1	0	0	0	1.42755	0	0	2.49655	2.6212	3.32211	2.07049	2.28834	2.38557
GMPPA	0	0	0	0	0	0	3.3627	3.36103	3.32211	2.32203	2.54995	1.82184
RPS6KA1	0	0	0	0	0	0	2.1643	2.35674	2.89326	0.848053	0	1.42772
LIPG	0	0	0	1.42755	1.2549	0	2.76642	2.6212	2.28027	2.07049	2.54995	2.13107
QDPR	0	0	0	0	0	0	3.18996	2.03266	2.28027	0.848053	1.96853	1.42772
NSUN2	0	0	0	0	0	0	2.76642	3.84768	3.49661	2.72257	1.55702	2.13107
FUT2	0	0	0	0	1.2549	0	1.73191	2.03266	1.83664	0.848053	1.55702	1.82184
A2M	0	0	0	0	0	1.31777	1.73191	1.61403	1.19276	3.17004	3.54641	2.95621
GYS1	0	0	0	0	0	0	4.20261	3.62478	3.49661	2.07049	0.979097	0.883701
EIF4E	0	0	0	0	1.2549	1.31777	1.11159	1.61403	2.61908	1.37859	0.979097	1.82184
TUBG1	0	0	0	0	0	0	4.10866	3.84768	3.65226	1.37859	2.54995	2.60184
TRRAP	0	0	0	0	0	0	4.29082	3.74053	3.65226	2.72257	1.55702	2.13107
ACOT11	0	0	0	0	0	0	2.99368	2.6212	2.61908	2.72257	1.55702	1.82184
NUTF2	0	0	0	0	1.2549	0	1.73191	2.35674	2.61908	1.76562	0.979097	1.42772
EIF3K	0	0	0	0	0	0	2.1643	2.84462	2.61908	2.32203	2.28834	1.82184
PCID2	0	0	0	0	0	0	2.1643	2.84462	1.19276	1.37859	1.55702	1.42772
ACADVL	0	0	0	0	0	0	3.18996	3.49892	3.12356	3.17004	3.28408	2.95621
GEMIN5	0	0	0	0	0	0	1.73191	1.61403	1.83664	2.07049	2.28834	2.13107
NAAA	0	0	0	0	0	0	1.11159	2.35674	1.19276	2.07049	1.96853	2.38557
RAD50	0	0	0	0	0	0	2.99368	2.03266	2.61908	2.07049	1.55702	2.60184
POLR2C	0	0	0	0	0	0	2.1643	2.35674	1.19276	1.76562	2.54995	2.13107
SMARCA5	0	0	0	0	0	0	1.11159	2.84462	1.19276	2.07049	0.979097	0.883701
KIAA0196	0	0	0	1.42755	0	0	2.1643	2.35674	2.28027	2.32203	1.96853	2.13107
HDLBP	0	0	0	0	0	0	2.99368	2.6212	1.83664	1.76562	1.96853	2.60184
UAP1L1	0	0	0	0	0	0	3.3627	2.35674	1.19276	1.37859	1.55702	1.42772
ARMC8	0	0	0	0	0	0	0	2.03266	1.19276	2.07049	1.55702	2.38557
RANBP2	0	0	0	0	0	0	3.3627	3.03803	1.83664	3.17004	2.96322	3.10533
C2orf29	0	0	0	0	0	0	1.73191	1.61403	1.19276	2.53616	0.979097	2.13107
CLU	0	0	0	2.13086	0	0	1.11159	2.03266	1.83664	1.76562	2.28834	2.13107
ANKRD28	0	0	0	0	0	0	2.76642	1.61403	1.19276	1.76562	0.979097	0.883701
LSS	0	0	0	1.42755	0	0	3.18996	3.36103	3.12356	2.32203	2.28834	1.42772
BCAP31	0	0	0	2.60162	0	0	2.49655	2.03266	1.19276	1.37859	1.55702	0.883701
POLD1	0	0	0	0	0	0	2.1643	2.35674	1.19276	2.88763	2.96322	3.10533
CHAF1B	0	0	0	0	0	0	2.1643	2.6212	2.28027	1.37859	0.979097	1.42772
PCSK6	0	0	0	0	0	0	2.1643	2.35674	2.28027	2.53616	1.55702	1.82184
CPSF7	0	0	0	0	0	0	0	2.35674	2.28027	0.848053	1.55702	1.42772
TRMT6	0	0	0	0	0	0	4.20261	3.49892	3.49661	3.51108	2.54995	2.60184
UFL1	0	0	0	0	0	0	4.10866	3.20855	3.12356	2.53616	3.4212	2.95621
POLD2	0	0	0	0	0	0	2.1643	2.35674	1.83664	1.37859	1.55702	0.883701
PSMB8	0	0	0	0	0	1.31777	0	1.61403	2.28027	4.21735	4.60345	4.35314
10-Sep	0	0	0	0	0	0	1.73191	2.03266	2.28027	2.07049	1.55702	2.13107
GLT8D1	0	0	0	1.42755	0	0	2.49655	2.03266	2.61908	0.848053	1.55702	0.883701
AKR7A2	0	0	0	0	0	0	3.18996	2.6212	2.61908	2.07049	1.96853	1.82184
ARFGEF1	0	0	0	0	1.2549	0	2.76642	2.03266	2.61908	2.32203	0.979097	2.13107
SMC4	0	0	0	0	0	0	4.00817	3.36103	3.32211	3.2929	2.28834	2.95621
EIF2B4	0	0	0	0	0	0	2.76642	2.35674	1.83664	2.07049	1.55702	2.13107
ETFB	0	0	0	1.42755	0	0	3.51696	3.03803	2.28027	2.07049	1.96853	1.82184
GET4	0	0	0	0	0	0	1.73191	1.02185	1.83664	1.37859	2.28834	2.13107
LRRC47	0	0	0	0	0	0	2.49655	2.03266	2.28027	1.76562	2.28834	1.82184
PMPCA	0	0	0	0	0	0	3.18996	3.03803	3.12356	1.76562	1.96853	2.13107
NXF1	0	0	0	0	0	0	2.76642	2.35674	2.61908	1.76562	1.55702	2.38557
POLR1B	0	0	0	0	0	0	3.18996	2.84462	2.61908	1.37859	2.28834	2.13107
SBDS	0	0	0	0	1.2549	0	2.1643	1.61403	1.19276	2.32203	1.55702	1.82184
COPS5	0	0	0	0	0	0	1.73191	2.6212	1.83664	2.88763	2.77133	2.78988
SYMPK	0	0	0	0	0	0	2.49655	2.6212	2.28027	1.76562	1.55702	2.38557
THOC1	0	0	0	0	0	0	2.1643	2.03266	2.28027	2.07049	1.96853	1.82184
THOC6	0	0	0	0	0	0	3.51696	2.84462	2.61908	2.32203	0.979097	2.13107
TRMT61A	0	0	0	0	0	0	2.49655	2.35674	3.32211	2.07049	1.96853	1.82184
VAC14	0	0	0	0	0	0	2.49655	2.03266	0	2.07049	1.96853	1.82184
NUP205	0	0	0	0	0	0	3.90014	4.04071	4.34258	2.72257	2.77133	2.95621
DDX19A	0	0	0	0	0	0	2.99368	2.35674	1.19276	1.76562	1.55702	2.13107
DOCK7	0	0	0	0	0	1.9948	2.1643	2.6212	1.83664	2.32203	1.55702	1.42772
MTA1	0	0	0	0	0	1.31777	3.18996	2.6212	2.61908	2.72257	2.28834	3.10533
GPX1	0	0	0	0	0	0	2.99368	2.03266	1.83664	1.76562	1.96853	1.82184
MED14	0	0	0	0	0	0	2.1643	2.35674	2.61908	1.37859	1.55702	2.38557
NUP98	0	0	0	0	0	1.31777	3.3627	3.20855	2.28027	1.76562	2.28834	1.42772
KLC2	0	0	0	0	0	1.9948	0	1.61403	1.83664	2.53616	2.54995	2.95621
MSH2	0	0	0	1.42755	0	0	4.10866	3.49892	3.49661	2.53616	3.13255	2.38557
BOP1	0	0	0	0	0	0	2.99368	3.03803	2.61908	0.848053	0.979097	1.42772
POLR1A	0	0	0	0	0	0	3.51696	3.20855	3.12356	2.88763	2.54995	2.60184
CAMK2D	0	0	0	0	1.2549	1.31777	2.76642	2.03266	2.89326	2.32203	3.13255	2.38557
DCK	0	0	0	0	0	0	2.49655	3.03803	1.83664	2.07049	1.55702	1.42772
TOP2B	0	0	0	0	0	0	3.65631	3.20855	3.49661	4.08758	3.28408	4.01898
ACTR1B	0	0	0	0	0	0	2.76642	3.03803	2.61908	0	2.77133	2.78988
FFR	0	0	0	0	0	0	2.49655	2.35674	1.83664	2.07049	0.979097	1.82184
PRPSAP1	0	0	0	1.42755	0	0	2.49655	2.03266	2.61908	1.76562	1.55702	1.82184
OGT	0	0	0	0	0	0	2.99368	3.03803	2.28027	2.07049	1.55702	1.42772
SIN3A	0	0	0	0	0	0	2.1643	2.35674	1.83664	0	1.55702	1.42772
KIAA1033	0	0	0	0	0	0	2.1643	1.61403	1.83664	2.07049	1.55702	1.42772
PPP2R2A	0	0	0	0	1.2549	0	2.99368	3.03803	2.61908	0.848053	1.96853	1.82184
HS6ST2	0	0	0	0	0	0	2.76642	3.20855	2.89326	2.53616	2.54995	2.13107
TUFM	0	0	0	0	0	0	2.99368	2.35674	2.89326	2.07049	1.55702	0.883701
EXOSC6	0	0	0	0	0	0	2.1643	2.03266	1.19276	1.37859	1.96853	1.42772
WDFY1	0	0	0	0	0	0	2.76642	2.6212	2.89326	1.37859	0.979097	0.883701
FUK	0	0	0	0	0	1.31777	2.1643	2.35674	1.83664	1.76562	1.55702	1.42772
ZW10	0	0	0	0	0	0	2.76642	1.61403	1.83664	0.848053	1.55702	0.883701
AKTIP	0	0	0	0	0	0	1.73191	2.03266	2.28027	0.848053	1.55702	0
CIRH1A	0	0	0	0	0	0	3.18996	3.20855	2.28027	1.37859	0.979097	0
PSME4	0	0	0	0	1.2549	0	4.00817	3.74053	3.65226	2.53616	2.28834	2.13107
SULT2B1	0	0	0	1.42755	0	0	2.99368	3.36103	3.32211	2.07049	0.979097	1.42772
FARSA	0	0	0	1.42755	1.2549	0	4.37394	4.28906	4.43124	2.32203	2.28834	2.38557
NOL6	0	0	0	0	0	0	2.49655	1.61403	2.89326	1.37859	0	0
NUP43	0	0	0	0	0	0	2.1643	2.03266	2.28027	1.37859	0	0
FANCI	0	0	0	0	0	0	1.11159	2.03266	2.28027	1.76562	0.979097	0.883701
AKAP1	0	0	0	0	0	0	2.1643	1.61403	2.28027	1.37859	1.55702	1.42772
ATG7	0	0	0	1.42755	0	0	1.73191	1.02185	1.19276	2.53616	1.55702	2.38557
HEATR5A	0	0	0	0	0	0	2.1643	2.03266	1.83664	1.76562	0.979097	0.883701
CDK1	0	0	0	1.42755	0	1.31777	3.18996	3.20855	3.12356	1.37859	1.55702	1.42772
RPS6KA3	0	0	0	0	0	0	2.1643	3.36103	3.12356	2.53616	0.979097	2.60184
DECR1	0	0	0	0	0	0	1.73191	1.61403	1.83664	1.37859	1.55702	1.42772
SMC2	0	0	0	0	0	0	2.76642	2.84462	3.32211	3.60893	3.28408	2.95621
PNKP	0	0	0	0	0	0	2.49655	2.03266	1.83664	0.848053	0.979097	0.883701
POLR3A	0	0	0	0	0	0	1.11159	1.61403	1.19276	2.07049	2.28834	2.38557
HEATR1	0	0	0	0	0	0	2.49655	2.84462	1.19276	1.76562	0.979097	1.42772
RPL8	0	0	0	0	0	0	1.73191	2.03266	2.61908	0.848053	0.979097	0.883701
PPAT	0	0	0	1.42755	1.2549	0	1.11159	2.03266	1.83664	1.76562	0.979097	1.42772
RPL14	0	0	0	0	0	0	2.76642	3.03803	2.89326	1.76562	0	1.82184
HNRNPA3	0	0	0	0	0	0	2.1643	2.84462	2.28027	1.76562	0.979097	1.42772
RPS20	0	0	0	1.42755	1.2549	0	2.49655	1.61403	2.61908	1.37859	1.55702	1.42772
SRP14	0	0	0	0	1.2549	0	1.73191	1.61403	1.83664	1.37859	1.55702	1.42772
EIF2B5	0	0	0	0	0	0	1.73191	2.84462	1.83664	0.848053	0	0.883701
AP3B1	0	0	0	1.42755	0	0	3.18996	2.03266	1.19276	1.76562	0.979097	0.883701
HSDL2	0	0	0	0	0	0	2.49655	2.03266	1.83664	0.848053	0.979097	0
ARFGEF2	0	0	0	0	0	1.31777	3.18996	2.6212	2.28027	1.37859	0.979097	1.42772
MMP11	0	0	0	0	0	0	2.99368	2.03266	1.83664	2.07049	2.28834	1.82184
DHX16	0	0	0	0	0	0	2.76642	2.84462	2.61908	1.37859	1.96853	1.82184
MYH1	0	0	0	0	0	0	3.65631	0	0	0	1.55702	0
MYO1E	0	0	0	0	1.2549	1.31777	2.76642	2.6212	2.28027	0.848053	0	0.883701
ZZEF1	0	0	0	0	0	0	2.1643	2.03266	2.89326	1.76562	1.96853	2.38557
NCAPD2	0	0	0	0	0	0	2.76642	2.03266	2.89326	2.07049	1.96853	1.82184
PTPN1	0	0	0	0	0	0	2.1643	2.03266	1.83664	2.07049	1.55702	2.13107
PCSK5	0	0	0	0	0	0	1.73191	2.35674	1.83664	2.32203	0	0
RALY	0	0	0	0	0	0	2.1643	1.61403	2.28027	1.76562	0.979097	0.883701
TTC37	0	0	0	0	0	0	2.1643	2.03266	1.83664	1.37859	1.55702	0.883701
RPP30	0	0	0	0	0	0	2.1643	2.6212	1.19276	1.76562	1.96853	1.82184
MAPK13	0	0	0	1.42755	1.2549	0	2.99368	3.20855	2.61908	0	0.979097	0
RPS27	0	0	0	1.42755	0	0	1.11159	1.61403	2.28027	2.07049	1.96853	1.42772
MYH4	0	0	0	0	0	0	3.65631	0	0	0	0.979097	0
UBE4B	0	0	0	0	0	0	2.1643	2.03266	1.83664	2.07049	1.55702	1.82184
WDR61	0	0	0	1.42755	1.2549	0	1.73191	2.03266	1.83664	1.76562	1.96853	1.82184
8-Sep	0	0	0	2.13086	0	0	2.99368	2.84462	2.61908	2.07049	2.96322	2.78988
CSDE1	0	0	0	0	0	0	1.73191	2.03266	2.28027	1.76562	0	0.883701
NCAPG	0	0	0	0	0	0	2.76642	1.61403	2.89326	1.37859	0.979097	2.38557
MED23	0	0	0	0	0	0	2.76642	2.84462	2.28027	1.37859	0	0
TP53RK	0	0	0	0	0	0	2.1643	1.61403	2.28027	0.848053	0.979097	0.883701
SMCHD1	0	0	0	0	0	0	2.76642	1.61403	2.28027	1.37859	0.979097	0.883701
C20orf11	0	0	0	0	0	0	1.73191	2.03266	1.83664	1.76562	1.96853	1.82184
TARDBP	0	0	0	0	0	0	2.1643	2.35674	1.83664	0.848053	0.979097	1.42772
DYNLT1	0	0	0	1.42755	0	0	2.1643	2.03266	2.28027	1.76562	0	2.13107
EXOC4	0	0	0	0	0	0	2.99368	2.6212	2.89326	0.848053	0	1.42772
ABR	0	0	0	0	0	0	2.49655	2.03266	1.83664	1.76562	0.979097	0.883701
RPL27	0	0	0	0	0	0	2.1643	2.03266	2.28027	1.76562	1.55702	1.42772
FAM120A	0	0	0	0	0	0	2.1643	2.84462	2.61908	0.848053	0.979097	0.883701
EPM2AIP1	0	0	0	0	0	0	2.1643	1.61403	2.28027	1.37859	0.979097	1.42772
HS3ST1	0	0	0	0	0	0	2.1643	1.61403	2.61908	0.848053	0.979097	0.883701
RPL6	0	0	0	0	0	0	2.99368	3.20855	2.89326	1.37859	0	0
RNF213	0	0	0	0	0	0	4.10866	4.04071	4.03832	0.848053	0	0.883701
MYO5B	0	0	0	0	0	0	2.1643	2.03266	2.28027	0	2.28834	0.883701
RPL7A	0	0	0	2.13086	0	0	3.78337	3.74053	3.32211	1.37859	0.979097	0
CLTA	0	0	0	1.42755	0	0	1.73191	2.35674	1.19276	1.37859	0	1.42772
CORO7	0	0	0	0	0	0	2.99368	3.36103	3.12356	1.37859	0.979097	0.883701
TUBGCP3	0	0	0	0	0	0	2.1643	2.03266	2.89326	0	0	0
ANAPC4	0	0	0	0	1.2549	0	2.1643	2.35674	2.28027	1.37859	1.55702	0.883701
WDR11	0	0	0	0	0	1.31777	2.49655	2.03266	2.28027	0.848053	0	0.883701
ATR	0	0	0	0	0	0	2.49655	2.6212	2.61908	0.848053	0	0
KNTC1	0	0	0	0	0	0	2.1643	2.35674	2.89326	0	0	0.883701
ACACA	0	0	0	0	1.2549	0	3.3627	3.49892	3.92075	1.37859	0	1.42772
MSH6	0	0	0	1.42755	1.2549	0	2.49655	2.03266	2.61908	2.07049	1.55702	1.82184
FGL2	0	0	0	0	0	0	2.76642	3.03803	2.89326	0	0	0
NHLRC2	1.40311	1.41898	0	0	0	0	1.73191	1.02185	0	2.07049	1.55702	2.13107
RELA	1.40311	1.41898	0	0	0	0	0	0	1.19276	2.07049	2.28834	0.883701
LRP1	0	0	0	0	0	0	0	0	0	2.72257	2.77133	2.38557
PCCB	0	0	0	0	0	0	0	0	0	2.32203	2.77133	2.60184
PSMB10	0	0	0	0	0	1.31777	0	0	0	3.03573	3.54641	2.60184
DLST	0	0	0	0	0	0	0	1.02185	1.19276	2.72257	3.13255	2.95621
MEP1A	0	0	0	0	0	0	0	1.02185	1.19276	3.60893	4.20806	3.86013
PYCR1	0	0	0	0	0	0	1.11159	0	0	2.53616	2.28834	2.78988

## Sheet: Supplementary Table 2 
Supplementary Table 2. Complete list of proteins in supermeres derived from DiFi, PANC-1 and MDA-MB-231 cells identified by LC-MS/MS
Protein name	DiFi Supermere Replicate A	DiFi Supermere Replicate B	DiFi Supermere Replicate C	MDA-MB-231 Supermere	PANC-1 Supermere
sp|Q15582|BGH3_HUMAN	9.40121	9.47661	9.53857	5.61841	8.69359
sp|P06733|ENOA_HUMAN	8.54824	8.57361	8.62935	9.04493	9.08574
sp|O43707|ACTN4_HUMAN	8.55457	8.5925	8.50305	7.82915	8.54528
sp|P00338|LDHA_HUMAN	8.2809	8.21574	8.17468	8.83982	7.9916
sp|P07900|HS90A_HUMAN	8.13238	8.4093	8.36463	8.36491	7.56224
sp|P08238|HS90B_HUMAN	8.07193	8.25184	8.34267	8.09748	7.81673
sp|P04075|ALDOA_HUMAN	8.32226	8.13213	8.18294	7.7023	8.00446
sp|P11142|HSP7C_HUMAN	7.97624	8.36237	8.32037	7.37642	7.11755
sp|O75369|FLNB_HUMAN	8.00423	8.01564	7.99864	7.98052	7.25841
sp|P29401|TKT_HUMAN	8.40859	8.27541	8.14961	7.02914	6.13961
sp|P68104|EF1A1_HUMAN	7.51365	7.69277	7.58392	7.75073	8.38242
sp|P07195|LDHB_HUMAN	8.04074	8.12349	8.08494	7.52518	6.55244
sp|P14618|KPYM_HUMAN	7.95727	7.93898	8.06719	7.41391	7.12934
sp|P13639|EF2_HUMAN	7.81173	7.81578	7.93646	7.39059	7.47253
sp|P06744|G6PI_HUMAN	8.11963	7.95367	7.9462	6.33709	6.56985
sp|P60709|ACTB_HUMAN	8.25006	8.22787	8.23553	0	0
sp|Q13813|SPTA2_HUMAN	7.73027	7.66924	7.73204	6.73537	6.30466
sp|CATD_HUMAN	7.39883	7.58998	7.73204	7.35248	5.81405
sp|P12814|ACTN1_HUMAN	7.34147	7.23668	7.23237	7.51658	6.94819
sp|P09104|ENOG_HUMAN	7.3119	7.27617	7.32488	7.32814	7.04472
sp|P35579|MYH9_HUMAN	7.17903	7.09372	7.08143	7.37166	7.29027
sp|P21333|FLNA_HUMAN	7.12906	7.03047	7.17553	7.3573	6.95483
sp|P08670|VIME_HUMAN	0	0	0	8.211	8.55624
sp|Q01082|SPTB2_HUMAN	7.48082	7.45197	7.33974	6.25682	5.93988
sp|GELS_HUMAN	5.2166	5.24135	5.2293	3.43881	8.95604
sp|P04406|G3P_HUMAN	7.22734	7.14581	7.17553	6.86285	6.00531
sp|P46940|IQGA1_HUMAN	7.07728	7.02121	6.94234	6.77192	6.82311
sp|P00352|AL1A1_HUMAN	7.7797	7.50611	7.60866	0	0
sp|P07602|SAP_HUMAN	5.87196	5.91709	5.86439	7.72486	7.71087
sp|O94985|CSTN1_HUMAN	6.65112	6.96432	6.83108	5.8134	7.64258
sp|Q92820|GGH_HUMAN	7.46076	7.53244	7.50703	4.29234	4.82504
sp|Q9Y490|TLN1_HUMAN	6.54077	6.46019	6.51494	7.40928	7.05712
sp|Q12864|CAD17_HUMAN	7.27408	7.58998	7.75993	0	0
sp|Q15149|PLEC_HUMAN	6.21315	6.26988	6.28862	7.7023	6.92131
sp|Q8NBP7|PCSK9_HUMAN	7.28172	7.3146	7.4938	5.41153	0
sp|P05783|K1C18_HUMAN	6.9583	7.29935	7.15887	4.67862	6.1855
sp|ALBU_BOVIN	6.29097	6.57862	6.59142	6.84237	7.05712
sp|O43405|COCH_HUMAN	7.17903	7.2605	7.54598	0	3.56367
sp|P26641|EF1G_HUMAN	6.84934	6.91514	7.00892	5.93445	5.72362
sp|O00391|QSOX1_HUMAN	6.27573	6.44641	6.57895	6.8146	6.61247
sp|P08107|HSP71_HUMAN	6.73147	6.98353	7.08143	5.07951	5.73909
sp|P05787|K2C8_HUMAN	6.5785	6.88481	6.97125	5.21313	5.92643
sp|P00558|PGK1_HUMAN	6.39331	6.37546	6.3777	6.44969	6.56985
sp|P02786|TFR1_HUMAN	6.76459	6.88481	6.99021	5.25505	4.82504
sp|Q05639|EF1A2_HUMAN	0	0	0	7.15072	8.05479
sp|P18206|VINC_HUMAN	6.19706	6.10424	6.14376	6.35647	6.74864
sp|O75874|IDHC_HUMAN	6.75363	6.81145	6.66405	5.05598	4.96319
sp|P62258|1433E_HUMAN	6.09662	6.15596	6.14376	6.40383	6.4714
sp|P22314|UBA1_HUMAN	6.46221	6.4325	6.55368	5.61841	5.87133
sp|P06748|NPM_HUMAN	4.43021	4.21542	4.26726	7.31333	7.24764
sp|P07437|TBB5_HUMAN	6.30604	6.44641	6.17723	6.2671	5.66002
sp|Q00610|CLH1_HUMAN	6.39331	6.28545	6.24193	6.17182	5.69217
sp|P49327|FAS_HUMAN	6.73147	6.66445	6.69904	5.03207	3.87506
sp|P07237|PDIA1_HUMAN	6.11386	6.34608	6.25766	6.00985	6.03068
sp|P19338|NUCL_HUMAN	5.08297	5.27293	5.06019	6.90296	7.02592
sp|O14773|TPP1_HUMAN	6.35033	6.61603	6.39203	4.98302	5.57637
sp|P68371|TBB4B_HUMAN	6.24478	6.33116	6.09204	6.17182	5.50577
sp|P10809|CH60_HUMAN	6.29097	6.23824	6.31893	5.41153	5.87133
sp|P68363|TBA1B_HUMAN	6.14772	5.97583	6.19368	6.05801	5.87133
sp|P63261|ACTG_HUMAN	0	0	0	7.56738	7.10567
sp|P11021|GRP78_HUMAN	5.39636	5.81355	5.7355	6.82856	5.91285
sp|P07996|TSP1_HUMAN	5.91192	5.79191	5.68985	7.21054	0
sp|P52209|6PGD_HUMAN	6.27573	6.23824	6.22603	5.4661	5.37324
sp|Q9BQE3|TBA1C_HUMAN	6.07918	5.95651	6.12672	5.82737	5.66002
sp|Q14974|IMB1_HUMAN	6.16435	5.99489	5.9827	5.77069	5.62714
sp|Q99538|LGMN_HUMAN	6.26034	6.40426	6.56637	4.70911	4.13103
sp|P42765|THIM_HUMAN	6.67454	6.51403	6.52797	3.11376	1.0972
sp|O00410|IPO5_HUMAN	6.27573	6.03227	6.05651	5.74149	5.01495
sp|P18669|PGAM1_HUMAN	5.0112	5.20907	5.2293	5.7993	6.88004
sp|P55072|TERA_HUMAN	6.33572	6.15596	6.12672	4.51572	5.13675
sp|P06865|HEXA_HUMAN	6.04365	6.37546	6.36323	4.5831	4.60629
sp|P07686|HEXB_HUMAN	5.80987	5.91709	5.86439	6.05801	4.79575
sp|P02545|LMNA_HUMAN	4.89639	5.07221	5.09564	6.17182	6.62085
sp|P11216|PYGB_HUMAN	6.02555	5.79191	5.80139	5.68126	5.20519
sp|Q86VP6|CAND1_HUMAN	5.9508	5.52973	5.68985	5.69656	5.69217
sp|P63104|1433Z_HUMAN	5.58118	5.63067	5.61854	5.89522	5.82858
sp|P14625|ENPL_HUMAN	5.36791	5.50335	5.26087	6.23604	5.64368
sp|P50395|GDIB_HUMAN	5.58118	5.725	5.54352	5.77069	5.52375
sp|P53634|CATC_HUMAN	6.00723	6.1728	6.17723	4.73896	3.63156
sp|P00491|PNPH_HUMAN	5.96986	5.89697	5.80139	5.25505	4.73532
sp|P34932|HSP74_HUMAN	4.85599	4.9603	4.98658	6.38508	6.06791
sp|P60174|TPIS_HUMAN	5.27904	5.17605	5.16402	5.82737	6.16274
sp|P05121|PAI1_HUMAN	0	0	0	5.37397	7.59662
sp|Q14697|GANAB_HUMAN	5.67705	5.65484	5.6427	4.67862	5.92643
sp|P40925|MDHC_HUMAN	5.47848	5.60609	5.35162	5.84119	5.48757
sp|P68366|TBA4A_HUMAN	5.96986	5.74765	5.9827	5.77069	0
sp|P13796|PLSL_HUMAN	6.11386	6.15596	6.09204	4.29234	2.74351
sp|P30101|PDIA3_HUMAN	5.70005	5.87656	5.8227	4.85255	5.18274
sp|Q92598|HS105_HUMAN	5.83087	5.87656	5.8848	5.00775	4.46459
sp|P22392|NDKB_HUMAN	5.47848	5.65484	5.46438	5.42995	5.52375
sp|P08581|MET_HUMAN	5.85156	6.03227	5.9827	4.95785	3.41749
sp|P05067|A4_HUMAN	4.19136	4.79615	5.06019	6.27731	6.1161
sp|Q12905|ILF2_HUMAN	5.62991	5.60609	5.66647	5.33541	5.18274
sp|Q9NS86|LANC2_HUMAN	6.14772	6.18944	6.16059	1.0661	1.94429
sp|P31946|1433B_HUMAN	5.30927	5.58108	5.56896	5.4661	5.35328
sp|P48163|MAOX_HUMAN	5.96986	5.87656	5.80139	4.70911	3.87506
sp|P02751|FINC_HUMAN	0	0	0	7.7397	0
sp|P68032|ACTC_HUMAN	5.45162	5.42119	5.54352	5.14786	5.48757
sp|Q01518|CAP1_HUMAN	4.63508	5.07221	4.94832	5.90841	5.99246
sp|P13010|XRCC5_HUMAN	5.78857	5.42119	5.6427	4.61565	5.27053
sp|P26639|SYTC_HUMAN	5.58118	5.42119	5.46438	5.71169	4.57215
sp|P31939|PUR9_HUMAN	5.62991	5.67861	5.7578	4.70911	4.79575
sp|P55060|XPO2_HUMAN	5.27904	5.24135	5.46438	5.5694	5.33303
sp|P61981|1433G_HUMAN	5.30927	5.3637	5.56896	5.37397	5.27053
sp|P23526|SAHH_HUMAN	5.76694	5.50335	5.68985	4.85255	4.79575
sp|Q02818|NUCB1_HUMAN	4.85599	4.92098	4.90901	5.03207	6.41473
sp|O95373|IPO7_HUMAN	5.58118	5.47648	5.51762	5.03207	5.13675
sp|Q9NY33|DPP3_HUMAN	5.74499	5.63067	5.6427	4.29234	5.01495
sp|P09327|VILI_HUMAN	5.98866	6.10424	6.14376	0	0
sp|O60568|PLOD3_HUMAN	6.02555	5.79191	5.8227	3.9278	3.49243
sp|P12956|XRCC6_HUMAN	5.74499	5.55563	5.51762	4.54981	5.01495
sp|Q16881|TRXR1_HUMAN	5.55618	5.50335	5.322	5.27556	4.85375
sp|O14980|XPO1_HUMAN	5.65367	5.55563	5.56896	4.85255	4.70413
sp|TRYP_PIG	5.72269	5.4491	5.4091	4.93224	4.79575
sp|P13667|PDIA4_HUMAN	5.65367	5.65484	5.4091	4.44504	4.9366
sp|P07093|GDN_HUMAN	5.87196	5.97583	5.92476	3.43881	0
sp|P10619|PPGB_HUMAN	5.85156	5.65484	5.6427	4.40835	3.81793
sp|P19801|ABP1_HUMAN	5.98866	5.95651	6.03841	0	0
sp|P27348|1433T_HUMAN	5.2166	5.20907	5.38065	4.85255	5.55904
sp|Q9UQ80|PA2G4_HUMAN	5.39636	5.27293	5.38065	4.61565	5.45046
sp|P34931|HS71L_HUMAN	5.39636	5.81355	5.92476	3.70392	4.17719
sp|Q13011|ECH1_HUMAN	5.65367	5.14226	4.98658	4.48081	5.50577
sp|P01024|CO3_HUMAN	1.79372	2.37432	2.36434	7.39997	0.650485
sp|P06737|PYGL_HUMAN	5.60575	5.39273	5.26087	5.37397	3.75844
sp|P27797|CALR_HUMAN	4.89639	4.99857	4.8686	5.1917	5.78453
sp|P08727|K1C19_HUMAN	5.67705	5.81355	5.68985	4.02793	2.86129
sp|P40926|MDHM_HUMAN	5.36791	5.27293	5.26087	4.54981	5.35328
sp|O75083|WDR1_HUMAN	5.36791	5.30382	5.29176	5.1917	4.70413
sp|P31948|STIP1_HUMAN	5.04753	5.27293	5.13023	4.73896	5.61042
sp|P12955|PEPD_HUMAN	5.45162	5.42119	5.4091	4.48081	4.73532
sp|O00468|AGRIN_HUMAN	4.48422	5.14226	4.64761	5.99755	4.96319
sp|Q12906|ILF3_HUMAN	4.72754	4.88056	4.32813	5.75616	5.48757
sp|Q99832|TCPH_HUMAN	5.18433	5.07221	5.13023	5.21313	5.01495
sp|Q14651|PLSI_HUMAN	5.47848	5.52973	5.4091	3.8202	4.73532
sp|P50990|TCPQ_HUMAN	5.08297	5.07221	5.02386	5.25505	5.04014
sp|P43490|NAMPT_HUMAN	5.15133	4.83897	4.90901	6.00985	3.63156
sp|Q10567|AP1B1_HUMAN	5.36791	5.27293	5.2293	4.73896	4.57215
sp|P17987|TCPA_HUMAN	5.33889	5.24135	5.35162	4.67862	4.42687
sp|PRDX1_HUMAN	4.93569	5.10766	4.8686	4.82498	5.39294
sp|P55786|PSA_HUMAN	5.08297	4.9603	5.16402	4.98302	4.96319
sp|Q00796|DHSO_HUMAN	5.76694	5.39273	5.54352	3.64207	2.86129
sp|P02649|APOE_HUMAN	0	0	0	0	7.29551
sp|P09960|LKHA4_HUMAN	4.85599	4.83897	4.94832	4.87961	5.43154
sp|Q02809|PLOD1_HUMAN	5.45162	5.47648	5.26087	3.20214	4.57215
sp|P04264|K2C1_HUMAN	4.85599	4.79615	5.49124	5.35482	3.98296
sp|Q16531|DDB1_HUMAN	5.15133	4.99857	4.98658	5.00775	4.67225
sp|Q7KZF4|SND1_HUMAN	4.85599	5.10766	4.94832	4.85255	5.04014
sp|P31150|GDIA_HUMAN	4.72754	4.6595	4.59904	4.85255	5.67619
sp|P00505|AATM_HUMAN	5.24815	5.10766	5.19703	4.87961	4.03402
sp|P15531|NDKA_HUMAN	4.81443	4.92098	4.90901	4.85255	5.2273
sp|P78371|TCPB_HUMAN	4.89639	5.03586	4.90901	4.90616	4.96319
sp|P63010|AP2B1_HUMAN	5.2166	4.99857	5.06019	4.95785	4.30742
sp|Q15393|SF3B3_HUMAN	5.50485	5.47648	5.2293	3.8202	3.56367
sp|P09972|ALDOC_HUMAN	5.27904	4.9603	4.8686	4.51572	4.96319
sp|P00533|EGFR_HUMAN	5.30927	5.33407	5.35162	3.36416	4.46459
sp|Q96KP4|CNDP2_HUMAN	4.97394	5.14226	5.06019	4.33206	4.9893
sp|P48643|TCPE_HUMAN	4.89639	5.03586	5.13023	4.70911	4.76585
sp|P40227|TCPZ_HUMAN	4.89639	4.88056	4.90901	4.79687	5.01495
sp|P54578|UBP14_HUMAN	5.36791	4.99857	5.13023	3.28542	4.90951
sp|P23381|SYWC_HUMAN	5.08297	4.75202	5.06019	5.03207	4.38814
sp|Q96P70|IPO9_HUMAN	4.85599	5.07221	4.90901	4.76821	4.79575
sp|Q9H4A4|AMPB_HUMAN	5.24815	5.39273	5.02386	4.02793	4.22192
sp|P49588|SYAC_HUMAN	4.72754	4.7065	4.6946	5.07951	5.08926
sp|Q15046|SYK_HUMAN	5.11755	4.99857	5.02386	4.5831	4.50134
sp|P41250|SYG_HUMAN	4.89639	4.9603	5.09564	4.93224	4.13103
sp|Q96QK1|VPS35_HUMAN	5.15133	5.14226	5.09564	4.44504	3.87506
sp|Q13200|PSMD2_HUMAN	4.89639	4.61091	4.6946	5.00775	4.70413
sp|Q9H4D0|CSTN2_HUMAN	5.39636	5.67861	5.4091	0	0
sp|P98160|PGBM_HUMAN	2.56904	3.22802	2.7674	4.44504	6.55244
sp|P61158|ARP3_HUMAN	5.11755	4.92098	4.82703	4.61565	4.26531
sp|P15311|EZRI_HUMAN	4.12492	3.92872	3.9943	5.29579	5.55904
sp|P00390|GSHR_HUMAN	5.18433	5.07221	5.19703	4.40835	2.61524
sp|O15230|LAMA5_HUMAN	3.64535	3.92872	3.83565	6.05801	4.63965
sp|Q7Z406|MYH14_HUMAN	5.62991	5.20907	5.02386	2.81059	2.61524
sp|P48147|PPCE_HUMAN	4.89639	4.99857	4.98658	4.16618	4.30742
sp|P22234|PUR6_HUMAN	5.11755	4.92098	4.90901	4.40835	3.87506
sp|P13797|PLST_HUMAN	4.25488	4.21542	4.20371	5.00775	5.41237
sp|P07814|SYEP_HUMAN	4.85599	4.83897	4.98658	3.97873	4.67225
sp|Q14980|NUMA1_HUMAN	4.31572	4.6595	4.32813	5.23424	4.76585
sp|P49368|TCPG_HUMAN	4.81443	5.07221	5.02386	4.20947	4.08334
sp|P17174|AATC_HUMAN	4.43021	4.39832	4.44266	4.90616	5.13675
sp|P31947|1433S_HUMAN	4.63508	4.92098	4.98658	4.48081	4.30742
sp|Q8WUM4|PDC6I_HUMAN	4.53628	4.92098	4.90901	4.64748	4.26531
sp|P55884|EIF3B_HUMAN	4.25488	4.33989	4.64761	4.90616	5.04014
sp|P26038|MOES_HUMAN	0	0	0	5.99755	5.91285
sp|P14866|HNRPL_HUMAN	4.89639	4.79615	4.8686	3.76323	4.73532
sp|Q08211|DHX9_HUMAN	4.93569	5.03586	5.09564	4.16618	3.49243
sp|Q9BQT9|CSTN3_HUMAN	4.3741	4.61091	4.59904	3.9278	5.35328
sp|P09668|CATH_HUMAN	5.11755	5.33407	5.38065	1.90088	2.14345
sp|P61978|HNRPK_HUMAN	4.43021	4.45448	4.59904	4.12155	5.29166
sp|P13798|ACPH_HUMAN	5.33889	5.20907	5.02386	2.91888	2.61524
sp|Q15436|SC23A_HUMAN	5.11755	4.279	4.59904	4.40835	4.50134
sp|P09622|DLDH_HUMAN	4.58652	4.39832	4.49669	5.41153	3.49243
sp|Q04917|1433F_HUMAN	4.53628	4.83897	4.64761	4.20947	4.67225
sp|P26599|PTBP1_HUMAN	4.72754	4.279	4.59904	4.48081	4.82504
sp|Q16555|DPYL2_HUMAN	4.25488	4.279	4.26726	5.41153	4.30742
sp|P23528|COF1_HUMAN	4.25488	4.21542	4.13723	4.73896	5.2273
sp|P33176|KINH_HUMAN	4.68205	4.75202	4.6946	4.79687	3.6964
sp|P07384|CAN1_HUMAN	4.81443	4.79615	4.78422	3.8202	4.42687
sp|Q9BR76|COR1B_HUMAN	4.85599	4.79615	4.8686	3.76323	4.26531
sp|P01130|LDLR_HUMAN	2.75627	3.09303	2.93332	6.2671	4.22192
sp|P47756|CAPZB_HUMAN	4.58652	4.7065	4.64761	4.16618	4.63965
sp|Q15181|IPYR_HUMAN	4.97394	4.61091	4.64761	3.64207	4.60629
sp|Q16610|ECM1_HUMAN	4.3741	4.7065	4.6946	5.44814	0
sp|P29144|TPP2_HUMAN	5.24815	4.92098	5.16402	3.01961	2.31842
sp|Q9ULV4|COR1C_HUMAN	4.43021	4.21542	4.26726	5.07951	4.53718
sp|O00299|CLIC1_HUMAN	4.68205	4.45448	4.44266	4.33206	4.73532
sp|P05388|RLA0_HUMAN	4.31572	4.50853	4.44266	4.5831	4.73532
sp|Q03154|ACY1_HUMAN	5.08297	5.07221	4.94832	3.20214	2.86129
sp|Q9BWD1|THIC_HUMAN	4.31572	4.45448	4.38653	4.79687	4.57215
sp|Q14315|FLNC_HUMAN	0	0	0	6.64365	3.49243
sp|Q01105|SET_HUMAN	3.98207	4.279	4.13723	4.37071	5.33303
sp|P12004|PCNA_HUMAN	4.85599	4.92098	4.7401	3.76323	3.63156
sp|P42330|AK1C3_HUMAN	5.18433	5.03586	5.06019	3.01961	0
sp|P50991|TCPD_HUMAN	4.48422	4.50853	4.44266	4.44504	4.42687
sp|P30153|2AAA_HUMAN	4.3741	4.6595	4.59904	4.48081	4.08334
sp|P55058|PLTP_HUMAN	3.90497	4.07918	3.65737	0	5.99246
sp|P51688|SPHM_HUMAN	4.89639	4.75202	4.8686	3.57745	3.33844
sp|Q13228|SBP1_HUMAN	5.18433	5.17605	5.06019	0	0
sp|Q9UBT2|SAE2_HUMAN	4.72754	4.45448	4.44266	3.70392	4.60629
sp|Q06481|APLP2_HUMAN	2.10078	2.37432	2.36434	5.82737	5.15993
sp|Q02790|FKBP4_HUMAN	4.43021	4.279	4.13723	4.40835	4.76585
sp|P61160|ARP2_HUMAN	4.77164	4.39832	4.38653	4.37071	4.08334
sp|P37837|TALDO_HUMAN	4.12492	4.39832	4.49669	4.33206	4.67225
sp|PPIA_HUMAN|	5.04753	5.24135	5.06019	0	0
sp|Q06323|PSME1_HUMAN	4.31572	4.33989	4.54877	4.33206	4.46459
sp|Q15084|PDIA6_HUMAN	4.58652	4.75202	4.49669	3.76323	4.22192
sp|Q99519|NEUR1_HUMAN	4.85599	4.79615	4.59904	4.12155	2.86129
sp|Q9UHL4|DPP2_HUMAN	5.08297	4.75202	4.8686	3.28542	2.47445
sp|Q9UPN3|MACF1_HUMAN	2.56904	1.81186	2.1108	4.87961	5.95321
sp|Q6XQN6|PNCB_HUMAN	5.04753	4.99857	5.06019	1.40089	1.94429
sp|P11047|LAMC1_HUMAN	3.90497	3.92872	3.65737	5.55269	3.87506
sp|P32119|PRDX2_HUMAN	4.43021	4.6595	4.32813	4.51572	3.75844
sp|O43747|AP1G1_HUMAN	4.81443	4.56062	4.44266	4.2515	3.41749
sp|P38646|GRP75_HUMAN	2.75627	2.77797	3.21697	5.5694	5.01495
sp|P13489|RINI_HUMAN	4.19136	3.84717	3.9943	4.54981	4.9366
sp|P28799|GRN_HUMAN	3.90497	4.00591	4.06753	5.31574	3.87506
sp|P14324|FPPS_HUMAN	4.3741	4.39832	4.49669	4.2515	4.17719
sp|O75643|U520_HUMAN	5.11755	4.6595	4.6946	2.91888	2.86129
sp|P04350|TBB4A_HUMAN	0	0	0	5.8819	5.24907
sp|P07954|FUMH_HUMAN	4.43021	4.279	4.20371	4.73896	3.6964
sp|O60506|HNRPQ_HUMAN	3.90497	3.92872	3.9943	4.54981	4.8819
sp|P48637|GSHB_HUMAN	4.3741	4.50853	4.06753	4.51572	3.98296
sp|Q9UQE7|SMC3_HUMAN	5.04753	4.75202	4.7401	2.91888	2.14345
sp|O15067|PUR4_HUMAN	4.53628	4.00591	4.20371	4.5831	4.03402
sp|P11940|PABP1_HUMAN	4.12492	3.84717	4.49669	4.44504	4.42687
sp|Q9Y617|SERC_HUMAN	4.58652	4.50853	4.20371	3.57745	4.30742
sp|P46926|GNPI1_HUMAN	4.43021	4.21542	4.06753	4.2515	4.34835
sp|P52907|CAZA1_HUMAN	4.05526	4.21542	4.13723	4.20947	4.63965
sp|O15144|ARPC2_HUMAN	4.3741	4.50853	4.26726	4.29234	3.75844
sp|P53992|SC24C_HUMAN	4.53628	4.21542	4.32813	3.97873	4.17719
sp|P30740|ILEU_HUMAN	4.68205	4.61091	4.54877	3.5098	3.33844
sp|P30044|PRDX5_HUMAN	4.58652	4.56062	4.38653	2.69351	4.30742
sp|Q9NYU2|UGGG1_HUMAN	4.68205	4.45448	4.06753	4.20947	3.56367
sp|P04066|FUCO_HUMAN	4.58652	4.279	4.38653	4.0755	3.6964
sp|P12270|TPR_HUMAN	3.82351	3.66877	3.83565	4.73896	4.70413
sp|Q9BVA1|TBB2B_HUMAN	0	0	0	5.78507	5.13675
sp|Q9Y5Y6|ST14_HUMAN	5.04753	4.92098	4.78422	0	0
sp|Q9NTK5|OLA1_HUMAN	3.73718	4.00591	3.74926	4.73896	4.53718
sp|Q9BRK5|CAB45_HUMAN	3.90497	3.92872	3.9943	3.28542	5.18274
sp|Q96TA1|NIBL1_HUMAN	4.63508	4.56062	4.20371	4.12155	2.97018
sp|Q9H3G5|CPVL_HUMAN	0	0	0	6.45869	0
sp|Q16836|HCDH_HUMAN	4.68205	4.61091	4.38653	3.76323	2.86129
sp|O00754|MA2B1_HUMAN	4.48422	4.21542	3.9943	5.03207	1.0972
sp|P12081|SYHC_HUMAN	4.05526	3.92872	3.55922	4.95785	4.03402
sp|P52788|SPSY_HUMAN	4.19136	4.279	4.38653	3.70392	4.26531
sp|P49915|GUAA_HUMAN	4.31572	4.279	4.6946	3.20214	4.03402
sp|P78504|JAG1_HUMAN	4.58652	4.6595	4.90901	3.28542	0.650485
sp|P04062|GLCM_HUMAN	3.90497	3.35146	3.83565	4.33206	4.90951
sp|P01892|1A02_HUMAN	4.3741	4.21542	4.26726	4.12155	3.6964
sp|K1C10_HUMAN	4.85599	4.56062	5.09564	0	0
sp|P22102|PUR2_HUMAN	3.82351	4.14891	4.13723	3.9278	4.57215
sp|PPIA_HUMAN	0	0	0	5.14786	5.64368
sp|P49589|SYCC_HUMAN	3.32854	2.94408	2.7674	4.5831	5.31249
sp|Q06210|GFPT1_HUMAN	4.68205	4.45448	4.49669	3.57745	2.61524
sp|P17931|LEG3_HUMAN	4.3741	4.79615	4.78422	2.91888	2.14345
sp|Q15365|PCBP1_HUMAN	4.19136	4.21542	3.9943	4.02793	4.22192
sp|P04632|CPNS1_HUMAN	3.82351	3.66877	3.45391	4.73896	4.53718
sp|P29692|EF1D_HUMAN	3.64535	4.21542	4.13723	4.0755	4.46459
sp|P11413|G6PD_HUMAN	3.82351	4.00591	3.74926	4.2515	4.60629
sp|P06576|ATPB_HUMAN	4.72754	4.45448	4.49669	3.01961	2.97018
sp|Q16769|QPCT_HUMAN	4.72754	4.6595	4.7401	0	2.74351
sp|Q16576|RBBP7_HUMAN	4.25488	4.279	4.13723	3.9278	3.87506
sp|P41091|IF2G_HUMAN	4.43021	4.45448	4.32813	3.11376	3.6964
sp|Q15262|PTPRK_HUMAN	4.12492	4.75202	4.44266	2.91888	3.49243
sp|P27695|APEX1_HUMAN	4.05526	4.21542	3.91716	3.9278	4.26531
sp|P07737|PROF1_HUMAN	3.82351	3.66877	3.91716	4.12155	4.63965
sp|Q99497|PARK7_HUMAN	3.54728	3.57056	3.3403	3.5098	5.29166
sp|Q6YHK3|CD109_HUMAN	0	0	0	0	6.32531
sp|Q9H0D6|XRN2_HUMAN	4.25488	4.00591	4.06753	4.0755	3.93002
sp|P54802|ANAG_HUMAN	4.25488	4.14891	4.32813	3.9278	3.56367
sp|P37802|TAGL2_HUMAN	4.12492	3.84717	3.91716	3.20214	4.79575
sp|O43776|SYNC_HUMAN	4.25488	4.56062	4.32813	3.36416	3.41749
sp|P35241|RADI_HUMAN	0	0	0	5.03207	5.57637
sp|P17655|CAN2_HUMAN	0	0	0	5.68126	4.85375
sp|Q09666|AHNK_HUMAN	0	0	0	3.01961	6.16274
sp|P00966|ASSY_HUMAN	4.77164	4.61091	4.78422	1.0661	0
sp|P09429|HMGB1_HUMAN	4.3741	4.00591	4.20371	3.64207	3.87506
sp|P07858|CATB_HUMAN	3.07059	3.35146	3.3403	4.85255	4.60629
sp|Q13838|DX39B_HUMAN	4.3741	3.92872	4.13723	3.28542	4.22192
sp|Q8N3U4|STAG2_HUMAN	4.77164	4.45448	4.44266	2.42628	2.47445
sp|P28838|AMPL_HUMAN	4.3741	4.39832	4.13723	3.9278	2.86129
sp|O00629|IMA4_HUMAN	4.12492	4.279	4.44266	3.43881	3.63156
sp|P41252|SYIC_HUMAN	4.72754	4.50853	4.44266	3.20214	0.650485
sp|P45974|UBP5_HUMAN	3.73718	3.92872	3.91716	4.48081	3.93002
sp|Q9UBS4|DJB11_HUMAN	4.12492	4.21542	4.44266	2.69351	4.08334
sp|P05455|LA_HUMAN	3.20532	3.09303	2.93332	4.70911	4.8819
sp|Q9UL46|PSME2_HUMAN	3.82351	4.14891	3.9943	4.33206	3.6964
sp|O60763|USO1_HUMAN	3.44205	3.66877	3.3403	4.82498	4.22192
sp|O60701|UGDH_HUMAN	4.48422	4.50853	4.44266	2.56607	2.97018
sp|Q86UP2|KTN1_HUMAN	2.92198	2.77797	2.7674	5.16995	4.50134
sp|P62906|RL10A_HUMAN	3.82351	3.84717	3.74926	3.9278	4.50134
sp|P24534|EF1B_HUMAN	4.05526	4.00591	3.65737	3.9278	4.22192
sp|Q16394|EXT1_HUMAN	4.43021	4.279	4.49669	3.57745	1.71316
sp|P35527|K1C9_HUMAN	3.82351	3.66877	3.91716	4.82498	3.07143
sp|Q9UMS4|PRP19_HUMAN	4.25488	4.61091	4.13723	3.36416	2.86129
sp|Q92896|GSLG1_HUMAN	3.90497	4.07918	4.06753	4.61565	2.31842
sp|P09603|CSF1_HUMAN	0	0	0	6.00985	3.33844
sp|Q15437|SC23B_HUMAN	4.31572	3.76073	3.74926	3.97873	3.87506
sp|O43390|HNRPR_HUMAN	3.82351	4.07918	4.06753	3.36416	4.26531
sp|Q00839|HNRPU_HUMAN	4.05526	4.33989	4.06753	3.70392	3.33844
sp|Q9UBR2|CATZ_HUMAN	3.90497	4.14891	4.26726	4.02793	3.07143
sp|Q9Y5B9|SP16H_HUMAN	3.54728	3.22802	3.74926	4.67862	4.03402
sp|P10586|PTPRF_HUMAN	3.82351	3.09303	4.20371	3.20214	4.70413
sp|P54136|SYRC_HUMAN	3.98207	3.57056	3.9943	4.29234	3.6964
sp|P48506|GSH1_HUMAN	4.72754	4.279	4.49669	1.0661	2.47445
sp|Q92900|RENT1_HUMAN	4.53628	4.33989	4.32813	2.81059	2.31842
sp|Q14118|DAG1_HUMAN	2.56904	2.77797	2.93332	4.2515	5.15993
sp|Q93063|EXT2_HUMAN	4.48422	4.279	4.32813	3.36416	1.43781
sp|Q14103|HNRPD_HUMAN	3.64535	3.84717	3.91716	3.8202	4.22192
sp|O60449|LY75_HUMAN	4.68205	4.56062	4.54877	0	0
sp|P26640|SYVC_HUMAN	4.19136	4.21542	3.83565	3.20214	3.81793
sp|P10253|LYAG_HUMAN	3.82351	3.84717	3.9943	4.2515	3.41749
sp|P52597|HNRPF_HUMAN	4.19136	4.14891	3.9943	3.20214	3.6964
sp|Q562R1|ACTBL_HUMAN	4.53628	4.56062	4.64761	0	0
sp|P60842|IF4A1_HUMAN	3.07059	3.22802	3.21697	4.54981	4.53718
sp|P36871|PGM1_HUMAN	0	0	0	5.16995	5.1132
sp|P06132|DCUP_HUMAN	3.54728	3.66877	3.65737	4.2515	4.13103
sp|Q5GFL6|VWA2_HUMAN	4.43021	4.61091	4.64761	0	0
sp|P63244|GBLP_HUMAN	3.98207	3.92872	3.55922	4.40835	3.16603
sp|Q14766|LTBP1_HUMAN	1.79372	2.77797	2.93332	4.02793	5.27053
sp|P47755|CAZA2_HUMAN	4.25488	3.92872	4.06753	2.42628	4.03402
sp|P03956|MMP1_HUMAN	0	0	0	6.09311	0.650485
sp|Q14566|MCM6_HUMAN	4.25488	4.33989	4.20371	2.69351	3.07143
sp|O60462|NRP2_HUMAN	4.43021	4.50853	4.54877	1.90088	0
sp|Q14008|CKAP5_HUMAN	2.75627	3.09303	3.55922	4.02793	4.85375
sp|Q14563|SEM3A_HUMAN	4.53628	4.79615	4.26726	0	0
sp|P11586|C1TC_HUMAN	3.73718	4.14891	4.49669	3.76323	2.31842
sp|P67936|TPM4_HUMAN	2.75627	2.94408	3.0821	4.85255	4.34835
sp|Q99536|VAT1_HUMAN	3.44205	3.46516	2.93332	4.54981	4.22192
sp|P15586|GNS_HUMAN	3.44205	3.66877	3.83565	4.40835	3.56367
sp|Q07021|C1QBP_HUMAN	3.73718	3.22802	3.55922	4.67862	3.41749
sp|Q14517|FAT1_HUMAN	4.72754	4.39832	4.20371	1.67244	0.650485
sp|P25774|CATS_HUMAN	4.43021	4.14891	4.54877	2.81059	0
sp|P47897|SYQ_HUMAN	3.73718	4.00591	4.13723	3.76323	3.25481
sp|P23246|SFPQ_HUMAN	3.90497	4.14891	3.9943	2.91888	3.75844
sp|P07942|LAMB1_HUMAN	3.20532	4.14891	4.06753	3.76323	3.63156
sp|P67809|YBOX1_HUMAN	3.07059	2.94408	3.0821	4.2515	4.70413
sp|O95831|AIFM1_HUMAN	4.12492	3.76073	3.74926	2.81059	4.17719
sp|P19021|AMD_HUMAN	2.10078	1.41898	1.80302	4.33206	5.27053
sp|Q14126|DSG2_HUMAN	4.19136	4.33989	3.91716	2.81059	3.07143
sp|P15170|ERF3A_HUMAN	3.73718	4.14891	3.83565	2.81059	3.98296
sp|P50897|PPT1_HUMAN	3.64535	3.92872	3.3403	3.8202	3.98296
sp|O95782|AP2A1_HUMAN	4.19136	4.21542	4.20371	3.20214	1.71316
sp|P19367|HXK1_HUMAN	4.05526	3.46516	3.74926	3.70392	3.75844
sp|Q16401|PSMD5_HUMAN	4.25488	3.84717	3.9943	2.91888	3.41749
sp|P00749|UROK_HUMAN	2.35382	2.59022	2.7674	4.2515	4.9366
sp|Q9BTY2|FUCO2_HUMAN	3.90497	3.35146	4.06753	3.70392	3.63156
sp|Q9NUQ9|FA49B_HUMAN	3.64535	3.66877	3.9943	3.28542	4.03402
sp|P61604|CH10_HUMAN	3.54728	3.57056	3.65737	3.9278	3.98296
sp|Q92973|TNPO1_HUMAN	3.64535	3.46516	3.45391	4.12155	3.93002
sp|Q03001|DYST_HUMAN	0	0	0	5.42995	4.38814
sp|O14579|COPE_HUMAN	3.54728	3.92872	3.74926	3.57745	3.87506
sp|Q14204|DYHC1_HUMAN	3.64535	3.35146	3.21697	5.00775	1.43781
sp|P00750|TPA_HUMAN	0	0	0	5.97264	0
sp|P52292|IMA2_HUMAN	2.92198	2.94408	3.45391	4.51572	4.13103
sp|Q9UHK6|AMACR_HUMAN	4.63508	4.39832	4.20371	0	0
sp|Q13308|PTK7_HUMAN	2.10078	2.77797	1.80302	4.2515	5.01495
sp|Q8NCL4|GALT6_HUMAN	4.12492	4.45448	4.32813	1.90088	1.43781
sp|Q14683|SMC1A_HUMAN	4.31572	4.279	3.91716	2.81059	2.14345
sp|P14314|GLU2B_HUMAN	3.32854	3.76073	3.55922	3.97873	3.87506
sp|Q9Y4K0|LOXL2_HUMAN	0	0	0	5.8819	1.94429
sp|Q92499|DDX1_HUMAN	3.32854	3.66877	3.74926	3.70392	4.03402
sp|P14735|IDE_HUMAN	3.98207	3.92872	4.06753	2.81059	3.41749
sp|Q9Y5L0|TNPO3_HUMAN	3.98207	3.84717	3.65737	3.43881	3.56367
sp|O14786|NRP1_HUMAN	0	0	0	5.33541	4.46459
sp|P30520|PURA2_HUMAN	3.73718	3.66877	3.74926	3.8202	3.56367
sp|Q16181|SEPT7_HUMAN	3.90497	3.66877	3.55922	3.8202	3.56367
sp|O43847|NRDC_HUMAN	3.54728	3.35146	3.45391	4.29234	3.6964
sp|Q93009|UBP7_HUMAN	4.19136	3.66877	4.06753	3.11376	3.16603
sp|Q07960|RHG01_HUMAN	3.98207	4.00591	3.74926	3.11376	3.49243
sp|Q15019|SEPT2_HUMAN	3.90497	3.84717	3.83565	3.43881	3.41749
sp|O43278|SPIT1_HUMAN	4.25488	4.21542	4.26726	0.629365	2.74351
sp|Q13740|CD166_HUMAN	1.40311	2.12033	1.80302	5.14786	4.26531
sp|Q9UNW1|MINP1_HUMAN	2.92198	3.22802	3.0821	3.5098	4.82504
sp|Q9NPR2|SEM4B_HUMAN	2.75627	3.35146	3.65737	1.40089	5.04014
sp|Q09028|RBBP4_HUMAN	3.32854	3.57056	3.21697	3.64207	4.38814
sp|Q13509|TBB3_HUMAN	0	0	0	5.14786	4.70413
sp|P22626|ROA2_HUMAN	3.07059	2.94408	2.93332	4.0755	4.57215
sp|O60687|SRPX2_HUMAN	4.12492	4.45448	4.38653	1.40089	0
sp|Q9Y678|COPG1_HUMAN	3.32854	3.35146	3.83565	4.0755	3.63156
sp|P38606|VATA_HUMAN	4.3741	3.76073	3.74926	3.01961	2.97018
sp|P14923|PLAK_HUMAN	4.31572	4.33989	3.91716	1.90088	2.14345
sp|P78417|GSTO1_HUMAN	2.35382	2.59022	2.5799	4.44504	4.60629
sp|P35606|COPB2_HUMAN	3.44205	3.66877	3.83565	3.875	3.41749
sp|Q01581|HMCS1_HUMAN	3.64535	3.92872	4.06753	3.64207	2.61524
sp|Q13162|PRDX4_HUMAN	3.82351	3.92872	3.65737	3.36416	3.41749
sp|P55209|NP1L1_HUMAN	2.10078	2.37432	2.36434	4.54981	4.63965
sp|O43143|DHX15_HUMAN	3.82351	3.84717	4.20371	3.70392	1.43781
sp|O60841|IF2P_HUMAN	3.54728	3.76073	3.45391	3.875	3.56367
sp|P10768|ESTD_HUMAN	3.98207	4.14891	4.13723	2.09805	2.86129
sp|P46060|RAGP1_HUMAN	3.54728	2.94408	3.55922	4.16618	3.75844
sp|Q16658|FSCN1_HUMAN	0	0	0	3.64207	5.55904
sp|Q9NVA2|SEP11_HUMAN	3.98207	3.76073	3.3403	3.76323	3.25481
sp|P62158|CALM_HUMAN	3.20532	3.09303	3.45391	4.44504	3.56367
sp|P21399|ACOC_HUMAN	3.82351	3.57056	3.74926	3.5098	3.49243
sp|P38571|LICH_HUMAN	3.64535	3.35146	3.74926	3.9278	3.41749
sp|P35908|K22E_HUMAN	3.98207	3.66877	3.83565	3.8202	2.31842
sp|P09651|ROA1_HUMAN	3.44205	3.09303	2.7674	3.97873	4.30742
sp|O15143|ARC1B_HUMAN	3.90497	3.76073	3.74926	3.57745	2.97018
sp|P01034|CYTC_HUMAN	3.82351	3.66877	3.65737	3.5098	3.41749
sp|O43809|CPSF5_HUMAN	3.64535	3.92872	4.06753	3.20214	2.97018
sp|O00505|IMA3_HUMAN	3.90497	3.92872	4.13723	2.91888	2.61524
sp|P60660|MYL6_HUMAN	3.82351	3.22802	2.7674	4.02793	3.87506
sp|P63241|IF5A1_HUMAN	2.75627	2.37432	3.21697	4.12155	4.50134
sp|O00764|PDXK_HUMAN	4.05526	4.07918	4.13723	2.09805	2.47445
sp|P53041|PPP5_HUMAN	3.90497	3.92872	3.65737	3.5098	2.74351
sp|Q8TAT6|NPL4_HUMAN	3.90497	3.92872	3.91716	2.27148	3.41749
sp|Q8NHP8|PLBL2_HUMAN	3.32854	3.76073	3.55922	3.70392	3.63156
sp|Q71U36|TBA1A_HUMAN	0	0	0	5.82737	0
sp|Q04637|IF4G1_HUMAN	2.92198	3.35146	3.0821	3.76323	4.38814
sp|Q9UKK9|NUDT5_HUMAN	3.82351	3.46516	3.3403	3.70392	3.63156
sp|Q14152|EIF3A_HUMAN	3.82351	3.09303	3.55922	3.70392	3.6964
sp|P62314|SMD1_HUMAN	3.90497	3.57056	3.83565	3.28542	3.25481
sp|Q14CX7|NAA25_HUMAN	3.98207	3.76073	3.74926	3.57745	2.47445
sp|P00492|HPRT_HUMAN	3.44205	3.66877	3.45391	3.43881	3.87506
sp|P07355|ANXA2_HUMAN	2.92198	1.41898	1.80302	4.16618	4.82504
sp|P62136|PP1A_HUMAN	3.73718	4.00591	3.74926	3.20214	2.97018
sp|P35237|SPB6_HUMAN	2.35382	2.77797	2.36434	4.12155	4.63965
sp|Q9P258|RCC2_HUMAN	4.31572	3.92872	3.83565	1.0661	2.97018
sp|P06280|AGAL_HUMAN	3.73718	3.66877	3.9943	1.90088	3.75844
sp|Q99598|TSNAX_HUMAN	3.73718	3.92872	3.55922	3.20214	3.25481
sp|Q14444|CAPR1_HUMAN	3.07059	2.77797	3.45391	4.2515	3.75844
sp|P53618|COPB_HUMAN	3.07059	3.76073	3.65737	3.875	3.25481
sp|Q8WVQ1|CANT1_HUMAN	3.90497	3.76073	3.91716	1.67244	3.56367
sp|Q5JS37|NHLC3_HUMAN	4.25488	4.07918	4.06753	1.90088	1.0972
sp|P30086|PEBP1_HUMAN	3.20532	2.77797	3.3403	3.76323	4.22192
sp|P30048|PRDX3_HUMAN	3.07059	3.09303	3.21697	3.9278	4.08334
sp|P35222|CTNB1_HUMAN	4.12492	4.14891	4.06753	2.42628	0
sp|Q01970|PLCB3_HUMAN	3.73718	3.46516	3.83565	3.9278	2.14345
sp|P09874|PARP1_HUMAN	2.56904	3.09303	2.36434	4.16618	4.34835
sp|P56537|IF6_HUMAN	3.07059	3.22802	3.3403	3.97873	3.81793
sp|Q08945|SSRP1_HUMAN	3.64535	3.22802	3.65737	3.70392	3.33844
sp|Q99733|NP1L4_HUMAN	3.20532	3.22802	3.0821	3.8202	4.03402
sp|Q9NQW7|XPP1_HUMAN	3.32854	3.66877	3.83565	3.20214	3.49243
sp|P30566|PUR8_HUMAN	3.73718	3.09303	3.3403	3.57745	3.75844
sp|P53621|COPA_HUMAN	3.54728	3.76073	3.55922	3.36416	3.33844
sp|P29323|EPHB2_HUMAN	3.54728	3.66877	3.74926	2.42628	3.81793
sp|Q9Y2T3|GUAD_HUMAN	4.19136	4.33989	4.06753	0	0
sp|Q08380|LG3BP_HUMAN	4.19136	3.84717	3.45391	3.01961	2.47445
sp|P36952|SPB5_HUMAN	4.31572	4.07918	4.20371	0	0
sp|Q12931|TRAP1_HUMAN	3.44205	4.07918	3.91716	3.11376	2.47445
sp|Q9NSE4|SYIM_HUMAN	3.73718	3.35146	3.65737	3.57745	3.16603
sp|Q96G03|PGM2_HUMAN	3.20532	3.35146	3.3403	4.2515	3.07143
sp|Q9BS26|ERP44_HUMAN	3.90497	3.76073	3.83565	3.28542	2.14345
sp|Q9Y262|EIF3L_HUMAN	3.73718	3.22802	3.21697	3.5098	3.75844
sp|P30041|PRDX6_HUMAN	3.44205	3.22802	3.21697	3.76323	3.75844
sp|GSTP1_HUMAN|	3.98207	4.39832	4.13723	0	0
sp|Q8NBS9|TXND5_HUMAN	3.54728	3.76073	3.74926	2.81059	3.41749
sp|O43505|B3GN1_HUMAN	3.07059	3.66877	3.21697	2.27148	4.38814
sp|Q9Y266|NUDC_HUMAN	2.56904	2.94408	2.93332	3.875	4.30742
sp|P35900|K1C20_HUMAN	4.25488	4.07918	4.13723	0	0
sp|P10909|CLUS_HUMAN	0	0	0	2.91888	5.48757
sp|O15031|PLXB2_HUMAN	3.54728	3.57056	3.83565	3.76323	1.94429
sp|Q1KMD3|HNRL2_HUMAN	3.82351	4.00591	3.55922	1.67244	3.25481
sp|P62826|RAN_HUMAN	3.54728	3.57056	3.74926	3.01961	3.25481
sp|P53396|ACLY_HUMAN	3.54728	3.57056	3.21697	4.20947	1.71316
sp|Q15366|PCBP2_HUMAN	3.32854	3.35146	3.45391	3.36416	3.6964
sp|P48723|HSP13_HUMAN	2.92198	2.94408	3.21697	4.02793	3.75844
sp|Q15631|TSN_HUMAN	3.73718	3.22802	3.55922	3.11376	3.49243
sp|Q7L2H7|EIF3M_HUMAN	3.64535	3.22802	3.65737	3.36416	3.25481
sp|P12532|KCRU_HUMAN	3.98207	4.21542	4.06753	0	1.0972
sp|Q6P4A8|PLBL1_HUMAN	4.25488	4.00591	3.83565	0	1.94429
sp|P05387|RLA2_HUMAN	2.56904	2.77797	2.36434	4.12155	4.22192
sp|Q96FW1|OTUB1_HUMAN	3.44205	3.57056	3.55922	2.91888	3.56367
sp|P30050|RL12_HUMAN	3.20532	3.22802	3.3403	3.5098	3.75844
sp|Q8NES3|LFNG_HUMAN	3.82351	3.76073	3.83565	1.0661	3.25481
sp|P21741|MK_HUMAN	2.75627	3.35146	3.0821	2.69351	4.42687
sp|P07910|HNRPC_HUMAN	2.75627	2.94408	3.21697	3.64207	4.08334
sp|P49247|RPIA_HUMAN	4.25488	3.66877	3.83565	1.90088	1.71316
sp|Q99873|ANM1_HUMAN	3.54728	4.00591	3.65737	2.69351	2.61524
sp|Q99613|EIF3C_HUMAN	3.20532	3.09303	3.3403	3.43881	3.81793
sp|Q8WVM8|SCFD1_HUMAN	3.54728	3.76073	3.65737	2.56607	3.16603
sp|Q16706|MA2A1_HUMAN	2.35382	2.12033	2.36434	4.5831	3.81793
sp|Q13885|TBB2A_HUMAN	0	0	0	5.60226	0
sp|P42285|SK2L2_HUMAN	3.82351	3.35146	3.83565	2.27148	3.16603
sp|ANT3_HUMAN	3.54728	3.66877	3.65737	2.91888	2.97018
sp|O94973|AP2A2_HUMAN	3.20532	3.46516	3.21697	3.76323	3.16603
sp|Q8NCW5|NNRE_HUMAN	3.44205	3.22802	3.45391	2.69351	3.81793
sp|P23142|FBLN1_HUMAN	0	0	0	1.67244	5.50577
sp|O00148|DX39A_HUMAN	3.44205	3.35146	3.3403	3.43881	3.25481
sp|Q8TDQ7|GNPI2_HUMAN	3.54728	3.46516	3.0821	3.43881	3.25481
sp|Q13564|ULA1_HUMAN	3.54728	3.22802	3.91716	2.81059	3.07143
sp|P39060|COIA1_HUMAN	0	0	0	2.27148	5.45046
sp|P06753|TPM3_HUMAN	2.10078	2.59022	2.7674	4.2515	3.93002
sp|P46821|MAP1B_HUMAN	0	0	0	4.82498	4.30742
sp|P10155|RO60_HUMAN	3.20532	2.94408	2.93332	3.70392	3.75844
sp|P05198|IF2A_HUMAN	3.73718	3.76073	3.74926	2.27148	2.47445
sp|P16278|BGAL_HUMAN	3.54728	3.35146	3.55922	3.28542	2.86129
sp|P56470|LEG4_HUMAN	4.25488	4.00591	3.74926	0	0
sp|P34897|GLYM_HUMAN	3.98207	3.57056	3.65737	2.91888	1.43781
sp|Q15020|SART3_HUMAN	3.54728	3.46516	3.74926	2.69351	2.97018
sp|P20700|LMNB1_HUMAN	2.35382	2.59022	2.36434	4.29234	3.81793
sp|Q9BZZ5|API5_HUMAN	3.07059	3.35146	2.36434	3.28542	4.03402
sp|Q9HC35|EMAL4_HUMAN	3.54728	3.76073	3.74926	1.40089	3.07143
sp|Q9Y4G6|TLN2_HUMAN	3.32854	3.22802	3.45391	3.20214	3.33844
sp|P52888|THOP1_HUMAN	3.54728	3.57056	2.93332	3.28542	3.07143
sp|Q15029|U5S1_HUMAN	3.73718	3.35146	3.45391	2.81059	2.97018
sp|P04179|SODM_HUMAN	3.07059	3.22802	2.7674	4.29234	2.31842
sp|Q9Y295|DRG1_HUMAN	3.64535	3.66877	3.55922	2.56607	2.61524
sp|Q96HE7|ERO1A_HUMAN	3.98207	3.09303	3.65737	2.69351	2.47445
sp|Q09161|NCBP1_HUMAN	3.90497	3.76073	3.55922	2.42628	1.71316
sp|P01033|TIMP1_HUMAN	2.35382	2.59022	2.1108	3.5098	4.46459
sp|Q14767|LTBP2_HUMAN	0	0	0	0	5.48757
sp|Q12907|LMAN2_HUMAN	3.44205	3.76073	3.3403	3.01961	2.61524
sp|P09382|LEG1_HUMAN	0	0	0	4.5831	4.42687
sp|P50579|AMPM2_HUMAN	2.75627	3.09303	3.45391	3.5098	3.41749
sp|P04424|ARLY_HUMAN	4.19136	3.46516	3.55922	0	2.61524
sp|Q92626|PXDN_HUMAN	0	0	0	5.4661	0
sp|Q6PCE3|PGM2L_HUMAN	3.98207	3.92872	3.74926	1.0661	0.650485
sp|P62805|H4_HUMAN	3.64535	3.66877	3.91716	1.0661	2.47445
sp|O60610|DIAP1_HUMAN	3.07059	3.09303	3.0821	3.76323	3.16603
sp|Q9P2E9|RRBP1_HUMAN	2.75627	2.37432	1.80302	4.51572	3.25481
sp|O15145|ARPC3_HUMAN	3.82351	3.46516	3.0821	3.28542	2.14345
sp|P49903|SPS1_HUMAN	3.54728	3.57056	3.45391	2.69351	2.74351
sp|P34059|GALNS_HUMAN	3.64535	3.22802	3.0821	1.90088	3.75844
sp|O75390|CISY_HUMAN	3.20532	3.66877	3.0821	2.81059	3.33844
sp|Q13510|ASAH1_HUMAN	3.07059	3.22802	3.3403	4.02793	1.71316
sp|Q15233|NONO_HUMAN	3.32854	3.35146	3.55922	3.01961	2.86129
sp|Q99460|PSMD1_HUMAN	3.32854	3.35146	3.55922	3.28542	2.47445
sp|P30040|ERP29_HUMAN	3.82351	3.22802	3.3403	3.36416	1.71316
sp|O43852|CALU_HUMAN	0	0	1.41124	3.76323	4.85375
sp|P14174|MIF_HUMAN	3.54728	3.76073	3.83565	1.67244	2.14345
sp|P50454|SERPH_HUMAN	3.32854	3.57056	3.45391	3.11376	2.47445
sp|Q9GZN4|BSSP4_HUMAN	3.73718	3.92872	3.91716	0	1.0972
sp|Q9NZV1|CRIM1_HUMAN	0	0	0	4.61565	4.26531
sp|P12109|CO6A1_HUMAN	0	0	0	3.64207	4.96319
sp|P46777|RL5_HUMAN	2.35382	1.41898	0	4.0755	4.38814
sp|P08865|RSSA_HUMAN	2.35382	2.77797	2.7674	3.57745	3.98296
sp|P58876|H2B1D_HUMAN (+3)	3.90497	3.92872	3.83565	0	0
sp|Q96C86|DCPS_HUMAN	3.20532	3.46516	3.0821	2.56607	3.56367
sp|Q9UHD8|SEPT9_HUMAN	3.32854	2.94408	3.45391	2.81059	3.41749
sp|O75533|SF3B1_HUMAN	3.54728	3.35146	3.55922	2.69351	2.61524
sp|Q9UBE0|SAE1_HUMAN	3.20532	3.46516	3.45391	1.67244	3.56367
sp|P15121|ALDR_HUMAN	0	0	0	4.93224	3.63156
sp|Q15102|PA1B3_HUMAN	3.07059	3.09303	3.3403	2.91888	3.49243
sp|P52789|HXK2_HUMAN	3.73718	3.46516	3.74926	2.81059	0
sp|P17980|PRS6A_HUMAN	2.75627	3.35146	3.55922	3.11376	3.07143
sp|Q10471|GALT2_HUMAN	3.07059	3.22802	2.7674	2.09805	4.08334
sp|Q8N2S1|LTBP4_HUMAN	1.79372	1.81186	0	4.02793	4.42687
sp|P52565|GDIR1_HUMAN	3.07059	3.09303	3.0821	3.5098	3.16603
sp|P16444|DPEP1_HUMAN	3.54728	3.92872	4.06753	0	0
sp|Q9Y696|CLIC4_HUMAN	2.10078	2.12033	2.5799	4.29234	3.49243
sp|Q8TBC4|UBA3_HUMAN	3.54728	3.66877	3.55922	2.27148	2.14345
sp|P39687|AN32A_HUMAN	2.10078	2.59022	2.5799	2.56607	4.53718
sp|Q13617|CUL2_HUMAN	3.44205	3.46516	2.93332	3.28542	2.61524
sp|P49902|5NTC_HUMAN	3.54728	2.94408	3.45391	3.11376	2.61524
sp|Q16543|CDC37_HUMAN	3.07059	3.09303	2.93332	3.20214	3.49243
sp|O15371|EIF3D_HUMAN	2.75627	2.94408	2.7674	3.64207	3.49243
sp|A6NDG6|PGP_HUMAN	3.44205	3.35146	3.3403	2.42628	3.07143
sp|P11766|ADHX_HUMAN	2.75627	3.09303	3.0821	2.56607	3.93002
sp|O14787|TNPO2_HUMAN	3.44205	3.35146	3.0821	3.43881	2.14345
sp|P31153|METK2_HUMAN	3.32854	3.46516	3.21697	2.69351	2.97018
sp|P54819|KAD2_HUMAN	2.92198	2.59022	2.93332	2.69351	4.08334
sp|Q9NZL4|HPBP1_HUMAN	2.92198	3.09303	2.7674	3.11376	3.6964
sp|P28482|MK01_HUMAN	3.32854	3.35146	3.45391	2.42628	2.97018
sp|P35555|FBN1_HUMAN	0	0	0	5.33541	0
sp|Q16719|KYNU_HUMAN	0	0	0	5.33541	0
sp|Q6ZRP7|QSOX2_HUMAN	2.35382	2.59022	2.5799	3.64207	3.87506
sp|P62316|SMD2_HUMAN	3.32854	2.77797	3.0821	3.20214	3.25481
sp|Q9UH65|SWP70_HUMAN	1.79372	2.59022	1.80302	3.76323	4.13103
sp|P24855|DNAS1_HUMAN	3.82351	3.84717	3.74926	0	0
sp|P17812|PYRG1_HUMAN	2.75627	2.37432	2.7674	2.42628	4.30742
sp|P84077|ARF1_HUMAN	3.44205	2.77797	2.93332	2.69351	3.56367
sp|Q16270|IBP7_HUMAN	0	0	0	4.93224	3.33844
sp|Q9UHX1|PUF60_HUMAN	2.56904	2.59022	3.21697	3.20214	3.6964
sp|P55268|LAMB2_HUMAN	0	0	0	5.16995	2.14345
sp|O00622|CYR61_HUMAN	0	0	0	4.64748	3.93002
sp|Q9BUF5|TBB6_HUMAN	0	0	0	4.73896	3.75844
sp|Q86SF2|GALT7_HUMAN	1.40311	1.81186	2.36434	3.01961	4.57215
sp|P54652|HSP72_HUMAN	0	0	0	4.12155	4.50134
sp|P26368|U2AF2_HUMAN	3.07059	3.22802	2.7674	2.81059	3.49243
sp|P14678|RSMB_HUMAN	2.92198	2.94408	3.21697	3.20214	3.16603
sp|Q24JP5|T132A_HUMAN	1.79372	1.41898	1.80302	4.33206	3.6964
sp|Q9Y3F4|STRAP_HUMAN	3.07059	3.22802	3.74926	2.56607	2.47445
sp|Q16851|UGPA_HUMAN	3.32854	3.57056	3.21697	3.01961	1.71316
sp|P61758|PFD3_HUMAN	3.07059	2.59022	2.5799	3.20214	3.6964
sp|Q99574|NEUS_HUMAN	2.75627	2.94408	3.0821	1.67244	4.03402
sp|O96019|ACL6A_HUMAN	3.32854	3.66877	3.21697	2.27148	2.47445
sp|P07148|FABPL_HUMAN	3.54728	3.84717	3.83565	0	0
sp|P16035|TIMP2_HUMAN	0	0	0	4.44504	4.13103
sp|P15924|DESP_HUMAN	3.98207	3.46516	3.74926	0	0
sp|O00303|EIF3F_HUMAN	3.32854	2.94408	2.7674	2.81059	3.41749
sp|Q13620|CUL4B_HUMAN	2.92198	1.81186	1.80302	3.8202	3.75844
sp|Q86XX4|FRAS1_HUMAN	3.90497	3.22802	3.45391	2.56607	0
sp|P59998|ARPC4_HUMAN	3.73718	3.46516	3.0821	1.67244	2.61524
sp|P15927|RFA2_HUMAN	3.64535	3.09303	2.7674	2.69351	2.97018
sp|P49189|AL9A1_HUMAN	3.54728	3.46516	3.0821	2.42628	2.47445
sp|Q86XP3|DDX42_HUMAN	2.75627	2.77797	3.0821	3.01961	3.56367
sp|Q9BXS5|AP1M1_HUMAN	2.75627	2.77797	3.0821	3.43881	3.16603
sp|Q13045|FLII_HUMAN	3.07059	3.22802	3.45391	3.20214	1.94429
sp|Q15075|EEA1_HUMAN	2.10078	2.59022	1.80302	4.51572	2.31842
sp|P09467|F16P1_HUMAN	3.73718	3.76073	3.65737	0	0
sp|P52306|GDS1_HUMAN	2.56904	3.22802	3.0821	3.01961	3.25481
sp|P12268|IMDH2_HUMAN	2.56904	2.59022	2.7674	3.5098	3.49243
sp|P22059|OSBP1_HUMAN	2.92198	2.94408	3.0821	3.28542	2.97018
sp|Q9H3U1|UN45A_HUMAN	3.20532	3.22802	3.74926	2.42628	1.94429
sp|O15355|PPM1G_HUMAN	2.75627	2.37432	2.5799	3.5098	3.56367
sp|P61916|NPC2_HUMAN	2.75627	2.77797	2.5799	3.70392	3.07143
sp|Q13310|PABP4_HUMAN	2.92198	0	3.0821	3.5098	3.63156
sp|P23921|RIR1_HUMAN	3.54728	3.35146	3.55922	0.629365	2.47445
sp|Q9NQR4|NIT2_HUMAN	3.20532	3.35146	2.7674	2.56607	3.07143
sp|P43034|LIS1_HUMAN	2.56904	2.59022	2.1108	3.76323	3.41749
sp|P54577|SYYC_HUMAN	1.40311	2.12033	2.36434	3.57745	4.03402
sp|P35611|ADDA_HUMAN	3.73718	3.35146	3.45391	1.40089	1.71316
sp|P38919|IF4A3_HUMAN	3.73718	3.09303	3.21697	2.42628	1.94429
sp|Q9Y263|PLAP_HUMAN	3.32854	3.35146	3.45391	2.81059	1.0972
sp|Q15257|PTPA_HUMAN	2.75627	2.77797	3.0821	2.81059	3.49243
sp|Q12874|SF3A3_HUMAN	3.20532	3.09303	3.21697	2.09805	3.16603
sp|Q7KZ85|SPT6H_HUMAN	3.32854	3.09303	2.36434	3.11376	2.97018
sp|P23396|RS3_HUMAN	2.56904	2.77797	2.93332	3.57745	2.97018
sp|Q92841|DDX17_HUMAN	2.75627	3.35146	2.93332	1.67244	3.63156
sp|O75436|VP26A_HUMAN	3.32854	2.94408	3.21697	2.91888	2.47445
sp|Q9P2T1|GMPR2_HUMAN	3.64535	3.09303	3.21697	2.27148	2.31842
sp|P40121|CAPG_HUMAN	2.10078	2.12033	1.80302	4.37071	2.86129
sp|Q96RS6|NUDC1_HUMAN	3.07059	2.77797	2.93332	3.20214	2.97018
sp|P35221|CTNA1_HUMAN	2.56904	2.37432	2.7674	3.70392	3.16603
sp|P07225|PROS_HUMAN	0	0	0	3.64207	4.60629
sp|Q5VYK3|ECM29_HUMAN	2.75627	2.94408	3.55922	3.43881	1.43781
sp|P61586|RHOA_HUMAN	2.35382	2.94408	2.5799	3.43881	3.33844
sp|Q99798|ACON_HUMAN	2.35382	3.09303	3.0821	3.28542	2.97018
sp|P13861|KAP2_HUMAN	3.32854	2.94408	2.93332	2.91888	2.74351
sp|O75787|RENR_HUMAN	2.92198	2.94408	3.21697	1.40089	3.63156
sp|GSTP1_HUMAN	0	0	0	2.81059	4.8819
sp|P27694|RFA1_HUMAN	3.20532	3.22802	2.93332	2.69351	2.74351
sp|P32004|L1CAM_HUMAN	0	0	0	4.0755	4.26531
sp|O95336|6PGL_HUMAN	2.75627	2.37432	3.3403	3.36416	2.74351
sp|Q6UXI9|NPNT_HUMAN	3.44205	3.84717	3.55922	0	0
sp|Q09328|MGT5A_HUMAN	3.54728	3.35146	3.55922	1.90088	0.650485
sp|Q9NZL9|MAT2B_HUMAN	2.92198	2.77797	2.7674	3.01961	3.25481
sp|Q9Y4L1|HYOU1_HUMAN	0	0	0	3.64207	4.53718
sp|Q14203|DCTN1_HUMAN	2.35382	2.12033	0	4.02793	3.56367
sp|Q6P3W7|SCYL2_HUMAN	3.54728	3.35146	3.21697	1.0661	2.31842
sp|Q92734|TFG_HUMAN	2.56904	3.09303	2.5799	2.56607	3.56367
sp|O43240|KLK10_HUMAN	3.64535	3.57056	3.55922	0	0
sp|Q96CN7|ISOC1_HUMAN	2.92198	2.94408	2.7674	2.69351	3.25481
sp|Q13283|G3BP1_HUMAN	2.10078	2.77797	2.5799	3.43881	3.33844
sp|P16930|FAAA_HUMAN	2.56904	2.12033	2.36434	3.5098	3.49243
sp|Q04446|GLGB_HUMAN	2.10078	2.12033	1.80302	3.97873	3.33844
sp|P13284|GILT_HUMAN	3.32854	3.22802	3.21697	2.27148	2.14345
sp|Q99988|GDF15_HUMAN	1.79372	1.81186	0	2.27148	4.63965
sp|O14657|TOR1B_HUMAN	2.92198	3.46516	3.45391	1.90088	2.14345
sp|P49736|MCM2_HUMAN	3.32854	3.66877	3.55922	0.629365	0.650485
sp|Q86X55|CARM1_HUMAN	3.54728	3.35146	3.21697	1.67244	1.71316
sp|P15289|ARSA_HUMAN	3.54728	3.46516	3.55922	0	1.0972
sp|Q14240|IF4A2_HUMAN	2.56904	2.77797	0	3.5098	3.63156
sp|P16152|CBR1_HUMAN	3.07059	3.09303	3.0821	2.42628	2.74351
sp|Q15293|RCN1_HUMAN	3.07059	2.77797	3.0821	3.01961	2.47445
sp|Q9Y2S2|CRYL1_HUMAN	3.73718	3.35146	3.55922	0	0
sp|P24821|TENA_HUMAN	0	0	0	5.05598	0
sp|P23284|PPIB_HUMAN	2.56904	3.09303	2.7674	3.11376	2.86129
sp|P13693|TCTP_HUMAN	2.35382	2.59022	2.5799	3.20214	3.41749
sp|O94760|DDAH1_HUMAN	2.75627	2.77797	2.5799	1.90088	3.75844
sp|P08603|CFAH_HUMAN	0	0	0	5.03207	0
sp|P60981|DEST_HUMAN	3.07059	2.77797	2.93332	2.27148	3.16603
sp|Q92854|SEM4D_HUMAN	2.92198	3.46516	3.21697	1.67244	2.47445
sp|Q99985|SEM3C_HUMAN	2.35382	2.77797	2.7674	1.40089	3.93002
sp|P15907|SIAT1_HUMAN	3.54728	3.57056	3.45391	0	0
sp|Q13126|MTAP_HUMAN	3.54728	3.35146	3.65737	0	0
sp|Q13616|CUL1_HUMAN	2.92198	3.09303	3.21697	2.56607	2.31842
sp|Q8NDH3|PEPL1_HUMAN	3.44205	3.35146	3.21697	1.0661	1.94429
sp|Q53GS9|SNUT2_HUMAN	2.75627	3.35146	2.93332	2.42628	2.61524
sp|Q08345|DDR1_HUMAN	3.44205	3.09303	3.3403	0	2.47445
sp|O75882|ATRN_HUMAN	2.35382	2.37432	2.36434	2.27148	3.98296
sp|O00462|MANBA_HUMAN	3.64535	2.77797	3.0821	0.629365	2.74351
sp|Q9HB71|CYBP_HUMAN	2.10078	1.81186	1.80302	3.97873	3.16603
sp|Q96CW1|AP2M1_HUMAN	3.20532	3.35146	3.0821	2.09805	1.94429
sp|Q12996|CSTF3_HUMAN	2.92198	2.37432	2.7674	3.28542	2.74351
sp|Q9NQX3|GEPH_HUMAN	3.54728	2.94408	3.0821	2.42628	1.43781
sp|O76003|GLRX3_HUMAN	1.40311	1.41898	2.1108	2.56607	4.34835
sp|P30530|UFO_HUMAN	0	0	0	4.64748	2.97018
sp|Q9HAT2|SIAE_HUMAN	2.56904	2.59022	3.0821	2.81059	3.07143
sp|P55263|ADK_HUMAN	2.35382	2.37432	2.36434	3.43881	3.25481
sp|Q06124|PTN11_HUMAN	2.56904	2.94408	2.7674	3.11376	2.74351
sp|Q03252|LMNB2_HUMAN	2.10078	2.12033	1.80302	3.875	3.16603
sp|P08253|MMP2_HUMAN	0	0	0	0	4.9893
sp|P08236|BGLR_HUMAN	3.54728	2.94408	3.45391	1.90088	0.650485
sp|Q14393|GAS6_HUMAN	2.75627	3.09303	3.0821	3.43881	0
sp|Q13618|CUL3_HUMAN	2.75627	2.37432	2.5799	2.91888	3.33844
sp|P42785|PCP_HUMAN	2.10078	1.81186	2.1108	2.91888	3.98296
sp|Q5T4S7|UBR4_HUMAN	3.07059	2.59022	3.0821	2.81059	2.47445
sp|P29279|CTGF_HUMAN	0	0	0	4.64748	2.86129
sp|P52294|IMA1_HUMAN	2.92198	3.09303	2.5799	2.69351	2.74351
sp|P80303|NUCB2_HUMAN	0	0	0	3.76323	4.22192
sp|P35270|SPRE_HUMAN	2.92198	2.94408	3.0821	2.56607	2.47445
sp|Q6P587|FAHD1_HUMAN	3.44205	3.22802	3.3403	1.0661	1.43781
sp|Q13217|DNJC3_HUMAN	3.20532	3.35146	3.45391	1.40089	1.0972
sp|P62495|ERF1_HUMAN	2.10078	2.12033	2.1108	3.11376	3.75844
sp|P51610|HCFC1_HUMAN	3.07059	2.37432	2.5799	2.69351	3.16603
sp|P62318|SMD3_HUMAN	2.56904	2.77797	2.7674	2.91888	2.97018
sp|Q9GZL7|WDR12_HUMAN	3.20532	2.94408	2.93332	2.42628	2.31842
sp|O94907|DKK1_HUMAN	0	0	0	3.01961	4.57215
sp|Q6UX06|OLFM4_HUMAN	3.64535	3.57056	3.0821	0	0
sp|P05091|ALDH2_HUMAN	3.20532	3.66877	2.93332	2.09805	0
sp|Q12841|FSTL1_HUMAN	0	0	0	4.70911	2.47445
sp|P00441|SODC_HUMAN	0	0	0	3.70392	4.22192
sp|Q9H2U2|IPYR2_HUMAN	2.92198	3.22802	2.7674	2.56607	2.31842
sp|P54920|SNAA_HUMAN	3.20532	3.09303	2.93332	2.56607	1.71316
sp|P49321|NASP_HUMAN	0	1.81186	1.41124	3.28542	4.13103
sp|Q9H773|DCTP1_HUMAN	2.92198	3.09303	2.93332	0.629365	3.16603
sp|O60911|CATL2_HUMAN	3.20532	2.94408	3.0821	0	2.97018
sp|P43121|MUC18_HUMAN	0	0	0	3.97873	3.93002
sp|Q13263|TIF1B_HUMAN	3.07059	2.94408	2.36434	1.40089	3.33844
sp|P00736|C1R_HUMAN	2.56904	2.77797	2.36434	2.81059	3.16603
sp|O94826|TOM70_HUMAN	3.20532	3.09303	2.7674	1.40089	2.74351
sp|Q92769|HDAC2_HUMAN	3.07059	2.77797	2.93332	2.27148	2.61524
sp|Q9UN86|G3BP2_HUMAN	2.35382	2.37432	2.93332	3.20214	2.74351
sp|P20290|BTF3_HUMAN	2.10078	2.37432	2.93332	3.01961	3.07143
sp|Q15459|SF3A1_HUMAN	2.35382	3.09303	3.0821	2.42628	2.61524
sp|P14550|AK1A1_HUMAN	2.10078	2.12033	2.1108	2.69351	3.81793
sp|Q9GZM7|TINAL_HUMAN	3.54728	3.35146	2.7674	1.90088	0
sp|P60228|EIF3E_HUMAN	2.56904	2.59022	2.5799	3.01961	2.86129
sp|Q01813|K6PP_HUMAN	0	0	0	4.29234	3.41749
sp|O14744|ANM5_HUMAN	3.44205	3.22802	2.93332	1.40089	1.43781
sp|Q9NZ08|ERAP1_HUMAN	1.40311	1.81186	1.80302	4.12155	2.61524
sp|O14979|HNRDL_HUMAN	2.35382	2.37432	2.36434	3.01961	3.25481
sp|P78406|RAE1L_HUMAN	3.20532	2.94408	3.0821	1.67244	2.14345
sp|P42126|ECI1_HUMAN	2.92198	2.94408	3.0821	2.42628	1.94429
sp|P31937|3HIDH_HUMAN	2.92198	2.77797	2.1108	3.28542	2.14345
sp|P68036|UB2L3_HUMAN	2.35382	2.12033	2.36434	3.11376	3.25481
sp|O60341|KDM1A_HUMAN	2.56904	3.09303	3.3403	1.40089	2.47445
sp|O43598|RCL_HUMAN	2.92198	3.35146	2.7674	1.40089	2.47445
sp|Q14839|CHD4_HUMAN	2.75627	2.59022	2.36434	3.11376	2.61524
sp|Q9GZT8|NIF3L_HUMAN	3.20532	2.94408	2.93332	1.90088	2.14345
sp|Q05048|CSTF1_HUMAN	3.07059	3.09303	2.93332	2.27148	1.71316
sp|P14868|SYDC_HUMAN	3.32854	2.77797	2.93332	2.27148	1.71316
sp|P53004|BIEA_HUMAN	1.40311	2.12033	1.80302	3.20214	3.6964
sp|Q9UBQ7|GRHPR_HUMAN	2.56904	2.77797	2.5799	2.56607	2.97018
sp|P08582|TRFM_HUMAN	2.56904	2.94408	3.3403	1.67244	2.47445
sp|Q5VW32|BROX_HUMAN	2.75627	2.37432	2.7674	2.69351	2.86129
sp|P62081|RS7_HUMAN	0	0	0	3.57745	4.13103
sp|Q5H9R7|PP6R3_HUMAN	2.35382	2.77797	2.7674	3.11376	2.31842
sp|Q13591|SEM5A_HUMAN	3.20532	3.35146	3.45391	0	0
sp|Q8WVM7|STAG1_HUMAN	3.54728	3.22802	3.21697	0	0
sp|O95394|AGM1_HUMAN	2.10078	2.12033	2.1108	2.91888	3.56367
sp|O76061|STC2_HUMAN	2.56904	3.09303	3.0821	0	3.07143
sp|P25398|RS12_HUMAN	1.79372	2.12033	2.36434	3.36416	3.16603
sp|Q9HC38|GLOD4_HUMAN	0	2.37432	0	3.28542	3.93002
sp|Q9HAV4|XPO5_HUMAN	2.56904	3.09303	3.0821	2.56607	1.71316
sp|O94979|SC31A_HUMAN	2.75627	2.59022	2.5799	1.67244	3.33844
sp|O14617|AP3D1_HUMAN	2.35382	2.59022	2.5799	3.28542	2.31842
sp|P61289|PSME3_HUMAN	3.07059	2.94408	2.93332	2.27148	1.71316
sp|P42704|LPPRC_HUMAN	1.40311	1.41898	1.80302	3.97873	2.86129
sp|P61088|UBE2N_HUMAN	2.10078	2.37432	2.36434	3.01961	3.16603
sp|Q13765|NACA_HUMAN	2.10078	2.12033	2.1108	3.36416	3.07143
sp|P51511|MMP15_HUMAN	3.32854	3.22802	3.3403	0	0
sp|Q9Y6Q5|AP1M2_HUMAN	3.54728	3.09303	3.21697	0	0
sp|Q8WUJ3|K1199_HUMAN	3.54728	2.94408	3.3403	0	0
sp|Q9UNZ2|NSF1C_HUMAN	2.92198	2.37432	2.5799	2.09805	3.07143
sp|Q7L1Q6|BZW1_HUMAN	2.35382	2.12033	2.1108	3.11376	3.16603
sp|O95861|BPNT1_HUMAN	2.56904	1.81186	2.5799	3.11376	2.86129
sp|Q04837|SSBP_HUMAN	3.07059	3.22802	3.21697	1.0661	1.0972
sp|Q04760|LGUL_HUMAN	1.79372	2.77797	2.5799	2.56607	3.16603
sp|Q99714|HCD2_HUMAN	2.56904	2.59022	1.41124	2.69351	3.33844
sp|Q9BY44|EIF2A_HUMAN	2.92198	2.77797	2.36434	2.09805	2.86129
sp|P17844|DDX5_HUMAN	2.35382	2.59022	3.0821	2.27148	2.74351
sp|P31949|S10AB_HUMAN	2.35382	2.59022	2.36434	3.20214	2.47445
sp|Q8N163|K1967_HUMAN	2.56904	2.59022	2.5799	3.01961	2.31842
sp|P25789|PSA4_HUMAN	2.75627	2.59022	2.7674	2.81059	2.14345
sp|O60313|OPA1_HUMAN	2.56904	2.37432	2.1108	1.67244	3.63156
sp|P49419|AL7A1_HUMAN	2.75627	2.77797	2.5799	2.91888	1.94429
sp|Q9UBG0|MRC2_HUMAN	0	0	0	2.69351	4.42687
sp|Q08209|PP2BA_HUMAN	2.56904	3.09303	2.7674	2.91888	1.0972
sp|Q9UGI8|TES_HUMAN	2.75627	2.37432	2.7674	2.27148	2.86129
sp|Q99729|ROAA_HUMAN	2.75627	2.37432	2.36434	2.69351	2.86129
sp|O60664|PLIN3_HUMAN	0	0	0	3.36416	4.13103
sp|Q6IN85|P4R3A_HUMAN	2.75627	2.37432	2.7674	2.69351	2.47445
sp|P31689|DNJA1_HUMAN	2.75627	2.77797	2.7674	2.56607	2.14345
sp|P35580|MYH10_HUMAN	0	0	0	3.57745	3.98296
sp|Q9BQS7|HEPH_HUMAN	3.32854	3.35146	3.0821	0	0
sp|P49593|PPM1F_HUMAN	1.40311	2.12033	2.1108	3.36416	3.16603
sp|Q68BL7|OLM2A_HUMAN	0	0	0	1.40089	4.63965
sp|Q96QR8|PURB_HUMAN	2.35382	2.77797	2.1108	2.91888	2.74351
sp|Q15833|STXB2_HUMAN	3.20532	2.37432	3.0821	1.67244	2.14345
sp|P07711|CATL1_HUMAN	0	0	0	4.29234	2.97018
sp|P50895|BCAM_HUMAN	0	0	0	2.69351	4.38814
sp|P48444|COPD_HUMAN	1.40311	2.12033	1.80302	3.11376	3.49243
sp|Q9UKM7|MA1B1_HUMAN	2.35382	2.12033	1.41124	3.01961	3.33844
sp|Q9NX46|ARHL2_HUMAN	2.35382	2.37432	2.36434	2.81059	2.97018
sp|P43251|BTD_HUMAN	1.40311	1.41898	1.80302	3.57745	3.25481
sp|Q9UJ70|NAGK_HUMAN	2.35382	2.12033	2.1108	3.20214	2.86129
sp|P36551|HEM6_HUMAN	2.92198	2.59022	2.1108	2.42628	2.74351
sp|Q9Y6Y8|S23IP_HUMAN	1.79372	2.77797	1.80302	1.40089	3.75844
sp|Q92747|ARC1A_HUMAN	2.75627	2.59022	2.36434	2.81059	2.31842
sp|Q9Y6E0|STK24_HUMAN	2.75627	2.59022	3.0821	2.27148	1.94429
sp|Q13630|FCL_HUMAN	2.75627	2.94408	3.0821	2.27148	1.0972
sp|P20711|DDC_HUMAN	3.44205	3.35146	2.7674	0	0
sp|Q9H4F8|SMOC1_HUMAN	3.32854	2.94408	3.3403	0	0
sp|P13645|K1C10_HUMAN	0	0	0	4.40835	2.47445
sp|P17050|NAGAB_HUMAN	2.35382	2.77797	2.36434	2.27148	2.97018
sp|Q9BWS9|CHID1_HUMAN	1.40311	1.81186	1.80302	2.09805	3.98296
sp|Q71DI3|H32_HUMAN	3.32854	3.46516	0	1.40089	2.31842
sp|Q08257|QOR_HUMAN	3.07059	2.77797	2.7674	1.90088	1.94429
sp|Q12765|SCRN1_HUMAN	0	0	0	3.5098	3.93002
sp|P51149|RAB7A_HUMAN	3.20532	3.09303	2.5799	1.67244	1.43781
sp|Q9NNW7|TRXR2_HUMAN	3.44205	2.94408	2.7674	1.40089	0.650485
sp|P61812|TGFB2_HUMAN	0	0	0	3.9278	3.49243
sp|Q9UBB4|ATX10_HUMAN	2.35382	2.37432	2.5799	2.69351	2.74351
sp|Q13409|DC1I2_HUMAN	2.35382	2.77797	2.7674	2.27148	2.47445
sp|Q8TEX9|IPO4_HUMAN	2.10078	1.81186	1.41124	3.36416	3.07143
sp|Q8TCD5|NT5C_HUMAN	2.92198	3.09303	2.93332	1.40089	1.43781
sp|Q9UJJ9|GNPTG_HUMAN	3.07059	2.94408	2.5799	1.90088	1.71316
sp|P23368|MAOM_HUMAN	2.75627	2.94408	3.21697	1.67244	1.0972
sp|Q9UKV8|AGO2_HUMAN	3.20532	2.12033	3.0821	1.67244	1.94429
sp|P09110|THIK_HUMAN	3.20532	3.22802	3.0821	0	0
sp|Q01826|SATB1_HUMAN	3.32854	3.22802	2.93332	0	0
sp|O14950|ML12B_HUMAN	3.32854	2.94408	3.21697	0	0
sp|Q9NR45|SIAS_HUMAN	2.75627	1.81186	2.36434	3.20214	2.14345
sp|P07951|TPM2_HUMAN	0	0	0	3.70392	3.6964
sp|O60271|JIP4_HUMAN	0	1.41898	0	3.64207	3.56367
sp|P48739|PIPNB_HUMAN	2.56904	2.77797	2.36434	2.56607	2.31842
sp|P54803|GALC_HUMAN	1.40311	0	1.41124	3.97873	2.74351
sp|Q6IA69|NADE_HUMAN	3.32854	3.09303	2.93332	0.629365	0
sp|O43765|SGTA_HUMAN	2.35382	2.37432	1.80302	2.69351	3.07143
sp|O14929|HAT1_HUMAN	2.35382	2.37432	2.7674	2.56607	2.47445
sp|Q92945|FUBP2_HUMAN	2.75627	2.12033	2.93332	2.09805	2.47445
sp|P27824|CALX_HUMAN	0	0	0	3.28542	3.98296
sp|Q13332|PTPRS_HUMAN	0	0	0	3.64207	3.6964
sp|Q9Y2E5|MA2B2_HUMAN	1.79372	0	0	4.16618	2.31842
sp|P30085|KCY_HUMAN	2.56904	2.12033	2.5799	2.42628	2.74351
sp|Q9ULF5|S39AA_HUMAN	2.35382	2.77797	3.45391	1.40089	1.43781
sp|O95834|EMAL2_HUMAN	2.92198	2.37432	2.7674	2.09805	2.14345
sp|P06731|CEAM5_HUMAN	2.75627	3.46516	3.0821	0	0
sp|O14841|OPLA_HUMAN	3.20532	2.94408	3.21697	0	0
sp|P32929|CGL_HUMAN	2.75627	2.77797	2.93332	2.42628	0.650485
sp|P00326|ADH1G_HUMAN	3.44205	2.77797	3.0821	0	0
sp|O00429|DNM1L_HUMAN	1.40311	2.12033	1.80302	2.81059	3.41749
sp|O15382|BCAT2_HUMAN	2.92198	2.37432	2.93332	2.42628	1.0972
sp|Q13619|CUL4A_HUMAN	3.07059	2.59022	2.93332	2.27148	0
sp|O15372|EIF3H_HUMAN	2.35382	2.37432	1.41124	2.56607	3.16603
sp|Q13867|BLMH_HUMAN	2.75627	2.59022	2.36434	2.42628	2.14345
sp|Q6NVY1|HIBCH_HUMAN	2.75627	2.77797	2.93332	1.67244	1.71316
sp|O14936|CSKP_HUMAN	3.07059	2.77797	2.93332	1.40089	1.0972
sp|Q14376|GALE_HUMAN	2.92198	3.09303	3.0821	1.0661	0
sp|Q92688|AN32B_HUMAN	0	1.81186	0	3.36416	3.56367
sp|Q9H074|PAIP1_HUMAN	2.10078	2.59022	1.80302	2.56607	2.97018
sp|Q03405|UPAR_HUMAN	2.35382	2.37432	2.1108	3.57745	0
sp|O95433|AHSA1_HUMAN	2.35382	2.12033	2.1108	2.81059	2.74351
sp|Q92823|NRCAM_HUMAN	2.10078	3.22802	3.55922	0	0
sp|Q7Z6Z7|HUWE1_HUMAN	2.35382	2.77797	2.36434	2.69351	1.94429
sp|Q14703|MBTP1_HUMAN	2.35382	1.81186	2.5799	0	3.56367
sp|Q13561|DCTN2_HUMAN	0	0	0	3.5098	3.6964
sp|Q92743|HTRA1_HUMAN	2.10078	2.12033	2.1108	2.69351	2.97018
sp|P18754|RCC1_HUMAN	2.35382	2.59022	2.36434	2.56607	2.31842
sp|P15374|UCHL3_HUMAN	1.79372	2.37432	2.5799	2.91888	2.31842
sp|Q13347|EIF3I_HUMAN	1.40311	1.81186	2.1108	2.69351	3.33844
sp|Q9UBF2|COPG2_HUMAN	2.35382	2.37432	1.80302	2.69351	2.74351
sp|P16070|CD44_HUMAN	0	0	0	2.91888	4.03402
sp|P62304|RUXE_HUMAN	2.35382	2.59022	2.1108	2.56607	2.47445
sp|P21281|VATB2_HUMAN	2.92198	2.12033	2.36434	2.69351	1.71316
sp|O94925|GLSK_HUMAN	2.75627	2.77797	2.7674	2.42628	0
sp|Q15427|SF3B4_HUMAN	2.10078	2.37432	2.36434	2.56607	2.61524
sp|P11717|MPRI_HUMAN	0	0	0	3.8202	3.25481
sp|Q9BZK7|TBL1R_HUMAN	2.92198	2.59022	2.5799	1.0661	2.31842
sp|P49591|SYSC_HUMAN	1.40311	1.81186	2.36434	3.11376	2.74351
sp|Q15274|NADC_HUMAN	3.07059	2.77797	2.93332	0	1.43781
sp|Q8WXF1|PSPC1_HUMAN	2.92198	2.59022	2.1108	2.27148	1.94429
sp|O75688|PPM1B_HUMAN	2.35382	2.59022	1.41124	1.90088	3.16603
sp|P42224|STAT1_HUMAN	1.40311	0	1.80302	3.01961	3.49243
sp|Q01459|DIAC_HUMAN	1.40311	0	0	2.27148	4.08334
sp|O60884|DNJA2_HUMAN	2.75627	2.77797	2.7674	1.40089	1.71316
sp|O43592|XPOT_HUMAN	2.56904	2.37432	2.5799	2.56607	1.71316
sp|O95571|ETHE1_HUMAN	3.07059	3.09303	2.7674	0.629365	0
sp|Q9Y6E2|BZW2_HUMAN	1.79372	2.59022	1.80302	2.27148	3.07143
sp|Q9P287|BCCIP_HUMAN	1.40311	2.12033	2.1108	2.56607	3.16603
sp|Q96S86|HPLN3_HUMAN	0	0	0	0	4.46459
sp|Q15428|SF3A2_HUMAN	2.75627	2.37432	2.1108	2.27148	2.31842
sp|P30419|NMT1_HUMAN	1.40311	1.41898	1.41124	3.5098	2.74351
sp|P61163|ACTZ_HUMAN	2.35382	1.81186	2.1108	2.91888	2.47445
sp|Q15435|PP1R7_HUMAN	2.35382	2.37432	2.36434	2.42628	2.31842
sp|Q9UBQ0|VPS29_HUMAN	2.56904	2.77797	2.5799	1.67244	1.94429
sp|Q6UXD5|SE6L2_HUMAN	0	0	0	3.11376	3.81793
sp|Q15642|CIP4_HUMAN	1.79372	0	0	3.76323	2.74351
sp|O43237|DC1L2_HUMAN	2.35382	2.12033	2.36434	1.90088	2.86129
sp|Q9BXP5|SRRT_HUMAN	1.79372	2.12033	2.36434	2.42628	2.86129
sp|P10646|TFPI1_HUMAN	0	0	0	3.64207	3.33844
sp|P16435|NCPR_HUMAN	2.10078	2.59022	2.5799	1.90088	2.47445
sp|P29317|EPHA2_HUMAN	1.40311	1.41898	1.80302	2.09805	3.63156
sp|Q9ULA0|DNPEP_HUMAN	3.07059	2.77797	2.93332	0.629365	0
sp|Q9BRF8|CPPED_HUMAN	3.07059	2.37432	2.5799	2.09805	0.650485
sp|P55735|SEC13_HUMAN	2.10078	2.37432	2.1108	2.09805	2.86129
sp|P68402|PA1B2_HUMAN	1.79372	1.81186	1.80302	2.81059	2.97018
sp|P24752|THIL_HUMAN	2.10078	1.81186	0	3.20214	2.86129
sp|P20933|ASPG_HUMAN	0	2.12033	1.80302	3.36416	2.61524
sp|P61201|CSN2_HUMAN	2.92198	2.12033	1.80302	2.27148	2.31842
sp|P15291|B4GT1_HUMAN	2.35382	2.37432	1.80302	2.81059	2.14345
sp|P48735|IDHP_HUMAN	2.92198	2.94408	2.7674	0.629365	0.650485
sp|P51858|HDGF_HUMAN	0	1.41898	0	3.01961	3.63156
sp|Q8NBJ4|GOLM1_HUMAN	0	2.12033	2.1108	2.42628	3.33844
sp|P01137|TGFB1_HUMAN	1.40311	0	0	3.11376	3.56367
sp|Q8WZA9|IRGQ_HUMAN	2.10078	2.12033	2.36434	3.28542	0.650485
sp|P26196|DDX6_HUMAN	2.35382	2.59022	1.80302	1.67244	2.86129
sp|O75663|TIPRL_HUMAN	2.10078	1.81186	1.80302	2.69351	2.86129
sp|Q99829|CPNE1_HUMAN	2.75627	2.12033	2.36434	1.67244	2.47445
sp|O00584|RNT2_HUMAN	2.35382	2.12033	2.36434	2.56607	2.14345
sp|P31350|RIR2_HUMAN	2.75627	2.94408	2.36434	1.67244	1.0972
sp|Q9BT78|CSN4_HUMAN	2.35382	1.81186	2.1108	2.91888	2.14345
sp|Q8N4A0|GALT4_HUMAN	3.20532	2.77797	2.7674	0	0
sp|Q9NS15|LTBP3_HUMAN	0	0	0	1.67244	4.22192
sp|Q6YP21|KAT3_HUMAN	2.35382	2.59022	2.1108	1.40089	2.74351
sp|P78539|SRPX_HUMAN	0	0	0	4.37071	0
sp|P08195|4F2_HUMAN	1.40311	1.41898	1.80302	3.36416	2.47445
sp|P22692|IBP4_HUMAN	1.79372	1.41898	2.1108	3.20214	2.31842
sp|O75629|CREG1_HUMAN	2.35382	2.77797	2.7674	2.09805	0.650485
sp|P22061|PIMT_HUMAN	0	1.41898	1.41124	3.11376	3.25481
sp|Q96AB3|ISOC2_HUMAN	2.56904	2.12033	2.5799	1.0661	2.61524
sp|Q9ULC4|MCTS1_HUMAN	2.10078	2.37432	2.36434	2.42628	2.14345
sp|O15511|ARPC5_HUMAN	2.10078	1.81186	1.80302	2.91888	2.47445
sp|P52272|HNRPM_HUMAN	1.79372	1.41898	0	2.09805	3.6964
sp|Q96KR1|ZFR_HUMAN	2.56904	2.37432	2.36434	2.27148	1.71316
sp|P15144|AMPN_HUMAN	0	0	0	0	4.34835
sp|P27708|PYR1_HUMAN	2.35382	2.77797	2.93332	1.67244	0.650485
sp|Q9UHV9|PFD2_HUMAN	1.40311	1.81186	0	2.81059	3.33844
sp|Q53FA7|QORX_HUMAN	1.79372	2.37432	1.80302	2.09805	2.97018
sp|Q9UMX0|UBQL1_HUMAN	1.79372	1.41898	0	3.01961	3.16603
sp|Q13153|PAK1_HUMAN	2.75627	2.59022	2.5799	0	2.14345
sp|Q99523|SORT_HUMAN	2.10078	2.37432	2.5799	2.09805	2.14345
sp|P17066|HSP76_HUMAN	0	0	4.32813	0	0
sp|P21964|COMT_HUMAN	2.75627	2.77797	3.0821	0	0
sp|Q9Y287|ITM2B_HUMAN	2.56904	2.59022	2.7674	1.90088	0.650485
sp|Q7Z3B4|NUP54_HUMAN	3.07059	2.59022	2.5799	1.0661	0.650485
sp|Q86TI2|DPP9_HUMAN	2.10078	2.37432	2.5799	2.69351	1.0972
sp|P35520|CBS_HUMAN	2.75627	2.12033	1.80302	0	3.07143
sp|P08294|SODE_HUMAN	1.79372	2.12033	2.1108	3.43881	0
sp|Q9UNF0|PACN2_HUMAN	0	2.12033	2.1108	2.81059	2.86129
sp|P11908|PRPS2_HUMAN	2.56904	2.37432	2.36434	1.90088	1.94429
sp|P04083|ANXA1_HUMAN	0	0	0	3.76323	2.86129
sp|Q14166|TTL12_HUMAN	2.56904	3.09303	2.7674	0.629365	0
sp|O14818|PSA7_HUMAN	2.92198	2.37432	2.36434	1.90088	1.0972
sp|P43487|RANG_HUMAN	2.35382	2.12033	2.1108	1.67244	2.74351
sp|Q9Y5K5|UCHL5_HUMAN	2.10078	2.12033	1.80302	2.27148	2.74351
sp|P40763|STAT3_HUMAN	0	0	0	2.27148	3.98296
sp|Q9HB07|MYG1_HUMAN	1.79372	2.37432	1.80302	2.56607	2.47445
sp|Q15404|RSU1_HUMAN	2.10078	2.12033	2.36434	2.27148	2.31842
sp|Q96IU4|ABHEB_HUMAN	2.56904	2.59022	1.80302	1.90088	2.14345
sp|Q8WX92|NELFB_HUMAN	2.35382	2.37432	1.80302	2.56607	1.94429
sp|Q00577|PURA_HUMAN	2.35382	2.59022	2.1108	2.42628	1.43781
sp|P56192|SYMC_HUMAN	2.75627	2.77797	1.80302	2.09805	1.0972
sp|P53999|TCP4_HUMAN	2.75627	1.81186	2.36434	2.27148	1.71316
sp|B2MG_HUMAN	0	0	0	3.01961	3.63156
sp|P04792|HSPB1_HUMAN	0	0	0	3.11376	3.56367
sp|Q07666|KHDR1_HUMAN	2.10078	1.81186	1.80302	1.90088	3.07143
sp|P62306|RUXF_HUMAN	1.79372	2.12033	1.80302	2.27148	2.86129
sp|Q9H4M9|EHD1_HUMAN	0	0	0	3.43881	3.25481
sp|Q14019|COTL1_HUMAN	1.40311	0	0	3.28542	3.16603
sp|P62841|RS15_HUMAN	0	0	0	3.5098	3.16603
sp|Q07955|SRSF1_HUMAN	2.35382	2.37432	2.1108	1.90088	2.31842
sp|Q13177|PAK2_HUMAN	0	2.37432	0	1.90088	3.63156
sp|O43818|U3IP2_HUMAN	2.10078	2.77797	2.36434	2.09805	1.43781
sp|Q8TAQ2|SMRC2_HUMAN	1.40311	1.81186	2.1108	0.629365	3.49243
sp|Q14258|TRI25_HUMAN	2.10078	2.12033	2.1108	2.69351	1.94429
sp|O60547|GMDS_HUMAN	2.92198	2.94408	2.5799	0	0
sp|P16422|EPCAM_HUMAN	2.92198	2.77797	2.7674	0	0
sp|P07998|RNAS1_HUMAN	3.20532	2.77797	2.36434	0	0
sp|O95994|AGR2_HUMAN	2.10078	2.37432	1.41124	0.629365	3.25481
sp|Q15185|TEBP_HUMAN	0	1.81186	2.1108	2.27148	3.25481
sp|O60684|IMA7_HUMAN	0	0	1.80302	3.01961	3.25481
sp|Q9H3P7|GCP60_HUMAN	1.79372	2.37432	1.80302	2.42628	2.47445
sp|P04183|KITH_HUMAN	3.07059	2.12033	0	1.90088	2.47445
sp|Q9Y281|COF2_HUMAN	0	0	0	2.56607	3.81793
sp|P50552|VASP_HUMAN	2.35382	2.12033	2.1108	2.42628	1.94429
sp|Q9UNS2|CSN3_HUMAN	2.10078	2.12033	2.36434	2.56607	1.71316
sp|P49366|DHYS_HUMAN	1.79372	2.37432	1.80302	2.91888	1.71316
sp|P19105|ML12A_HUMAN	0	0	0	3.43881	3.16603
sp|Q7Z4W1|DCXR_HUMAN	2.56904	2.77797	2.36434	1.0661	1.43781
sp|Q9UEY8|ADDG_HUMAN	2.75627	2.59022	2.7674	0	1.0972
sp|Q6PCB0|VWA1_HUMAN	0	0	0	0	4.22192
sp|P26022|PTX3_HUMAN	0	0	0	3.97873	1.94429
sp|Q13185|CBX3_HUMAN	1.79372	1.41898	1.41124	2.56607	2.97018
sp|P55196|AFAD_HUMAN	2.35382	2.77797	2.36434	0.629365	1.94429
sp|Q9UNN8|EPCR_HUMAN	0	1.41898	1.41124	1.67244	3.6964
sp|P20061|TCO1_HUMAN	1.79372	2.94408	3.21697	0	0
sp|B2MG_HUMAN (+1)	2.56904	2.77797	2.93332	0	0
sp|P35475|IDUA_HUMAN	2.92198	2.59022	2.36434	1.0661	0.650485
sp|O95486|SC24A_HUMAN	1.79372	1.81186	2.36434	2.91888	1.43781
sp|O43242|PSMD3_HUMAN	2.10078	1.81186	1.41124	3.11376	1.71316
sp|P30508|1C12_HUMAN	0	0	0	3.11376	3.41749
sp|O95757|HS74L_HUMAN	0	0	0	3.20214	3.33844
sp|P62263|RS14_HUMAN	1.79372	1.81186	2.1108	1.90088	2.86129
sp|Q9C0C4|SEM4C_HUMAN	2.10078	2.12033	2.1108	1.40089	2.74351
sp|O00571|DDX3X_HUMAN	1.79372	2.12033	2.36434	1.90088	2.47445
sp|O75223|GGCT_HUMAN	2.10078	2.59022	2.1108	1.90088	1.94429
sp|O43396|TXNL1_HUMAN	2.35382	2.37432	2.1108	2.09805	1.71316
sp|Q96AC1|FERM2_HUMAN	0	0	0	3.70392	2.61524
sp|Q16222|UAP1_HUMAN	1.40311	1.81186	1.80302	3.11376	1.94429
sp|O75326|SEM7A_HUMAN	0	0	0	3.875	2.14345
sp|O60513|B4GT4_HUMAN	2.35382	1.81186	2.36434	0	2.86129
sp|Q15691|MARE1_HUMAN	0	1.81186	2.1108	2.69351	2.74351
sp|Q8NCC3|PAG15_HUMAN	1.79372	2.12033	2.1108	2.27148	2.31842
sp|Q9UHY1|NRBP_HUMAN	1.79372	1.81186	1.80302	2.56607	2.47445
sp|Q96GX9|MTNB_HUMAN	2.10078	1.81186	1.41124	2.69351	2.31842
sp|Q9Y3I0|RTCB_HUMAN	2.56904	2.12033	1.80302	2.09805	1.94429
sp|P61106|RAB14_HUMAN	2.75627	2.77797	2.36434	0.629365	0.650485
sp|Q9UNM6|PSD13_HUMAN	2.35382	1.41898	2.1108	2.81059	1.43781
sp|Q92597|NDRG1_HUMAN	2.10078	2.12033	1.80302	2.91888	1.0972
sp|Q5TFE4|NT5D1_HUMAN	1.40311	1.41898	1.41124	2.09805	3.25481
sp|P05362|ICAM1_HUMAN	0	0	0	3.28542	3.16603
sp|P08397|HEM3_HUMAN	1.79372	1.81186	2.1108	2.09805	2.61524
sp|P35658|NU214_HUMAN	2.10078	2.59022	2.1108	1.40089	2.14345
sp|P22304|IDS_HUMAN	0	0	0	3.57745	2.74351
sp|P0C0S8|H2A1_HUMAN (+2)	2.56904	2.94408	2.5799	0	0
sp|Q9Y2A9|B3GN3_HUMAN	2.56904	2.94408	2.5799	0	0
sp|NQO1_HUMAN (+1)	2.56904	2.77797	2.7674	0	0
sp|Q9BXJ9|NAA15_HUMAN	2.35382	2.59022	1.80302	2.27148	1.0972
sp|Q9H9Q4|NHEJ1_HUMAN	2.75627	2.59022	2.7674	0	0
sp|Q13751|LAMB3_HUMAN	2.35382	2.37432	2.5799	2.09805	0
sp|O95865|DDAH2_HUMAN	2.10078	1.81186	0	1.67244	3.25481
sp|Q5JPE7|NOMO2_HUMAN	0	0	0	1.67244	3.93002
sp|Q9Y265|RUVB1_HUMAN	2.10078	1.81186	2.1108	1.90088	2.47445
sp|P28072|PSB6_HUMAN	2.35382	2.12033	2.1108	2.09805	1.71316
sp|Q9UM22|EPDR1_HUMAN	1.40311	1.41898	2.36434	2.81059	1.94429
sp|O43252|PAPS1_HUMAN	2.56904	2.59022	2.36434	1.67244	0
sp|O94923|GLCE_HUMAN	2.75627	2.59022	2.1108	1.67244	0
sp|P19623|SPEE_HUMAN	1.40311	0	1.41124	2.42628	3.25481
sp|Q9Y570|PPME1_HUMAN	1.40311	2.12033	0	2.42628	2.97018
sp|Q9NYL9|TMOD3_HUMAN	2.10078	2.12033	2.1108	1.40089	2.47445
sp|A8MXV4|NUD19_HUMAN	2.10078	2.37432	2.36434	1.0661	2.14345
sp|Q8NBF2|NHLC2_HUMAN	1.40311	1.41898	0	3.01961	2.74351
sp|P60953|CDC42_HUMAN	2.10078	1.81186	1.80302	2.27148	2.31842
sp|O75608|LYPA1_HUMAN	2.35382	2.37432	2.5799	0.629365	1.71316
sp|O00469|PLOD2_HUMAN	0	0	0	3.5098	2.74351
sp|P07741|APT_HUMAN	2.10078	2.77797	2.36434	1.40089	1.0972
sp|P30043|BLVRB_HUMAN	1.79372	1.81186	1.41124	2.81059	2.14345
sp|Q92599|SEPT8_HUMAN	2.35382	2.37432	0	2.56607	1.94429
sp|Q9NRV9|HEBP1_HUMAN	2.35382	2.12033	2.36434	1.90088	1.43781
sp|O75843|AP1G2_HUMAN	2.92198	2.37432	2.36434	1.0661	0
sp|Q01469|FABP5_HUMAN	1.40311	1.41898	1.80302	1.40089	3.25481
sp|Q13404|UB2V1_HUMAN	1.40311	2.12033	1.80302	1.90088	2.74351
sp|Q16630|CPSF6_HUMAN	1.79372	2.12033	2.1108	1.40089	2.61524
sp|Q9NR30|DDX21_HUMAN	1.40311	1.41898	2.7674	1.67244	2.47445
sp|O60888|CUTA_HUMAN	1.79372	1.81186	2.36434	2.09805	2.14345
sp|Q9NTN9|SEM4G_HUMAN	2.56904	2.77797	2.5799	0	0
sp|Q9UM54|MYO6_HUMAN	2.56904	2.77797	2.5799	0	0
sp|P50053|KHK_HUMAN	2.75627	2.94408	2.1108	0	0
sp|P06703|S10A6_HUMAN	2.75627	2.12033	2.5799	1.40089	0
sp|P20062|TCO2_HUMAN	0	1.81186	2.1108	3.43881	0
sp|P61019|RAB2A_HUMAN	1.79372	2.37432	2.1108	1.0661	2.47445
sp|O00170|AIP_HUMAN	1.79372	2.12033	1.80302	2.09805	2.31842
sp|Q99567|NUP88_HUMAN	2.35382	2.37432	2.1108	1.40089	1.71316
sp|Q14155|ARHG7_HUMAN	2.10078	2.37432	2.36434	1.67244	1.43781
sp|P49407|ARRB1_HUMAN	2.92198	1.41898	1.41124	1.67244	2.14345
sp|P12644|BMP4_HUMAN	2.10078	2.59022	2.5799	1.67244	0
sp|O43464|HTRA2_HUMAN	2.10078	2.12033	2.5799	2.09805	0.650485
sp|P53602|MVD1_HUMAN	2.35382	2.12033	1.80302	2.42628	1.0972
sp|P21980|TGM2_HUMAN	0	0	0	3.97873	0.650485
sp|Q9UHI8|ATS1_HUMAN	0	0	0	4.02793	0
sp|P09529|INHBB_HUMAN	0	0	0	1.67244	3.81793
sp|P63208|SKP1_HUMAN	2.10078	1.41898	1.80302	2.27148	2.31842
sp|P25787|PSA2_HUMAN	2.92198	1.81186	2.1108	1.0661	1.43781
sp|Q13868|EXOS2_HUMAN	2.10078	2.37432	2.5799	1.67244	0.650485
sp|Q8WUA8|TSK_HUMAN	2.35382	2.59022	2.5799	1.0661	0
sp|P49773|HINT1_HUMAN	0	0	0	2.91888	3.25481
sp|P61457|PHS_HUMAN	1.79372	1.81186	2.1108	1.0661	2.74351
sp|P30154|2AAB_HUMAN	0	0	0	3.01961	3.16603
sp|Q15370|ELOB_HUMAN	1.40311	1.81186	1.80302	1.90088	2.74351
sp|Q9NTX5|ECHD1_HUMAN	2.92198	1.41898	0	0.629365	2.86129
sp|Q96I99|SUCB2_HUMAN	2.10078	2.37432	2.36434	1.67244	1.0972
sp|Q9UKG1|DP13A_HUMAN	2.35382	1.41898	2.36434	1.90088	1.71316
sp|Q86TU7|SETD3_HUMAN	2.92198	2.37432	1.80302	0.629365	1.0972
sp|Q9UEF7|KLOT_HUMAN	2.35382	2.37432	2.93332	0	0
sp|P49441|INPP_HUMAN	2.10078	2.37432	2.36434	2.09805	0
sp|P17858|K6PL_HUMAN	2.92198	2.12033	1.41124	1.90088	0.650485
sp|Q96AE4|FUBP1_HUMAN	2.10078	1.81186	0	1.40089	3.07143
sp|O15232|MATN3_HUMAN	0	0	0	0	3.98296
sp|Q9BV20|MTNA_HUMAN	1.40311	2.37432	2.5799	0	2.31842
sp|Q9Y2Z0|SUGT1_HUMAN	1.79372	1.81186	1.80302	2.27148	2.14345
sp|Q8IXB1|DJC10_HUMAN	2.10078	2.37432	2.5799	0.629365	1.43781
sp|Q8WUM0|NU133_HUMAN	2.10078	2.37432	2.1108	1.67244	1.43781
sp|P25786|PSA1_HUMAN	2.56904	1.81186	2.1108	1.40089	1.71316
sp|P61326|MGN_HUMAN	0	0	0	2.27148	3.56367
sp|Q6L8Q7|PDE12_HUMAN	2.35382	1.81186	1.80302	2.56607	0.650485
sp|P16989|DBPA_HUMAN	0	0	0	2.81059	3.25481
sp|P30622|CLIP1_HUMAN	0	0	0	3.11376	2.97018
sp|Q9H488|OFUT1_HUMAN	1.79372	2.12033	1.80302	1.67244	2.31842
sp|P36955|PEDF_HUMAN	0	1.81186	0	0	3.6964
sp|Q9NQG5|RPR1B_HUMAN	1.79372	2.12033	1.80302	1.90088	2.14345
sp|O75340|PDCD6_HUMAN	2.10078	2.12033	2.5799	1.0661	1.43781
sp|P35268|RL22_HUMAN	2.35382	2.12033	1.80302	1.67244	1.71316
sp|Q68EM7|RHG17_HUMAN	2.10078	2.37432	2.36434	1.40089	1.0972
sp|Q96B26|EXOS8_HUMAN	1.79372	1.81186	2.1108	2.42628	1.43781
sp|Q6P2Q9|PRP8_HUMAN	2.10078	2.12033	2.1108	2.09805	1.0972
sp|Q7Z5N4|SDK1_HUMAN	0	0	0	0	3.93002
sp|P00751|CFAB_HUMAN	0	0	0	3.9278	0
sp|Q2TAY7|SMU1_HUMAN	1.40311	0	1.80302	2.42628	2.74351
sp|Q9Y383|LC7L2_HUMAN	1.40311	1.41898	2.36434	2.09805	2.14345
sp|P26583|HMGB2_HUMAN	2.10078	0	1.80302	2.27148	2.47445
sp|P31146|COR1A_HUMAN	2.35382	2.59022	2.1108	0	1.43781
sp|P35244|RFA3_HUMAN	2.10078	1.41898	1.80302	2.27148	1.94429
sp|Q3LXA3|DHAK_HUMAN	0	0	0	1.90088	3.63156
sp|Q13508|NAR3_HUMAN	2.35382	2.77797	2.36434	0	0
sp|Q14978|NOLC1_HUMAN	0	0	0	2.09805	3.56367
sp|Q9H993|CF211_HUMAN	1.40311	1.41898	2.1108	1.40089	2.74351
sp|P08134|RHOC_HUMAN	0	0	0	3.20214	2.74351
sp|P54619|AAKG1_HUMAN	2.35382	1.41898	1.80302	1.67244	2.14345
sp|Q69YN4|VIR_HUMAN	2.10078	1.81186	1.80302	1.90088	1.94429
sp|Q15024|EXOS7_HUMAN	2.10078	1.81186	1.80302	2.09805	1.71316
sp|O95372|LYPA2_HUMAN	2.56904	2.12033	2.1108	1.0661	1.0972
sp|Q92484|ASM3A_HUMAN	2.10078	2.37432	2.36434	1.40089	0.650485
sp|Q96EK6|GNA1_HUMAN	2.35382	2.37432	2.1108	1.40089	0.650485
sp|P11279|LAMP1_HUMAN	2.10078	1.81186	2.36434	2.27148	0
sp|P29218|IMPA1_HUMAN	0	0	1.80302	2.09805	3.16603
sp|P78344|IF4G2_HUMAN	0	0	1.80302	2.09805	3.16603
sp|Q9NXG2|THUM1_HUMAN	1.40311	1.41898	1.80302	1.0661	2.97018
sp|O15240|VGF_HUMAN	0	0	0	0	3.87506
sp|P18065|IBP2_HUMAN	0	0	0	0	3.87506
sp|P49746|TSP3_HUMAN	0	0	0	0	3.87506
sp|O14879|IFIT3_HUMAN	0	0	0	3.875	0
sp|O75607|NPM3_HUMAN	1.40311	1.41898	1.80302	1.90088	2.61524
sp|P46063|RECQ1_HUMAN	2.56904	1.41898	1.80302	0	2.47445
sp|P14543|NID1_HUMAN	0	1.41898	0	0	3.6964
sp|P05386|RLA1_HUMAN	2.10078	1.41898	1.80302	1.67244	2.31842
sp|Q96PZ0|PUS7_HUMAN	1.79372	2.37432	2.36434	1.40089	1.0972
sp|P28074|PSB5_HUMAN	2.10078	2.37432	2.1108	1.40089	1.0972
sp|O75694|NU155_HUMAN	2.10078	2.37432	2.5799	0.629365	0.650485
sp|O60343|TBCD4_HUMAN	2.10078	2.77797	2.1108	1.0661	0
sp|O15347|HMGB3_HUMAN	0	0	0	2.09805	3.49243
sp|O75367|H2AY_HUMAN	2.56904	2.12033	2.36434	1.0661	0
sp|P11387|TOP1_HUMAN	2.35382	2.12033	2.1108	1.90088	0
sp|P50502|F10A1_HUMAN	0	0	0	2.56607	3.25481
sp|P08621|RU17_HUMAN	0	0	0	2.69351	3.16603
sp|Q92692|PVRL2_HUMAN	1.40311	1.41898	2.1108	1.0661	2.74351
sp|P62140|PP1B_HUMAN	0	0	0	3.01961	2.86129
sp|P62820|RAB1A_HUMAN	1.79372	2.12033	1.80302	1.40089	2.14345
sp|O00115|DNS2A_HUMAN	0	2.77797	1.80302	1.90088	1.71316
sp|P61086|UBE2K_HUMAN	1.79372	0	1.80302	2.56607	2.14345
sp|P49354|FNTA_HUMAN	2.10078	2.37432	1.80302	1.67244	1.0972
sp|O60216|RAD21_HUMAN	2.56904	2.12033	2.1108	0.629365	1.0972
sp|Q92876|KLK6_HUMAN	2.10078	2.37432	2.7674	0	0
sp|Q8NFV4|ABHDB_HUMAN	2.35382	2.59022	2.36434	0	0
sp|P28070|PSB4_HUMAN	2.35382	2.37432	2.1108	1.0661	0.650485
sp|Q02742|GCNT1_HUMAN	2.35382	2.37432	2.5799	0	0
sp|Q9NRF8|PYRG2_HUMAN	2.35382	2.12033	2.7674	0	0
sp|P55010|IF5_HUMAN	2.10078	2.12033	2.1108	1.90088	0.650485
sp|P51659|DHB4_HUMAN	2.56904	1.81186	2.36434	1.0661	0.650485
sp|Q9Y230|RUVB2_HUMAN	2.10078	2.37432	1.80302	2.09805	0
sp|P17405|ASM_HUMAN	2.75627	1.81186	1.41124	2.09805	0
sp|Q9NY97|B3GN2_HUMAN	1.40311	2.12033	1.80302	0.629365	2.61524
sp|Q99715|COCA1_HUMAN	0	0	0	3.8202	0
sp|P31751|AKT2_HUMAN	0	0	0	0	3.81793
sp|Q02952|AKA12_HUMAN	0	0	0	0	3.81793
sp|Q9UJW0|DCTN4_HUMAN	1.40311	1.81186	2.1108	1.67244	2.14345
sp|P00813|ADA_HUMAN	0	0	0	1.0661	3.6964
sp|Q14232|EI2BA_HUMAN	2.10078	1.81186	1.41124	1.90088	1.94429
sp|Q07866|KLC1_HUMAN	0	2.12033	1.80302	2.56607	1.71316
sp|P13804|ETFA_HUMAN	1.79372	1.81186	1.80302	2.09805	1.71316
sp|P62888|RL30_HUMAN	2.10078	2.12033	1.80302	1.67244	1.43781
sp|Q6DKJ4|NXN_HUMAN	0	0	0	1.67244	3.56367
sp|P33991|MCM4_HUMAN	2.35382	1.81186	1.80302	1.67244	1.43781
sp|P60900|PSA6_HUMAN	1.79372	1.81186	1.80302	2.42628	1.0972
sp|P80723|BASP1_HUMAN	0	0	0	2.91888	2.86129
sp|P36873|PP1G_HUMAN	0	0	0	3.01961	2.74351
sp|Q7L576|CYFP1_HUMAN	2.10078	1.81186	1.80302	1.0661	2.14345
sp|Q9BYT8|NEUL_HUMAN	1.79372	0	1.80302	2.27148	2.31842
sp|A5YKK6|CNOT1_HUMAN	2.10078	2.12033	1.41124	1.67244	1.71316
sp|P34896|GLYC_HUMAN	1.79372	2.59022	1.80302	1.40089	1.0972
sp|P35659|DEK_HUMAN	1.40311	2.12033	2.1108	1.90088	1.43781
sp|P56545|CTBP2_HUMAN	2.10078	2.59022	2.1108	0.629365	0.650485
sp|Q6IBS0|TWF2_HUMAN	1.40311	0	0	3.01961	2.31842
sp|P36776|LONM_HUMAN	0	1.41898	2.1108	2.69351	1.71316
sp|Q9NVS9|PNPO_HUMAN	1.79372	1.41898	1.80302	2.42628	1.43781
sp|O95487|SC24B_HUMAN	2.10078	1.81186	1.80302	2.09805	1.0972
sp|Q9Y2X3|NOP58_HUMAN	2.35382	1.81186	1.41124	2.09805	1.0972
sp|Q9UI26|IPO11_HUMAN	1.40311	1.81186	1.80302	2.69351	0.650485
sp|Q9NZ53|PDXL2_HUMAN	0	2.12033	2.36434	0	2.61524
sp|P02533|K1C14_HUMAN	2.92198	0	0	2.69351	0.650485
sp|P48745|NOV_HUMAN	0	0	0	3.76323	0
sp|Q9BUL8|PDC10_HUMAN	1.79372	1.81186	2.36434	0.629365	1.94429
sp|P51665|PSD7_HUMAN	1.79372	1.81186	1.80302	1.67244	1.94429
sp|Q9NSD9|SYFB_HUMAN	2.35382	1.41898	1.41124	1.67244	1.94429
sp|Q9C005|DPY30_HUMAN	1.79372	1.81186	1.80302	2.09805	1.43781
sp|P17900|SAP3_HUMAN	0	0	0	1.67244	3.49243
sp|P39748|FEN1_HUMAN	1.79372	0	2.1108	2.42628	1.71316
sp|O00743|PPP6_HUMAN	2.10078	2.12033	1.80302	1.90088	0.650485
sp|Q9UFN0|NPS3A_HUMAN	2.35382	2.12033	1.41124	1.90088	0.650485
sp|Q92922|SMRC1_HUMAN	0	2.12033	2.1108	1.0661	2.47445
sp|Q00341|VIGLN_HUMAN	0	0	0	2.69351	2.97018
sp|P40123|CAP2_HUMAN	0	0	0	2.81059	2.86129
sp|Q02241|KIF23_HUMAN	1.79372	1.41898	1.80302	1.0661	2.47445
sp|Q9NPF4|OSGEP_HUMAN	1.79372	2.12033	1.80302	1.40089	1.71316
sp|THIO_HUMAN	0	0	0	3.20214	2.31842
sp|O60512|B4GT3_HUMAN	1.79372	1.81186	2.5799	1.40089	0.650485
sp|P50452|SPB8_HUMAN	1.79372	1.81186	0	2.69351	1.43781
sp|Q15008|PSMD6_HUMAN	2.35382	1.81186	2.1108	1.40089	0.650485
sp|P30479|1B41_HUMAN	0	0	0	3.36416	1.94429
sp|Q2TAA2|IAH1_HUMAN	1.79372	1.41898	0	1.0661	2.97018
sp|Q76M96|CCD80_HUMAN	0	0	0	3.70392	0
sp|O14964|HGS_HUMAN	1.40311	1.81186	1.41124	1.90088	2.14345
sp|P13746|1A11_HUMAN	0	0	0	0	3.6964
sp|Q8TEA8|DTD1_HUMAN	1.79372	2.12033	0	2.09805	1.94429
sp|Q9H4A6|GOLP3_HUMAN	2.35382	1.81186	2.36434	0.629365	0.650485
sp|P54886|P5CS_HUMAN	2.10078	2.12033	1.80302	1.67244	0.650485
sp|Q9HA77|SYCM_HUMAN	2.56904	2.12033	1.80302	1.0661	0
sp|Q92466|DDB2_HUMAN	2.75627	1.41898	2.1108	1.0661	0
sp|P49585|PCY1A_HUMAN	0	0	0	2.27148	3.16603
sp|Q15369|ELOC_HUMAN	0	1.41898	0	2.27148	2.86129
sp|P46939|UTRO_HUMAN	0	0	0	2.69351	2.86129
sp|P23527|H2B1O_HUMAN (+1)	0	3.66877	0	0	0
sp|Q9H2G2|SLK_HUMAN	0	0	0	2.81059	2.74351
sp|P46782|RS5_HUMAN	2.10078	0	0	2.09805	2.61524
sp|P62753|RS6_HUMAN	1.40311	0	1.41124	2.27148	2.47445
sp|ANXA5_HUMAN	0	0	0	2.91888	2.61524
sp|P21283|VATC1_HUMAN	0	0	0	2.91888	2.61524
sp|P49767|VEGFC_HUMAN	0	0	0	2.91888	2.61524
sp|P61247|RS3A_HUMAN	0	0	0	2.91888	2.61524
sp|Q9Y224|CN166_HUMAN	1.40311	1.41898	1.41124	2.09805	2.14345
sp|Q9BUJ2|HNRL1_HUMAN	1.79372	2.12033	1.80302	1.0661	1.71316
sp|O00154|BACH_HUMAN	1.79372	1.81186	2.1108	1.0661	1.71316
sp|Q99426|TBCB_HUMAN	1.79372	1.41898	1.80302	1.90088	1.71316
sp|P43243|MATR3_HUMAN	1.40311	2.12033	1.41124	2.09805	1.43781
sp|Q9UBX1|CATF_HUMAN	1.79372	1.41898	1.80302	2.09805	1.43781
sp|P24043|LAMA2_HUMAN	2.10078	2.12033	2.5799	0	0
sp|P49753|ACOT2_HUMAN	2.35382	2.37432	2.1108	0	0
sp|Q3YEC7|RBEL1_HUMAN	2.56904	1.41898	2.1108	0.629365	1.0972
sp|Q709C8|VP13C_HUMAN	2.35382	1.81186	2.5799	0	0
sp|Q9NTI5|PDS5B_HUMAN	2.56904	2.12033	2.1108	0	0
sp|Q7Z2Z2|ETUD1_HUMAN	1.79372	1.81186	2.1108	2.09805	0
sp|Q92859|NEO1_HUMAN	0	0	0	3.43881	1.43781
sp|Q9Y6N7|ROBO1_HUMAN	0	0	0	3.43881	1.43781
sp|Q02388|CO7A1_HUMAN	0	0	0	3.64207	0
sp|Q9UBP4|DKK3_HUMAN	0	0	0	0	3.63156
sp|Q16787|LAMA3_HUMAN	1.40311	2.59022	1.80302	1.0661	1.0972
sp|P15151|PVR_HUMAN	1.40311	0	1.80302	2.27148	2.14345
sp|Q08431|MFGM_HUMAN	0	0	0	0.629365	3.56367
sp|Q13363|CTBP1_HUMAN	2.35382	0	1.41124	1.90088	1.94429
sp|O14672|ADA10_HUMAN	2.35382	2.12033	1.41124	1.0661	1.0972
sp|Q8NE71|ABCF1_HUMAN	2.10078	2.37432	1.41124	1.67244	0
sp|Q92520|FAM3C_HUMAN	0	0	0	1.67244	3.33844
sp|P40222|TXLNA_HUMAN	0	0	0	2.42628	2.97018
sp|Q12904|AIMP1_HUMAN	0	1.41898	0	2.27148	2.74351
sp|P31943|HNRH1_HUMAN	0	0	0	2.69351	2.74351
sp|Q96K17|BT3L4_HUMAN	0	0	0	2.69351	2.74351
sp|P46379|BAG6_HUMAN	1.40311	1.41898	1.41124	1.67244	2.31842
sp|Q96SY0|CO044_HUMAN	1.79372	1.81186	2.1108	0	1.94429
sp|Q02878|RL6_HUMAN	0	0	0	2.81059	2.61524
sp|O95848|NUD14_HUMAN	1.79372	1.81186	1.41124	1.40089	1.94429
sp|O94776|MTA2_HUMAN	1.79372	2.37432	2.1108	0	1.0972
sp|Q13098|CSN1_HUMAN	1.40311	1.41898	1.41124	2.09805	1.94429
sp|P62701|RS4X_HUMAN	0	0	0	3.01961	2.31842
sp|P49720|PSB3_HUMAN	2.10078	1.81186	1.80302	1.40089	1.0972
sp|P30837|AL1B1_HUMAN	1.79372	2.37432	2.1108	1.0661	0
sp|O75976|CBPD_HUMAN	0	0	0	3.28542	1.71316
sp|P08729|K2C7_HUMAN	0	0	0	3.57745	0
sp|P20908|CO5A1_HUMAN	0	0	0	3.57745	0
sp|Q9NRN5|OLFL3_HUMAN	0	0	0	3.57745	0
sp|Q13435|SF3B2_HUMAN	1.40311	1.41898	1.80302	0.629365	2.47445
sp|P54760|EPHB4_HUMAN	1.40311	2.12033	1.80302	0.629365	1.94429
sp|P30460|1B08_HUMAN	0	2.77797	2.5799	0	0
sp|Q9GZX9|TWSG1_HUMAN	1.40311	1.81186	1.41124	2.09805	1.43781
sp|Q8IXH7|NELFD_HUMAN	1.79372	1.81186	1.80302	1.67244	1.0972
sp|Q99471|PFD5_HUMAN	1.79372	1.81186	1.80302	1.67244	1.0972
sp|P25205|MCM3_HUMAN	2.10078	2.37432	2.1108	0	0
sp|Q8NI27|THOC2_HUMAN	2.10078	2.37432	2.1108	0	0
sp|Q99627|CSN8_HUMAN	1.40311	0	1.80302	2.42628	1.71316
sp|O95479|G6PE_HUMAN	2.10078	2.12033	2.36434	0	0
sp|Q5VW36|K1797_HUMAN	2.35382	2.12033	2.1108	0	0
sp|Q96JP9|CDHR1_HUMAN	2.56904	2.12033	1.80302	0	0
sp|O75581|LRP6_HUMAN	2.10078	1.81186	2.1108	1.40089	0
sp|P34913|HYES_HUMAN	2.75627	1.81186	1.80302	0	0
sp|Q14914|PTGR1_HUMAN	0	0	0	2.09805	3.07143
sp|P35052|GPC1_HUMAN	0	0	0	2.69351	2.61524
sp|P62979|RS27A_HUMAN	0	0	0	2.81059	2.47445
sp|Q9Y3B8|ORN_HUMAN	0	0	0	2.81059	2.47445
sp|O43684|BUB3_HUMAN	1.40311	1.41898	1.41124	1.90088	1.94429
sp|P24386|RAE1_HUMAN	1.79372	1.81186	1.41124	1.40089	1.71316
sp|O60879|DIAP2_HUMAN	1.79372	1.81186	2.1108	0.629365	1.43781
sp|P46781|RS9_HUMAN	0	0	1.41124	2.69351	2.14345
sp|P49411|EFTU_HUMAN	0	0	0	3.01961	2.14345
sp|P28066|PSA5_HUMAN	1.79372	1.81186	1.41124	1.90088	1.0972
sp|P61221|ABCE1_HUMAN	2.10078	0	2.1108	1.90088	1.0972
sp|Q13753|LAMC2_HUMAN	1.40311	0	0	3.11376	1.0972
sp|Q6UVK1|CSPG4_HUMAN	0	0	0	3.5098	0
sp|Q9UJU6|DBNL_HUMAN	1.79372	1.41898	0	1.67244	2.31842
sp|P04080|CYTB_HUMAN	0	2.37432	1.41124	1.90088	1.43781
sp|P78536|ADA17_HUMAN	1.79372	1.41898	2.1108	1.0661	1.43781
sp|Q8IYD1|ERF3B_HUMAN	0	0	0	0	3.49243
sp|O43681|ASNA_HUMAN	0	1.41898	1.80302	2.42628	1.43781
sp|P31431|SDC4_HUMAN	0	1.81186	1.41124	2.56607	1.0972
sp|Q8NFL0|B3GN7_HUMAN	0	0	0	0.629365	3.41749
sp|Q32P28|P3H1_HUMAN	0	0	0	1.67244	3.16603
sp|Q86SQ4|GP126_HUMAN	0	0	0	1.90088	3.07143
sp|Q9P0L0|VAPA_HUMAN	0	0	0	1.90088	3.07143
sp|O15212|PFD6_HUMAN	0	0	0	2.09805	2.97018
sp|Q15819|UB2V2_HUMAN	0	0	0	2.09805	2.97018
sp|Q9H1B5|XYLT2_HUMAN	0	0	0	2.09805	2.97018
sp|Q9UHD1|CHRD1_HUMAN	0	0	0	2.09805	2.97018
sp|P34096|RNAS4_HUMAN	0	0	0	2.27148	2.86129
sp|P08708|RS17_HUMAN	0	0	0	2.42628	2.74351
sp|Q93034|CUL5_HUMAN	0	0	0	2.42628	2.74351
sp|Q9BTT0|AN32E_HUMAN	0	0	0	2.42628	2.74351
sp|Q6P9A2|GLTL4_HUMAN	1.40311	2.12033	1.41124	0	2.14345
sp|Q9P0V9|SEP10_HUMAN	0	1.41898	0	2.42628	2.31842
sp|O75116|ROCK2_HUMAN	0	0	0	2.69351	2.47445
sp|P67775|PP2AA_HUMAN	0	0	0	2.81059	2.31842
sp|Q16539|MK14_HUMAN	0	1.41898	1.41124	2.42628	1.71316
sp|Q8IUE6|H2A2B_HUMAN	1.79372	2.37432	2.1108	0	0
sp|Q10570|CPSF1_HUMAN	2.10078	2.12033	2.1108	0	0
sp|Q16651|PRSS8_HUMAN	2.35382	1.81186	2.1108	0	0
sp|Q9H0R4|HDHD2_HUMAN	2.35382	1.81186	2.1108	0	0
sp|Q9H008|LHPP_HUMAN	1.40311	1.81186	1.41124	1.0661	1.94429
sp|P31040|DHSA_HUMAN	1.40311	1.81186	1.41124	1.40089	1.71316
sp|P61966|AP1S1_HUMAN	1.79372	1.81186	1.80302	1.0661	1.0972
sp|O76071|CIAO1_HUMAN	2.35382	0	1.41124	1.40089	1.71316
sp|Q99674|CGRE1_HUMAN	0	0	0	0	3.41749
sp|O00267|SPT5H_HUMAN	1.40311	0	0	0	3.16603
sp|Q86SR1|GLT10_HUMAN	0	1.41898	1.41124	0	2.86129
sp|O75312|ZPR1_HUMAN	0	0	0	1.90088	2.97018
sp|P60891|PRPS1_HUMAN	0	0	0	2.09805	2.86129
sp|Q8WVY7|UBCP1_HUMAN	0	0	0	2.09805	2.86129
sp|P61970|NTF2_HUMAN	0	0	0	2.56607	2.47445
sp|P63279|UBC9_HUMAN (+1)	0	0	0	2.56607	2.47445
sp|O43491|E41L2_HUMAN	2.10078	0	1.41124	1.0661	2.14345
sp|Q96ER3|SAAL1_HUMAN	0	0	0	2.69351	2.31842
sp|Q27J81|INF2_HUMAN	0	1.81186	1.80302	1.90088	1.43781
sp|Q9H3S7|PTN23_HUMAN	1.40311	0	0	2.42628	2.14345
sp|P24666|PPAC_HUMAN	2.10078	2.12033	1.41124	0	1.0972
sp|Q9HB40|RISC_HUMAN	0	0	0	2.81059	2.14345
sp|O76094|SRP72_HUMAN	0	1.41898	1.41124	2.56607	1.0972
sp|P22033|MUTA_HUMAN	2.10078	1.81186	1.80302	1.0661	0
sp|Q92542|NICA_HUMAN	1.79372	1.81186	1.41124	1.90088	0
sp|Q9Y2L1|RRP44_HUMAN	2.35382	1.41898	1.80302	1.0661	0
sp|P52823|STC1_HUMAN	0	0	0	3.28542	0.650485
sp|P05231|IL6_HUMAN	0	0	0	3.36416	0
sp|Q8IWX8|CHERP_HUMAN	1.40311	1.41898	1.80302	1.0661	1.71316
sp|P61081|UBC12_HUMAN	2.10078	1.41898	1.80302	0.629365	1.0972
sp|P00797|RENI_HUMAN	1.79372	2.12033	2.1108	0	0
sp|P21860|ERBB3_HUMAN	2.10078	2.12033	1.80302	0	0
sp|O94856|NFASC_HUMAN	0	0	0	0	3.33844
sp|O95965|ITGBL_HUMAN	0	0	0	0	3.33844
sp|Q6ZNF0|PAPL_HUMAN	0	0	0	0	3.33844
sp|Q9C040|TRIM2_HUMAN	2.10078	1.41898	2.36434	0	0
sp|Q8NFI3|ENASE_HUMAN	2.35382	1.81186	1.80302	0	0
sp|Q9BSE5|SPEB_HUMAN	2.35382	1.81186	1.80302	0	0
sp|P62942|FKB1A_HUMAN	0	0	0	1.40089	3.07143
sp|P22681|CBL_HUMAN	0	0	0	1.67244	2.97018
sp|Q9UMF0|ICAM5_HUMAN	0	0	0	1.67244	2.97018
sp|O95633|FSTL3_HUMAN	0	0	0	1.90088	2.86129
sp|Q9BUQ8|DDX23_HUMAN	1.40311	2.12033	0	0	2.31842
sp|Q9Y5S9|RBM8A_HUMAN	0	0	0	2.09805	2.74351
sp|Q9H0W9|CK054_HUMAN	0	1.41898	1.41124	1.67244	2.14345
sp|O43493|TGON2_HUMAN	0	0	0	2.42628	2.47445
sp|P09012|SNRPA_HUMAN	0	0	0	2.42628	2.47445
sp|Q12797|ASPH_HUMAN	0	0	0	2.42628	2.47445
sp|Q9H6S3|ES8L2_HUMAN	1.40311	0	0	2.09805	2.31842
sp|Q6NZI2|PTRF_HUMAN	0	0	0	2.56607	2.31842
sp|Q9BSJ8|ESYT1_HUMAN	0	0	0	2.56607	2.31842
sp|Q9Y4E8|UBP15_HUMAN	0	0	0	2.56607	2.31842
sp|P15880|RS2_HUMAN	0	0	0	2.69351	2.14345
sp|Q01130|SRSF2_HUMAN	1.79372	1.81186	1.41124	1.0661	1.0972
sp|Q9Y5P6|GMPPB_HUMAN	1.79372	2.37432	1.41124	0.629365	0
sp|Q9UIQ6|LCAP_HUMAN	1.40311	1.41898	0	2.27148	1.43781
sp|Q99447|PCY2_HUMAN	1.79372	1.81186	0	1.90088	1.0972
sp|P61964|WDR5_HUMAN	1.79372	1.81186	1.41124	1.40089	0.650485
sp|Q9BQA1|MEP50_HUMAN	2.10078	2.12033	1.41124	0.629365	0
sp|A3KN83|SBNO1_HUMAN	2.10078	1.41898	2.1108	0.629365	0
sp|P16870|CBPE_HUMAN	0	0	0	3.01961	1.43781
sp|Q04721|NOTC2_HUMAN	0	0	0	3.20214	0.650485
sp|P08833|IBP1_HUMAN	0	0	0	3.28542	0
sp|P19883|FST_HUMAN	0	0	0	3.28542	0
sp|Q9BZQ8|NIBAN_HUMAN	0	0	0	3.28542	0
sp|Q15904|VAS1_HUMAN	0	0	1.80302	1.40089	2.47445
sp|A6NL28|TPM3L_HUMAN	0	1.81186	0	1.90088	2.14345
sp|Q02487|DSC2_HUMAN	1.79372	2.12033	1.41124	0	1.0972
sp|Q13685|AAMP_HUMAN	0	1.41898	1.80302	1.90088	1.43781
sp|P42574|CASP3_HUMAN	1.79372	1.41898	1.41124	1.0661	1.43781
sp|Q9Y2Q3|GSTK1_HUMAN	1.79372	1.81186	1.80302	0.629365	0.650485
sp|O15042|SR140_HUMAN	2.10078	1.81186	1.41124	0.629365	0.650485
sp|Q9BTE3|MCMBP_HUMAN	1.40311	1.81186	0	2.09805	1.0972
sp|Q96I15|SCLY_HUMAN	1.79372	1.41898	1.41124	1.67244	0.650485
sp|Q99436|PSB7_HUMAN	1.79372	1.41898	2.1108	1.0661	0
sp|P09486|SPRC_HUMAN	0	0	0	0	3.25481
sp|P23141|EST1_HUMAN	0	0	0	0	3.25481
sp|Q9BS40|LXN_HUMAN	0	0	0	0.629365	3.16603
sp|P12277|KCRB_HUMAN	0	0	0	1.0661	3.07143
sp|P61764|STXB1_HUMAN	0	0	0	1.40089	2.97018
sp|P08243|ASNS_HUMAN	0	0	0	1.67244	2.86129
sp|P46976|GLYG_HUMAN	0	0	1.41124	1.0661	2.74351
sp|Q9BRA2|TXD17_HUMAN	0	1.41898	1.41124	1.0661	2.31842
sp|O43432|IF4G3_HUMAN	0	0	0	2.09805	2.61524
sp|Q13492|PICAL_HUMAN	0	0	0	2.09805	2.61524
sp|Q32MZ4|LRRF1_HUMAN	0	0	0	2.42628	2.31842
sp|Q8WU90|ZC3HF_HUMAN	1.40311	1.41898	1.41124	1.0661	1.71316
sp|Q9H900|ZWILC_HUMAN	1.40311	1.41898	1.41124	1.0661	1.71316
sp|P24592|IBP6_HUMAN	0	0	0	2.56607	2.14345
sp|O43570|CAH12_HUMAN	1.40311	2.37432	1.80302	0	0
sp|Q7L5Y1|ENOF1_HUMAN	1.79372	1.41898	1.80302	0.629365	1.0972
sp|Q96C23|GALM_HUMAN	2.10078	1.41898	0	1.40089	1.43781
sp|P12259|FA5_HUMAN	1.40311	2.12033	2.1108	0	0
sp|Q7L5N1|CSN6_HUMAN	1.40311	1.41898	1.41124	1.67244	1.0972
sp|Q9H2U1|DHX36_HUMAN	1.40311	1.81186	2.36434	0	0
sp|P15529|MCP_HUMAN	1.79372	2.12033	1.80302	0	0
sp|P48556|PSMD8_HUMAN	1.79372	1.81186	1.41124	1.0661	0.650485
sp|P07902|GALT_HUMAN	1.79372	1.81186	2.1108	0	0
sp|P62987|RL40_HUMAN	1.79372	1.81186	2.1108	0	0
sp|Q9UHJ6|SHPK_HUMAN	1.79372	1.81186	2.1108	0	0
sp|P02788|TRFL_HUMAN (+1)	2.10078	2.12033	1.41124	0	0
sp|P21589|5NTD_HUMAN	0	0	0	2.81059	1.71316
sp|P10599|THIO_HUMAN (+1)	2.10078	1.81186	1.80302	0	0
sp|P55212|CASP6_HUMAN	2.10078	1.81186	1.80302	0	0
sp|Q53H96|P5CR3_HUMAN	2.10078	1.81186	1.80302	0	0
sp|P13716|HEM2_HUMAN	1.40311	1.41898	1.41124	2.09805	0
sp|O95786|DDX58_HUMAN	0	0	0	3.11376	0.650485
sp|Q12805|FBLN3_HUMAN	0	0	0	3.20214	0
sp|P09661|RU2A_HUMAN	0	0	1.80302	1.90088	1.94429
sp|P30084|ECHM_HUMAN	1.40311	1.41898	1.80302	1.0661	1.0972
sp|P20618|PSB1_HUMAN	2.35382	0	0	1.67244	1.43781
sp|Q01415|GALK2_HUMAN	1.79372	1.41898	2.1108	0.629365	0
sp|Q9NUJ1|ABHDA_HUMAN	2.35382	1.41898	0	1.40089	0.650485
sp|P05997|CO5A2_HUMAN	0	0	0	0	3.16603
sp|Q8N474|SFRP1_HUMAN	0	0	0	0	3.16603
sp|Q8NCH0|CHSTE_HUMAN	0	0	0	0.629365	3.07143
sp|O00151|PDLI1_HUMAN	0	0	0	1.0661	2.97018
sp|P21266|GSTM3_HUMAN	0	0	0	1.90088	2.61524
sp|P62633|CNBP_HUMAN	0	0	0	2.09805	2.47445
sp|Q6PKG0|LARP1_HUMAN	0	0	0	2.09805	2.47445
sp|Q9UBQ6|EXTL2_HUMAN	0	0	0	2.27148	2.31842
sp|P20042|IF2B_HUMAN	0	0	1.41124	1.90088	2.14345
sp|Q68D85|B7H6_HUMAN	0	2.12033	2.1108	0	1.0972
sp|O14974|MYPT1_HUMAN	0	0	2.1108	1.67244	1.71316
sp|Q9C0C9|UBE2O_HUMAN	0	1.41898	0	2.27148	1.71316
sp|P84090|ERH_HUMAN	0	1.41898	2.1108	1.40089	1.0972
sp|O14745|NHRF1_HUMAN	1.40311	0	1.41124	1.67244	1.71316
sp|Q9NQP4|PFD4_HUMAN	1.40311	0	1.41124	1.67244	1.71316
sp|O75822|EIF3J_HUMAN	0	0	0	2.56607	1.94429
sp|P62249|RS16_HUMAN	0	0	0	2.56607	1.94429
sp|Q14789|GOGB1_HUMAN	0	0	0	2.56607	1.94429
sp|P48507|GSH0_HUMAN	1.40311	0	1.41124	1.90088	1.43781
sp|Q06265|EXOS9_HUMAN	2.10078	1.41898	0	1.40089	1.0972
sp|P00367|DHE3_HUMAN	2.56904	0	0	1.67244	0.650485
sp|P40189|IL6RB_HUMAN	0	0	0	3.01961	0.650485
sp|P04259|K2C6B_HUMAN	0	0	0	3.11376	0
sp|Q13822|ENPP2_HUMAN	0	0	0	3.11376	0
sp|Q9UKZ9|PCOC2_HUMAN	0	0	1.80302	1.40089	2.14345
sp|Q9BY32|ITPA_HUMAN	1.79372	1.41898	0	1.0661	1.71316
sp|Q9BUH6|CI142_HUMAN	1.40311	1.81186	1.41124	0.629365	1.0972
sp|O15027|SC16A_HUMAN	1.40311	1.41898	1.80302	1.0661	0.650485
sp|Q8N0X4|CLYBL_HUMAN	1.79372	1.81186	1.80302	0	0
sp|Q9NUB1|ACS2L_HUMAN	1.79372	1.81186	1.80302	0	0
sp|P25815|S100P_HUMAN	2.35382	2.12033	0	0	0
sp|Q9NWU1|OXSM_HUMAN	1.40311	1.81186	1.41124	1.40089	0
sp|P15104|GLNA_HUMAN	2.10078	1.41898	1.80302	0	0
sp|P25311|ZA2G_HUMAN	1.79372	0	2.5799	0	0
sp|P11217|PYGM_HUMAN	0	0	0	0	3.07143
sp|Q9HAB8|PPCS_HUMAN	0	0	0	0	3.07143
sp|P39019|RS19_HUMAN	0	0	0	0.629365	2.97018
sp|Q9NPH2|INO1_HUMAN	0	0	0	0.629365	2.97018
sp|O95084|PRS23_HUMAN	0	0	0	1.0661	2.86129
sp|P06454|PTMA_HUMAN	0	0	0	1.0661	2.86129
sp|Q7Z4H8|KDEL2_HUMAN	0	0	0	1.40089	2.74351
sp|O94766|B3GA3_HUMAN	0	1.41898	1.41124	0.629365	2.14345
sp|Q9NTM9|CUTC_HUMAN	1.40311	0	0	1.0661	2.47445
sp|Q15907|RB11B_HUMAN	0	0	0	1.90088	2.47445
sp|Q9NPQ8|RIC8A_HUMAN	0	0	0	1.90088	2.47445
sp|Q9GZZ9|UBA5_HUMAN	1.40311	1.41898	0	0.629365	2.14345
sp|O60749|SNX2_HUMAN	0	0	0	2.09805	2.31842
sp|O95816|BAG2_HUMAN	0	0	0	2.09805	2.31842
sp|Q15813|TBCE_HUMAN	0	0	0	2.09805	2.31842
sp|Q9UKD2|MRT4_HUMAN	0	0	0	2.09805	2.31842
sp|P02788|TRFL_HUMAN	0	0	0	2.27148	2.14345
sp|P58107|EPIPL_HUMAN	0	0	0	2.27148	2.14345
sp|P62277|RS13_HUMAN	0	0	0	2.42628	1.94429
sp|Q9Y376|CAB39_HUMAN	1.40311	1.41898	0	1.67244	1.43781
sp|P13647|K2C5_HUMAN	0	0	0	2.56607	1.71316
sp|Q8IXL6|DMP4_HUMAN	0	0	0	2.56607	1.71316
sp|Q96TC7|RMD3_HUMAN	0	0	0	2.56607	1.71316
sp|O60832|DKC1_HUMAN	1.40311	1.41898	0	1.90088	1.0972
sp|O75146|HIP1R_HUMAN	1.40311	1.41898	0	2.09805	0.650485
sp|Q9NPH0|PPA6_HUMAN	1.79372	0	1.80302	1.40089	0.650485
sp|O00232|PSD12_HUMAN	0	0	0	2.81059	1.0972
sp|P09913|IFIT2_HUMAN	0	0	0	3.01961	0
sp|Q5JRX3|PREP_HUMAN	0	0	0	3.01961	0
sp|Q8TER0|SNED1_HUMAN	0	0	0	3.01961	0
sp|Q13724|MOGS_HUMAN	1.79372	0	1.41124	0	1.94429
sp|P55265|DSRAD_HUMAN	1.79372	1.41898	0	0.629365	1.71316
sp|Q9NR28|DBLOH_HUMAN	0	0	1.80302	1.90088	1.43781
sp|Q86X76|NIT1_HUMAN	1.40311	0	1.80302	1.40089	1.0972
sp|P19174|PLCG1_HUMAN	1.79372	0	1.41124	1.67244	0.650485
sp|P41227|NAA10_HUMAN	1.79372	0	0	2.27148	0.650485
sp|Q9H6X2|ANTR1_HUMAN	0	0	0	0	2.97018
sp|Q9UN70|PCDGK_HUMAN	0	0	0	0	2.97018
sp|Q14257|RCN2_HUMAN	1.40311	0	0	0	2.61524
sp|Q6EMK4|VASN_HUMAN	0	0	0	1.40089	2.61524
sp|Q8WXX5|DNJC9_HUMAN	0	0	0	1.40089	2.61524
sp|P52732|KIF11_HUMAN	0	1.41898	0	1.40089	2.14345
sp|CYC_HUMAN	0	0	0	1.90088	2.31842
sp|Q16777|H2A2C_HUMAN	0	0	0	1.90088	2.31842
sp|O60256|KPRB_HUMAN	0	1.41898	0	1.67244	1.94429
sp|P22413|ENPP1_HUMAN	0	0	0	2.09805	2.14345
sp|Q96EK5|KBP_HUMAN	0	0	0	2.09805	2.14345
sp|Q5T2E6|CJ076_HUMAN	0	0	1.41124	1.67244	1.94429
sp|Q96AX1|VP33A_HUMAN	0	0	2.1108	1.0661	1.71316
sp|P60510|PP4C_HUMAN	0	1.41898	0	1.90088	1.71316
sp|P62244|RS15A_HUMAN	0	1.41898	0	1.90088	1.71316
sp|Q9NRX4|PHP14_HUMAN	1.40311	0	1.41124	1.0661	1.71316
sp|O43488|ARK72_HUMAN	0	0	0	2.27148	1.94429
sp|Q99650|OSMR_HUMAN	0	0	0	2.27148	1.94429
sp|O75503|CLN5_HUMAN	1.40311	1.81186	1.80302	0	0
sp|Q9Y3P9|RBGP1_HUMAN	1.40311	1.41898	1.41124	1.0661	0.650485
sp|Q9BQL6|FERM1_HUMAN	1.40311	1.41898	2.1108	0	0
sp|Q9C0B1|FTO_HUMAN	0	0	0	2.56607	1.43781
sp|Q99933|BAG1_HUMAN	1.79372	1.41898	1.80302	0	0
sp|Q9BYF1|ACE2_HUMAN	2.10078	1.41898	1.41124	0	0
sp|Q9BYC5|FUT8_HUMAN	1.40311	1.41898	1.41124	1.40089	0
sp|Q86V40|CB089_HUMAN	1.79372	0	2.36434	0	0
sp|Q13303|KCAB2_HUMAN	1.40311	0	1.41124	1.90088	0.650485
sp|Q96PD2|DCBD2_HUMAN	0	0	0	2.69351	1.0972
sp|Q8NFW8|NEUA_HUMAN	2.10078	0	1.41124	1.40089	0
sp|Q9NR19|ACSA_HUMAN	1.40311	0	0	2.56607	0
sp|Q96JB6|LOXL4_HUMAN	0	0	0	2.91888	0
sp|Q00169|PIPNA_HUMAN	1.79372	0	0	1.40089	1.71316
sp|Q11206|SIA4C_HUMAN	1.79372	1.41898	1.41124	0	0.650485
sp|Q9P2J5|SYLC_HUMAN	0	0	1.80302	2.27148	0
sp|P30711|GSTT1_HUMAN	0	0	0	0	2.86129
sp|Q3ZCQ8|TIM50_HUMAN	0	0	0	0	2.86129
sp|Q8N0V5|GNT2A_HUMAN	0	0	0	0.629365	2.74351
sp|P51693|APLP1_HUMAN	0	0	0	1.0661	2.61524
sp|P17096|HMGA1_HUMAN	0	0	0	1.40089	2.47445
sp|Q13428|TCOF_HUMAN	0	0	0	1.40089	2.47445
sp|Q15637|SF01_HUMAN	0	0	0	1.67244	2.31842
sp|P18085|ARF4_HUMAN	0	0	0	1.90088	2.14345
sp|P78330|SERB_HUMAN	0	0	0	1.90088	2.14345
sp|Q8N7H5|PAF1_HUMAN	0	0	0	1.90088	2.14345
sp|Q9BRR6|ADPGK_HUMAN	0	0	0	1.90088	2.14345
sp|Q9UBQ5|EIF3K_HUMAN	0	0	0	1.90088	2.14345
sp|P55899|FCGRN_HUMAN	0	1.81186	1.80302	0	1.0972
sp|P63000|RAC1_HUMAN	1.40311	0	0	1.40089	1.94429
sp|Q9UBC2|EP15R_HUMAN	0	0	0	2.09805	1.94429
sp|P30046|DOPD_HUMAN	0	0	1.41124	1.67244	1.71316
sp|Q53H82|LACB2_HUMAN	1.40311	1.41898	0	1.0661	1.43781
sp|Q8NCA5|FA98A_HUMAN	1.40311	0	1.41124	1.0661	1.43781
sp|O60502|NCOAT_HUMAN	0	0	0	2.27148	1.71316
sp|P80217|IN35_HUMAN	0	0	0	2.27148	1.71316
sp|Q00653|NFKB2_HUMAN	0	0	0	2.27148	1.71316
sp|Q96T76|MMS19_HUMAN	0	0	0	2.27148	1.71316
sp|P25685|DNJB1_HUMAN	1.40311	1.41898	1.41124	0.629365	0.650485
sp|Q9P2I0|CPSF2_HUMAN	1.40311	1.41898	1.41124	0.629365	0.650485
sp|Q9H8Y8|GORS2_HUMAN	1.40311	0	0	1.90088	1.43781
sp|Q14139|UBE4A_HUMAN	0	0	0	2.42628	1.43781
sp|Q96M27|PRRC1_HUMAN	0	0	0	2.42628	1.43781
sp|Q9Y312|CT004_HUMAN	0	0	0	2.42628	1.43781
sp|Q6UXN9|WDR82_HUMAN	1.40311	1.41898	1.41124	1.0661	0
sp|Q9BQ67|GRWD1_HUMAN	1.40311	1.41898	1.41124	1.0661	0
sp|Q9UMR5|PPT2_HUMAN	1.40311	1.41898	1.41124	1.0661	0
sp|Q92696|PGTA_HUMAN	0	1.41898	1.41124	1.90088	0
sp|P37235|HPCL1_HUMAN	0	0	0	2.56607	1.0972
sp|P05556|ITB1_HUMAN	0	0	0	2.69351	0.650485
sp|P49748|ACADV_HUMAN	0	0	0	2.69351	0.650485
sp|P98155|VLDLR_HUMAN	0	0	0	2.81059	0
sp|Q04828|AK1C1_HUMAN	0	0	0	2.81059	0
sp|Q13421|MSLN_HUMAN	0	0	0	2.81059	0
sp|Q16773|KAT1_HUMAN	0	1.81186	0	0.629365	1.94429
sp|Q5R3I4|TTC38_HUMAN	1.40311	2.37432	0	0	0
sp|P51003|PAPOA_HUMAN	0	1.41898	1.80302	1.0661	0.650485
sp|P49356|FNTB_HUMAN	1.40311	1.81186	1.41124	0	0
sp|P61326|MGN_HUMAN (+1)	1.40311	1.81186	1.41124	0	0
sp|Q9Y6R7|FCGBP_HUMAN	1.40311	1.81186	1.41124	0	0
sp|O15327|INP4B_HUMAN	1.79372	2.12033	0	0	0
sp|SODC_HUMAN|	1.40311	1.41898	1.80302	0	0
sp|P80188|NGAL_HUMAN	1.79372	1.41898	1.41124	0	0
sp|Q9ULE6|PALD_HUMAN	1.79372	1.41898	1.41124	0	0
sp|P83916|CBX1_HUMAN	0	0	0	0	2.74351
sp|Q5PRF9|SMAG2_HUMAN	0	0	0	0	2.74351
sp|Q14114|LRP8_HUMAN	0	0	0	0.629365	2.61524
sp|O75937|DNJC8_HUMAN	0	0	0	1.0661	2.47445
sp|Q9P289|MST4_HUMAN	0	0	0	1.0661	2.47445
sp|Q9UHY7|ENOPH_HUMAN	0	0	0	1.0661	2.47445
sp|Q9H3H3|CK068_HUMAN	0	0	0	1.40089	2.31842
sp|Q93052|LPP_HUMAN	1.40311	0	0	0.629365	2.14345
sp|O43399|TPD54_HUMAN	0	0	0	1.67244	2.14345
sp|Q96AG4|LRC59_HUMAN	0	0	0	1.67244	2.14345
sp|Q9H832|UBE2Z_HUMAN	0	0	0	1.67244	2.14345
sp|P54687|BCAT1_HUMAN	0	0	0	1.90088	1.94429
sp|P62851|RS25_HUMAN	0	0	0	1.90088	1.94429
sp|Q5T013|HYI_HUMAN	0	0	0	1.90088	1.94429
sp|Q92783|STAM1_HUMAN	0	0	0	1.90088	1.94429
sp|Q96Q11|TRNT1_HUMAN	0	0	0	1.90088	1.94429
sp|P00568|KAD1_HUMAN	0	1.41898	0	1.67244	1.43781
sp|O76054|S14L2_HUMAN	0	0	0	2.09805	1.71316
sp|P35637|FUS_HUMAN	0	0	0	2.09805	1.71316
sp|P54725|RD23A_HUMAN	0	0	0	2.09805	1.71316
sp|P61011|SRP54_HUMAN	0	0	0	2.09805	1.71316
sp|P63220|RS21_HUMAN	0	0	0	2.09805	1.71316
sp|Q14738|2A5D_HUMAN	0	0	0	2.09805	1.71316
sp|Q92888|ARHG1_HUMAN	0	1.41898	1.41124	1.40089	0.650485
sp|Q02750|MP2K1_HUMAN	1.40311	0	0	1.67244	1.43781
sp|O95490|LPHN2_HUMAN	0	0	0	2.27148	1.43781
sp|Q8N543|OGFD1_HUMAN	0	0	0	2.27148	1.43781
sp|P60983|GMFB_HUMAN	0	0	1.41124	1.90088	1.0972
sp|Q86YZ3|HORN_HUMAN	0	0	0	2.56607	0.650485
sp|P09914|IFIT1_HUMAN	0	0	0	2.69351	0
sp|P10124|SRGN_HUMAN	0	0	0	2.69351	0
sp|Q13253|NOGG_HUMAN	0	0	0	2.69351	0
sp|Q96AY3|FKB10_HUMAN	0	0	1.80302	0	1.94429
sp|P61026|RAB10_HUMAN	0	0	1.80302	1.0661	1.43781
sp|P55001|MFAP2_HUMAN	1.79372	1.41898	0	0	1.0972
sp|Q9BQ52|RNZ2_HUMAN	1.79372	0	0	1.0661	1.43781
sp|Q9Y316|MEMO1_HUMAN	1.79372	0	1.41124	0	1.0972
sp|Q92600|RCD1_HUMAN	1.79372	0	1.41124	1.0661	0
sp|Q15113|PCOC1_HUMAN	0	0	0	0	2.61524
sp|Q9Y2J8|PADI2_HUMAN	0	0	0	0	2.61524
sp|Q86VZ4|LRP11_HUMAN	0	0	0	0.629365	2.47445
sp|O75347|TBCA_HUMAN	0	0	0	1.0661	2.31842
sp|Q13443|ADAM9_HUMAN	0	0	0	1.0661	2.31842
sp|Q15942|ZYX_HUMAN	0	0	0	1.0661	2.31842
sp|Q16643|DREB_HUMAN	0	0	0	1.0661	2.31842
sp|P34949|MPI_HUMAN	0	1.41898	0	0.629365	1.94429
sp|CATA_HUMAN	0	0	0	1.40089	2.14345
sp|O60925|PFD1_HUMAN	0	0	0	1.40089	2.14345
sp|P23193|TCEA1_HUMAN	0	0	0	1.40089	2.14345
sp|P33316|DUT_HUMAN	0	0	0	1.40089	2.14345
sp|P49792|RBP2_HUMAN	0	0	0	1.40089	2.14345
sp|P62750|RL23A_HUMAN	0	0	0	1.40089	2.14345
sp|P62847|RS24_HUMAN	0	0	0	1.40089	2.14345
sp|Q08623|HDHD1_HUMAN	0	0	0	1.40089	2.14345
sp|Q99879|H2B1M_HUMAN	0	0	0	1.40089	2.14345
sp|Q9UQ13|SHOC2_HUMAN	0	0	1.41124	0.629365	1.94429
sp|O43447|PPIH_HUMAN	0	0	0	1.67244	1.94429
sp|P17612|KAPCA_HUMAN	0	0	0	1.67244	1.94429
sp|P35813|PPM1A_HUMAN	0	0	0	1.67244	1.94429
sp|Q9Y5X3|SNX5_HUMAN	0	0	0	1.67244	1.94429
sp|Q52LJ0|FA98B_HUMAN	0	1.41898	1.41124	0.629365	1.0972
sp|Q9Y3C6|PPIL1_HUMAN	1.40311	0	0	1.0661	1.71316
sp|Q86X29|LSR_HUMAN	1.40311	0	1.41124	0	1.43781
sp|P20810|ICAL_HUMAN	0	0	0	1.90088	1.71316
sp|P46108|CRK_HUMAN	0	0	0	1.90088	1.71316
sp|Q15717|ELAV1_HUMAN	0	0	0	1.90088	1.71316
sp|Q16204|CCDC6_HUMAN	0	0	0	1.90088	1.71316
sp|Q8WYA6|CTBL1_HUMAN	0	0	0	1.90088	1.71316
sp|Q9UKM9|RALY_HUMAN	0	0	0	1.90088	1.71316
sp|O14732|IMPA2_HUMAN	1.40311	1.41898	0	0.629365	1.0972
sp|P69849|NOMO3_HUMAN (+2)	0	1.81186	1.80302	0	0
sp|O43172|PRP4_HUMAN	0	1.41898	1.41124	1.0661	0.650485
sp|P62308|RUXG_HUMAN	1.40311	0	0	1.40089	1.43781
sp|P62491|RB11A_HUMAN	1.40311	2.12033	0	0	0
sp|P62714|PP2AB_HUMAN	1.40311	2.12033	0	0	0
sp|Q86TP1|PRUNE_HUMAN	1.40311	0	1.41124	0.629365	1.0972
sp|P54727|RD23B_HUMAN	0	0	0	2.09805	1.43781
sp|Q9H173|SIL1_HUMAN	0	0	0	2.09805	1.43781
sp|Q14694|UBP10_HUMAN	1.40311	1.41898	0	1.0661	0.650485
sp|P30626|SORCN_HUMAN	1.40311	1.41898	1.41124	0	0
sp|Q6NXG1|ESRP1_HUMAN	1.40311	1.41898	1.41124	0	0
sp|Q8NFZ8|CADM4_HUMAN	1.40311	1.41898	1.41124	0	0
sp|Q9ULR3|PPM1H_HUMAN	1.40311	1.41898	1.41124	0	0
sp|O00487|PSDE_HUMAN	0	1.41898	0	1.90088	0.650485
sp|P04040|CATA_HUMAN	1.79372	1.81186	0	0	0
sp|Q13214|SEM3B_HUMAN	1.79372	1.81186	0	0	0
sp|Q9UL18|AGO1_HUMAN	1.79372	1.81186	0	0	0
sp|P61599|NAA20_HUMAN	1.40311	0	0	1.67244	1.0972
sp|O94855|SC24D_HUMAN	0	0	0	2.27148	1.0972
sp|P32321|DCTD_HUMAN	0	0	0	2.27148	1.0972
sp|P63151|2ABA_HUMAN	0	0	0	2.27148	1.0972
sp|Q8IV08|PLD3_HUMAN	0	0	0	2.27148	1.0972
sp|O75356|ENTP5_HUMAN	1.79372	0	1.80302	0	0
sp|Q9C075|K1C23_HUMAN	1.79372	0	1.80302	0	0
sp|Q9NR09|BIRC6_HUMAN	1.79372	0	1.80302	0	0
sp|Q99611|SPS2_HUMAN	2.10078	0	1.41124	0	0
sp|O95340|PAPS2_HUMAN	1.40311	0	1.41124	1.40089	0
sp|P35573|GDE_HUMAN	0	0	0	2.42628	0.650485
sp|O94808|GFPT2_HUMAN	0	0	0	2.56607	0
sp|P55283|CADH4_HUMAN	0	0	0	2.56607	0
sp|Q7Z7M9|GALT5_HUMAN	0	0	0	2.56607	0
sp|Q8WZ75|ROBO4_HUMAN	0	0	0	2.56607	0
sp|Q92187|SIA8D_HUMAN	0	0	0	2.56607	0
sp|Q8NFH4|NUP37_HUMAN	1.79372	0	0	1.0661	1.0972
sp|P09958|FURIN_HUMAN	0	0	0	0	2.47445
sp|P84085|ARF5_HUMAN	0	0	0	0	2.47445
sp|Q14141|SEPT6_HUMAN	0	0	0	0	2.47445
sp|Q6P1N9|TATD1_HUMAN	0	0	0	0	2.47445
sp|Q9NYJ7|DLL3_HUMAN	0	0	0	0	2.47445
sp|P78347|GTF2I_HUMAN	0	1.41898	0	0	1.94429
sp|Q14192|FHL2_HUMAN	0	0	0	1.0661	2.14345
sp|Q15014|MO4L2_HUMAN	0	0	0	1.0661	2.14345
sp|Q86V81|THOC4_HUMAN	0	0	0	1.0661	2.14345
sp|Q9H1E3|NUCKS_HUMAN	0	0	0	1.0661	2.14345
sp|P16949|STMN1_HUMAN	0	0	0	1.40089	1.94429
sp|P60866|RS20_HUMAN	0	0	0	1.40089	1.94429
sp|P62857|RS28_HUMAN	0	0	0	1.40089	1.94429
sp|Q12913|PTPRJ_HUMAN	0	0	0	1.40089	1.94429
sp|Q99961|SH3G1_HUMAN	0	0	0	1.40089	1.94429
sp|Q9UGV2|NDRG3_HUMAN	0	0	0	1.40089	1.94429
sp|Q9Y371|SHLB1_HUMAN	0	0	0	1.40089	1.94429
sp|O95793|STAU1_HUMAN	0	0	0	1.67244	1.71316
sp|P08571|CD14_HUMAN	0	0	0	1.67244	1.71316
sp|P35613|BASI_HUMAN	0	0	0	1.67244	1.71316
sp|P61077|UB2D3_HUMAN	0	0	0	1.67244	1.71316
sp|Q9BPX5|ARP5L_HUMAN	0	0	0	1.67244	1.71316
sp|Q9UNN5|FAF1_HUMAN	0	0	0	1.67244	1.71316
sp|Q8IX12|CCAR1_HUMAN	1.40311	1.41898	0	0	1.0972
sp|Q9NXR7|BRE_HUMAN	1.40311	1.41898	0	0	1.0972
sp|O00442|RTC1_HUMAN	0	1.41898	1.41124	0.629365	0.650485
sp|P39023|RL3_HUMAN	0	1.41898	1.41124	0.629365	0.650485
sp|O00499|BIN1_HUMAN	0	0	0	1.90088	1.43781
sp|O60518|RNBP6_HUMAN	0	0	0	1.90088	1.43781
sp|P50613|CDK7_HUMAN	0	0	0	1.90088	1.43781
sp|P62745|RHOB_HUMAN	0	0	0	1.90088	1.43781
sp|Q9BPZ3|PAIP2_HUMAN	0	0	0	1.90088	1.43781
sp|Q9Y5K6|CD2AP_HUMAN	0	0	0	1.90088	1.43781
sp|Q96EB1|ELP4_HUMAN	0	0	2.1108	0.629365	0.650485
sp|P46736|BRCC3_HUMAN	1.40311	1.41898	0	0.629365	0.650485
sp|Q04206|TF65_HUMAN	1.40311	1.41898	0	0.629365	0.650485
sp|P36915|GNL1_HUMAN	0	1.41898	1.41124	1.0661	0
sp|P62333|PRS10_HUMAN	1.40311	0	0	1.40089	1.0972
sp|Q12959|DLG1_HUMAN	1.40311	0	0	1.40089	1.0972
sp|P08240|SRPR_HUMAN	0	0	0	2.09805	1.0972
sp|P52848|NDST1_HUMAN	0	0	0	2.09805	1.0972
sp|Q8N8N7|PTGR2_HUMAN	0	0	0	2.09805	1.0972
sp|Q86UD1|OAF_HUMAN	0	0	1.41124	1.67244	0.650485
sp|P50570|DYN2_HUMAN	0	0	0	2.27148	0.650485
sp|P63098|CANB1_HUMAN	0	0	0	2.27148	0.650485
sp|Q15021|CND1_HUMAN	0	0	0	2.27148	0.650485
sp|O75509|TNR21_HUMAN	0	0	0	2.42628	0
sp|O95747|OXSR1_HUMAN	0	0	0	2.42628	0
sp|P07204|TRBM_HUMAN	0	0	0	2.42628	0
sp|P08779|K1C16_HUMAN	0	0	0	2.42628	0
sp|Q16666|IF16_HUMAN	0	0	0	2.42628	0
sp|Q8N6G5|CGAT2_HUMAN	0	0	0	2.42628	0
sp|Q96CX2|KCD12_HUMAN	0	0	0	2.42628	0
sp|Q9UI42|CBPA4_HUMAN	0	0	0	2.42628	0
sp|P61077|UB2D3_HUMAN (+1)	0	1.81186	1.41124	0	0
sp|O75153|K0664_HUMAN	0	1.41898	1.80302	0	0
sp|P16144|ITB4_HUMAN	1.40311	1.81186	0	0	0
sp|Q93091|RNAS6_HUMAN	1.40311	1.81186	0	0	0
sp|Q13496|MTM1_HUMAN	1.40311	0	1.80302	0	0
sp|Q9C0E2|XPO4_HUMAN	1.40311	0	1.80302	0	0
sp|Q13155|AIMP2_HUMAN	1.79372	0	0	1.0661	0.650485
sp|Q5VZK9|LR16A_HUMAN	1.79372	0	1.41124	0	0
sp|Q9UDY2|ZO2_HUMAN	1.79372	0	0	1.40089	0
sp|O15197|EPHB6_HUMAN	0	0	0	0	2.31842
sp|O96013|PAK4_HUMAN	0	0	0	0	2.31842
sp|P02452|CO1A1_HUMAN	0	0	0	0	2.31842
sp|P02753|RET4_HUMAN (+1)	0	0	0	0	2.31842
sp|P50453|SPB9_HUMAN	0	0	0	0	2.31842
sp|Q15375|EPHA7_HUMAN	0	0	0	0	2.31842
sp|Q4J6C6|PPCEL_HUMAN	0	0	0	0	2.31842
sp|Q8N6Y1|PCD20_HUMAN	0	0	0	0	2.31842
sp|Q9UHR4|BI2L1_HUMAN	0	0	0	0	2.31842
sp|P35080|PROF2_HUMAN	0	0	0	0.629365	2.14345
sp|P45877|PPIC_HUMAN	0	0	0	0.629365	2.14345
sp|Q8NBJ7|SUMF2_HUMAN	0	0	0	0.629365	2.14345
sp|Q8NBZ7|UXS1_HUMAN	0	0	0	0.629365	2.14345
sp|Q96AT9|RPE_HUMAN	0	0	0	0.629365	2.14345
sp|O95232|LC7L3_HUMAN	0	0	0	1.0661	1.94429
sp|P51991|ROA3_HUMAN	0	0	0	1.0661	1.94429
sp|P54105|ICLN_HUMAN	0	0	0	1.0661	1.94429
sp|P62993|GRB2_HUMAN	0	0	0	1.0661	1.94429
sp|Q14558|KPRA_HUMAN	0	0	0	1.0661	1.94429
sp|Q8N8Z6|DCBD1_HUMAN	0	0	0	1.0661	1.94429
sp|Q8TCA0|LRC20_HUMAN	0	0	0	1.0661	1.94429
sp|Q8WVC0|LEO1_HUMAN	0	0	0	1.0661	1.94429
sp|Q9BRK3|MXRA8_HUMAN	0	0	0	1.0661	1.94429
sp|Q9NRB3|CHSTC_HUMAN	0	0	0	1.0661	1.94429
sp|Q9NXR1|NDE1_HUMAN	0	0	0	1.0661	1.94429
sp|Q9UQB8|BAIP2_HUMAN	0	0	0	1.0661	1.94429
sp|Q5T6V5|CI064_HUMAN	0	0	1.41124	0	1.71316
sp|O60437|PEPL_HUMAN	1.40311	0	0	0	1.71316
sp|O75886|STAM2_HUMAN	0	0	0	1.40089	1.71316
sp|O95881|TXD12_HUMAN	0	0	0	1.40089	1.71316
sp|P25788|PSA3_HUMAN	0	0	0	1.40089	1.71316
sp|P53365|ARFP2_HUMAN	0	0	0	1.40089	1.71316
sp|Q05397|FAK1_HUMAN	0	0	0	1.40089	1.71316
sp|Q13596|SNX1_HUMAN	0	0	0	1.40089	1.71316
sp|Q14498|RBM39_HUMAN	0	0	0	1.40089	1.71316
sp|Q8N1Q1|CAH13_HUMAN	0	0	0	1.40089	1.71316
sp|Q8N8S7|ENAH_HUMAN	0	0	0	1.40089	1.71316
sp|Q99816|TS101_HUMAN	0	0	0	1.40089	1.71316
sp|Q9H0U4|RAB1B_HUMAN	0	0	0	1.40089	1.71316
sp|Q9NP79|VTA1_HUMAN	0	0	0	1.40089	1.71316
sp|Q9Y333|LSM2_HUMAN	0	0	0	1.40089	1.71316
sp|Q9BZE9|ASPC1_HUMAN	0	1.41898	1.41124	0	0.650485
sp|P20340|RAB6A_HUMAN	1.40311	0	0	0.629365	1.43781
sp|P04156|PRIO_HUMAN	0	0	0	1.67244	1.43781
sp|P30405|PPIF_HUMAN	0	0	0	1.67244	1.43781
sp|P49756|RBM25_HUMAN	0	0	0	1.67244	1.43781
sp|Q12979|ABR_HUMAN	0	0	0	1.67244	1.43781
sp|Q13464|ROCK1_HUMAN	0	0	0	1.67244	1.43781
sp|Q13547|HDAC1_HUMAN	0	0	0	1.67244	1.43781
sp|Q9H299|SH3L3_HUMAN	0	0	0	1.67244	1.43781
sp|Q9NWV8|BABA1_HUMAN	0	0	1.41124	1.0661	1.0972
sp|O75828|CBR3_HUMAN	0	0	0	1.90088	1.0972
sp|P08579|RU2B_HUMAN	0	0	0	1.90088	1.0972
sp|P0C0L4|CO4A_HUMAN	0	0	0	1.90088	1.0972
sp|P13473|LAMP2_HUMAN	0	0	0	1.90088	1.0972
sp|P29966|MARCS_HUMAN	0	0	0	1.90088	1.0972
sp|P50281|MMP14_HUMAN	0	0	0	1.90088	1.0972
sp|Q8IUI8|CRLF3_HUMAN	0	0	0	1.90088	1.0972
sp|P23229|ITA6_HUMAN	1.40311	1.41898	0	0.629365	0
sp|Q9UBW8|CSN7A_HUMAN	1.40311	1.41898	0	0.629365	0
sp|Q5JWF2|GNAS1_HUMAN	1.40311	0	0	1.40089	0.650485
sp|Q9UK45|LSM7_HUMAN	1.40311	0	0	1.40089	0.650485
sp|Q9Y305|ACOT9_HUMAN	1.40311	0	1.41124	0.629365	0
sp|P18031|PTN1_HUMAN	0	0	0	2.09805	0.650485
sp|Q13439|GOGA4_HUMAN	0	0	0	2.09805	0.650485
sp|Q13501|SQSTM_HUMAN	0	0	0	2.09805	0.650485
sp|Q15042|RB3GP_HUMAN	0	0	0	2.09805	0.650485
sp|Q86TX2|ACOT1_HUMAN	0	0	0	2.09805	0.650485
sp|A0AVT1|UBA6_HUMAN	0	0	0	2.27148	0
sp|O94813|SLIT2_HUMAN	0	0	0	2.27148	0
sp|P01037|CYTN_HUMAN	0	0	0	2.27148	0
sp|P32455|GBP1_HUMAN	0	0	0	2.27148	0
sp|P42025|ACTY_HUMAN	0	0	0	2.27148	0
sp|Q08AM6|VAC14_HUMAN	0	0	0	2.27148	0
sp|P48200|IREB2_HUMAN	0	1.81186	0	1.0661	0
sp|P62191|PRS4_HUMAN	1.79372	0	0	1.0661	0
sp|P05060|SCG1_HUMAN	0	0	0	0	2.14345
sp|P12110|CO6A2_HUMAN	0	0	0	0	2.14345
sp|P23527|H2B1O_HUMAN (+2)	0	0	0	0	2.14345
sp|Q6UY14|ATL4_HUMAN	0	0	0	0	2.14345
sp|Q96EM0|PRCM_HUMAN	0	0	0	0	2.14345
sp|Q9BZR6|RTN4R_HUMAN	0	0	0	0	2.14345
sp|Q9UPZ6|THS7A_HUMAN	0	0	0	0	2.14345
sp|NQO2_HUMAN| (+1)	0	0	0	0.629365	1.94429
sp|O43175|SERA_HUMAN	0	0	0	0.629365	1.94429
sp|O75821|EIF3G_HUMAN	0	0	0	0.629365	1.94429
sp|P36405|ARL3_HUMAN	0	0	0	0.629365	1.94429
sp|Q12792|TWF1_HUMAN	0	0	0	0.629365	1.94429
sp|Q3V6T2|GRDN_HUMAN	0	0	0	0.629365	1.94429
sp|Q5VU97|CAHD1_HUMAN	0	0	0	0.629365	1.94429
sp|Q8WX77|IBPL1_HUMAN	0	0	0	0.629365	1.94429
sp|Q8WZA1|PMGT1_HUMAN	0	0	0	0.629365	1.94429
sp|Q9NRY5|F1142_HUMAN	0	0	0	0.629365	1.94429
sp|Q96EP5|DAZP1_HUMAN	0	1.41898	0	0	1.43781
sp|O43660|PLRG1_HUMAN	0	0	0	1.0661	1.71316
sp|O75884|RBBP9_HUMAN	0	0	0	1.0661	1.71316
sp|O94874|UFL1_HUMAN	0	0	0	1.0661	1.71316
sp|O95825|QORL1_HUMAN	0	0	0	1.0661	1.71316
sp|P20962|PTMS_HUMAN	0	0	0	1.0661	1.71316
sp|P33240|CSTF2_HUMAN	0	0	0	1.0661	1.71316
sp|Q14353|GAMT_HUMAN	0	0	0	1.0661	1.71316
sp|Q6FI81|CPIN1_HUMAN	0	0	0	1.0661	1.71316
sp|Q96FV2|SCRN2_HUMAN	0	0	0	1.0661	1.71316
sp|Q9BVG4|CX026_HUMAN	0	0	0	1.0661	1.71316
sp|Q9UKF6|CPSF3_HUMAN	0	0	0	1.0661	1.71316
sp|Q9Y3B4|PM14_HUMAN	0	0	0	1.0661	1.71316
sp|Q9Y5Z4|HEBP2_HUMAN	0	0	0	1.0661	1.71316
sp|Q8WZ42|TITIN_HUMAN	0	1.41898	0	0.629365	1.0972
sp|P04004|VTNC_HUMAN	0	0	0	1.40089	1.43781
sp|P04844|RPN2_HUMAN	0	0	0	1.40089	1.43781
sp|P46783|RS10_HUMAN	0	0	0	1.40089	1.43781
sp|P52803|EFNA5_HUMAN	0	0	0	1.40089	1.43781
sp|P63167|DYL1_HUMAN	0	0	0	1.40089	1.43781
sp|Q01844|EWS_HUMAN	0	0	0	1.40089	1.43781
sp|Q13426|XRCC4_HUMAN	0	0	0	1.40089	1.43781
sp|Q15424|SAFB1_HUMAN	0	0	0	1.40089	1.43781
sp|Q8NFZ4|NLGN2_HUMAN	0	0	0	1.40089	1.43781
sp|Q8TE02|DERP6_HUMAN	0	0	0	1.40089	1.43781
sp|Q9Y5X1|SNX9_HUMAN	0	0	0	1.40089	1.43781
sp|P13688|CEAM1_HUMAN	0	2.12033	0	0	0
sp|Q9H3U7|SMOC2_HUMAN	0	2.12033	0	0	0
sp|P33992|MCM5_HUMAN	0	0	1.41124	0.629365	1.0972
sp|Q7Z434|MAVS_HUMAN	0	1.41898	0	1.0661	0.650485
sp|P21709|EPHA1_HUMAN	0	1.41898	1.41124	0	0
sp|Q5VTQ0|TT39B_HUMAN	0	1.41898	1.41124	0	0
sp|Q86U44|MTA70_HUMAN	0	1.41898	1.41124	0	0
sp|Q9BVL2|NUPL1_HUMAN	0	1.41898	1.41124	0	0
sp|Q9ULU8|CAPS1_HUMAN	0	1.41898	1.41124	0	0
sp|Q15061|WDR43_HUMAN	1.40311	0	0	0.629365	1.0972
sp|P10644|KAP0_HUMAN	0	0	0	1.67244	1.0972
sp|P15692|VEGFA_HUMAN	0	0	0	1.67244	1.0972
sp|P53367|ARFP1_HUMAN	0	0	0	1.67244	1.0972
sp|P62269|RS18_HUMAN	0	0	0	1.67244	1.0972
sp|P84098|RL19_HUMAN	0	0	0	1.67244	1.0972
sp|Q32P41|TRM5_HUMAN	0	0	0	1.67244	1.0972
sp|Q8IY67|RAVR1_HUMAN	0	0	0	1.67244	1.0972
sp|Q8N1F7|NUP93_HUMAN	0	0	0	1.67244	1.0972
sp|Q92905|CSN5_HUMAN	0	0	0	1.67244	1.0972
sp|Q9H0B6|KLC2_HUMAN	0	0	0	1.67244	1.0972
sp|Q9UBU8|MO4L1_HUMAN	0	0	0	1.67244	1.0972
sp|Q9UHB9|SRP68_HUMAN	0	0	0	1.67244	1.0972
sp|P18621|RL17_HUMAN	0	0	1.41124	1.0661	0.650485
sp|P09525|ANXA4_HUMAN	1.40311	1.41898	0	0	0
sp|Q86V21|AACS_HUMAN	1.40311	1.41898	0	0	0
sp|Q9H8S9|MOB1A_HUMAN	1.40311	0	0	1.0661	0.650485
sp|Q9Y3A3|PHOCN_HUMAN	1.40311	0	0	1.0661	0.650485
sp|O43422|P52K_HUMAN	1.40311	0	1.41124	0	0
sp|P0C870|JMJD7_HUMAN	1.40311	0	1.41124	0	0
sp|O14777|NDC80_HUMAN	0	0	0	1.90088	0.650485
sp|O43556|SGCE_HUMAN	0	0	0	1.90088	0.650485
sp|Q4G148|GXLT1_HUMAN	0	0	0	1.90088	0.650485
sp|Q9NVD7|PARVA_HUMAN	0	0	0	1.90088	0.650485
sp|Q9Y6G9|DC1L1_HUMAN	0	0	0	1.90088	0.650485
sp|P57740|NU107_HUMAN	2.10078	0	0	0	0
sp|IL8_HUMAN| (+1)	0	0	0	2.09805	0
sp|O00300|TR11B_HUMAN	0	0	0	2.09805	0
sp|O43286|B4GT5_HUMAN	0	0	0	2.09805	0
sp|P01036|CYTS_HUMAN	0	0	0	2.09805	0
sp|P08572|CO4A2_HUMAN	0	0	0	2.09805	0
sp|P09341|GROA_HUMAN	0	0	0	2.09805	0
sp|P09871|C1S_HUMAN	0	0	0	2.09805	0
sp|P17301|ITA2_HUMAN	0	0	0	2.09805	0
sp|P28827|PTPRM_HUMAN	0	0	0	2.09805	0
sp|Q6KB66|K2C80_HUMAN	0	0	0	2.09805	0
sp|Q7Z5R6|AB1IP_HUMAN	0	0	0	2.09805	0
sp|Q8IZF2|GP116_HUMAN	0	0	0	2.09805	0
sp|Q96FQ6|S10AG_HUMAN	0	0	0	2.09805	0
sp|Q9NPF2|CHSTB_HUMAN	0	0	0	2.09805	0
sp|Q9NRA1|PDGFC_HUMAN	0	0	0	2.09805	0
sp|Q15018|F175B_HUMAN	1.79372	0	0	0	0.650485
sp|O75063|XYLK_HUMAN	0	0	0	0	1.94429
sp|O75493|CAH11_HUMAN	0	0	0	0	1.94429
sp|P05155|IC1_HUMAN	0	0	0	0	1.94429
sp|P11172|UMPS_HUMAN	0	0	0	0	1.94429
sp|P13987|CD59_HUMAN	0	0	0	0	1.94429
sp|P23588|IF4B_HUMAN	0	0	0	0	1.94429
sp|P28370|SMCA1_HUMAN	0	0	0	0	1.94429
sp|P49006|MRP_HUMAN	0	0	0	0	1.94429
sp|P51692|STA5B_HUMAN	0	0	0	0	1.94429
sp|Q10472|GALT1_HUMAN	0	0	0	0	1.94429
sp|Q6BCY4|NB5R2_HUMAN	0	0	0	0	1.94429
sp|Q8IVF2|AHNK2_HUMAN	0	0	0	0	1.94429
sp|Q8N1G4|LRC47_HUMAN	0	0	0	0	1.94429
sp|O43813|LANC1_HUMAN	0	0	0	0.629365	1.71316
sp|P08174|DAF_HUMAN	0	0	0	0.629365	1.71316
sp|P21291|CSRP1_HUMAN	0	0	0	0.629365	1.71316
sp|P45973|CBX5_HUMAN	0	0	0	0.629365	1.71316
sp|P49023|PAXI_HUMAN	0	0	0	0.629365	1.71316
sp|P55327|TPD52_HUMAN	0	0	0	0.629365	1.71316
sp|P62487|RPB7_HUMAN	0	0	0	0.629365	1.71316
sp|Q49A26|GLYR1_HUMAN	0	0	0	0.629365	1.71316
sp|Q5VWZ2|LYPL1_HUMAN	0	0	0	0.629365	1.71316
sp|Q69YN2|C19L1_HUMAN	0	0	0	0.629365	1.71316
sp|Q7Z6B7|SRGP1_HUMAN	0	0	0	0.629365	1.71316
sp|Q96SU4|OSBL9_HUMAN	0	0	0	0.629365	1.71316
sp|Q9BW91|NUDT9_HUMAN	0	0	0	0.629365	1.71316
sp|Q9BXK5|B2L13_HUMAN	0	0	0	0.629365	1.71316
sp|Q9NR46|SHLB2_HUMAN	0	0	0	0.629365	1.71316
sp|Q9NT62|ATG3_HUMAN	0	0	0	0.629365	1.71316
sp|Q99470|SDF2_HUMAN	0	1.41898	0	0	1.0972
sp|O00339|MATN2_HUMAN	0	0	0	1.0661	1.43781
sp|P03950|ANGI_HUMAN	0	0	0	1.0661	1.43781
sp|P15153|RAC2_HUMAN	0	0	0	1.0661	1.43781
sp|P43686|PRS6B_HUMAN	0	0	0	1.0661	1.43781
sp|P49770|EI2BB_HUMAN	0	0	0	1.0661	1.43781
sp|P84243|H33_HUMAN	0	0	0	1.0661	1.43781
sp|Q12849|GRSF1_HUMAN	0	0	0	1.0661	1.43781
sp|Q16629|SRSF7_HUMAN	0	0	0	1.0661	1.43781
sp|Q7LGC8|CHST3_HUMAN	0	0	0	1.0661	1.43781
sp|Q86SJ2|AMGO2_HUMAN	0	0	0	1.0661	1.43781
sp|Q92797|SYMPK_HUMAN	0	0	0	1.0661	1.43781
sp|Q92804|RBP56_HUMAN	0	0	0	1.0661	1.43781
sp|Q92890|UFD1_HUMAN	0	0	0	1.0661	1.43781
sp|Q96MX6|WDR92_HUMAN	0	0	0	1.0661	1.43781
sp|Q9BRX5|PSF3_HUMAN	0	0	0	1.0661	1.43781
sp|Q9H6Z4|RANB3_HUMAN	0	0	0	1.0661	1.43781
sp|Q9Y4X5|ARI1_HUMAN	0	0	0	1.0661	1.43781
sp|P22087|FBRL_HUMAN	0	1.41898	0	0.629365	0.650485
sp|O43815|STRN_HUMAN	1.40311	0	0	0	1.0972
sp|Q05086|UBE3A_HUMAN	1.40311	0	0	0	1.0972
sp|Q32P44|EMAL3_HUMAN	1.40311	0	0	0	1.0972
sp|O14578|CTRO_HUMAN	0	0	0	1.40089	1.0972
sp|O43324|MCA3_HUMAN	0	0	0	1.40089	1.0972
sp|O75400|PR40A_HUMAN	0	0	0	1.40089	1.0972
sp|O75531|BAF_HUMAN	0	0	0	1.40089	1.0972
sp|P13497|BMP1_HUMAN	0	0	0	1.40089	1.0972
sp|P22694|KAPCB_HUMAN	0	0	0	1.40089	1.0972
sp|P36543|VATE1_HUMAN	0	0	0	1.40089	1.0972
sp|P37108|SRP14_HUMAN	0	0	0	1.40089	1.0972
sp|P46109|CRKL_HUMAN	0	0	0	1.40089	1.0972
sp|Q0VDG4|SCRN3_HUMAN	0	0	0	1.40089	1.0972
sp|Q13907|IDI1_HUMAN	0	0	0	1.40089	1.0972
sp|Q86VS8|HOOK3_HUMAN	0	0	0	1.40089	1.0972
sp|Q8N684|CPSF7_HUMAN	0	0	0	1.40089	1.0972
sp|Q8N806|UBR7_HUMAN	0	0	0	1.40089	1.0972
sp|Q8TEQ6|GEMI5_HUMAN	0	0	0	1.40089	1.0972
sp|Q969H8|CS010_HUMAN	0	0	0	1.40089	1.0972
sp|Q9BT73|PSMG3_HUMAN	0	0	0	1.40089	1.0972
sp|Q9H3P2|NELFA_HUMAN	0	0	0	1.40089	1.0972
sp|Q9H4A3|WNK1_HUMAN	0	0	0	1.40089	1.0972
sp|Q9H9H4|VP37B_HUMAN	0	0	0	1.40089	1.0972
sp|Q9Y4Z0|LSM4_HUMAN	0	0	0	1.40089	1.0972
sp|Q7L014|DDX46_HUMAN	1.40311	0	0	0.629365	0.650485
sp|Q9BWJ5|SF3B5_HUMAN	1.40311	0	0	0.629365	0.650485
sp|Q9NRW7|VPS45_HUMAN	1.40311	0	0	0.629365	0.650485
sp|O00203|AP3B1_HUMAN	0	0	0	1.67244	0.650485
sp|O43155|FLRT2_HUMAN	0	0	0	1.67244	0.650485
sp|P15018|LIF_HUMAN	0	0	0	1.67244	0.650485
sp|P29590|PML_HUMAN	0	0	0	1.67244	0.650485
sp|P36507|MP2K2_HUMAN	0	0	0	1.67244	0.650485
sp|P63172|DYLT1_HUMAN	0	0	0	1.67244	0.650485
sp|Q13247|SRSF6_HUMAN	0	0	0	1.67244	0.650485
[truncated: 1,678 more rows]

## Sheet: Supplementary Table 3
Supplementary Table 3. Top 20 most abundant proteins in supermeres derived from DiFi, PANC-1 and MDA-MB-231 cells identified by LC-MS/MS.
DiFi	PANC1	MDA-MB-231
TGFBI	ENO1	ENO1
ENO1	TGFBI	LDHA
ACTN4	VIM	HSP90AA1
HSP90AA1	ACTN4	VIM
TKT	EEF1A1	HSP90AB1
ACTB	EEF1A2	FLNB
LDHA	ALDOA	ACTN4
HSP90AB1	LDHA	EEF1A1
HSPA8	HSP90AB1	FN1
ALDOA	PSAP	PSAP
LDHB	CLSTN1	ALDOA
GPI	SERPINE1	PLEC
FLNB	HSP90AA1	ACTG1
PKM2	EEF2	LDHB
EEF2	APOE	ACTN1
SPTAN1	MYH9	PKM2
ALDH1A1	FLNB	TLN1
EEF1A1	NPM1	C3
CTSD	PKM2	EEF2
CDH17	HSPA8	HSPA8

## Sheet: Supplementary Table 4  
		Supplementary Table 4. Differential expression of miRNAs between cells and the sEV-P, exomeres and supermeres derived from DiFi cells.
	baseMean (sEV-P_vs_Cell)	log2FoldChange (sEV-P_vs_Cell)	pvalue (sEV-P_vs_Cell)	padj (sEV-P_vs_Cell)	Significant (sEV-P_vs_Cell)	baseMean (Exomere_vs_Cell)	log2FoldChange (Exomere_vs_Cell)	pvalue (Exomere_vs_Cell)	padj (Exomere_vs_Cell)	Significant (Exomere_vs_Cell)	baseMean (Supermere_vs_Cell)	log2FoldChange (Supermere_vs_Cell)	pvalue (Supermere_vs_Cell)	padj (Supermere_vs_Cell)	Significant (Supermere_vs_Cell)	baseMean (Supermere_vs_exomere)	log2FoldChange (Supermere_vs_exomere)	pvalue (Supermere_vs_exomere)	padj (Supermere_vs_exomere)	Significant (Supermere_vs_exomere)
hsa-miR-21-5p	1.43414e+06	-0.132664	0.668447	0.755165	0	1.55577e+06	0.0538003	0.859925	0.871418	0	932443	-1.16475	0.00023475	0.000458114	1	647339	-1.21855	0.000502945	0.00363492	1
hsa-miR-92a-3p	1.09141e+06	-0.558235	0.0548254	0.118129	0	1.83331e+06	0.824694	0.00289695	0.00500219	0	833862	-1.02275	1.36e-05	3.25e-05	1	855595	-1.84744	2.71e-09	8.62e-08	1
hsa-miR-192-5p	1.55554e+06	0.974026	2.78e-06	1.71e-05	0	676435	-1.90791	1.5e-24	2.36e-23	1	551459	-2.16928	3.29e-10	1.3e-09	1	149178	-0.261368	0.437909	0.659976	0
hsa-miR-1246	70387.8	5.24277	6.02e-45	1.26e-42	1	219279	6.8821	2.82e-205	2.35e-202	1	1.81572e+06	10.1862	0	0	1	1.35146e+06	3.30414	1.54e-75	4.91e-73	1
hsa-let-7f-5p	807570	-1.60493	8.73e-05	0.000340861	1	626657	-6.2617	1.02e-10	4.29e-10	1	524037	-8.43151	5.83e-22	5.24e-21	1	5630.39	-2.1698	0.0185722	0.0711562	1
hsa-let-7a-5p	659098	-1.97284	8.67e-06	4.71e-05	1	539582	-6.75771	9.68e-15	6.12e-14	1	453553	-7.85968	1.42e-54	3.52e-53	1	4138.26	-1.10205	0.149706	0.323598	0
hsa-miR-10a-5p	371428	-0.604148	1.1e-05	5.79e-05	0	563401	0.556505	0.0186089	0.0295054	0	263709	-1.43799	2.7e-08	8.99e-08	1	239722	-1.9945	7.16e-11	3.25e-09	1
hsa-miR-200b-3p	490195	-1.13034	0.00132983	0.00401351	1	351020	-5.32588	1.82e-07	5.3e-07	1	290475	-7.93428	5.16e-35	8.72e-34	1	5678.97	-2.60847	0.00258471	0.0139312	1
hsa-miR-26a-5p	490935	-0.923559	0.0409463	0.0917724	0	338490	-4.8554	5.15e-16	3.87e-15	1	278464	-7.04628	2.47e-39	4.63e-38	1	7872.74	-2.1909	0.000318542	0.00247064	1
hsa-miR-200c-3p	393560	-0.879582	0.00625719	0.0164497	0	267249	-5.06906	1.64e-05	3.57e-05	1	220130	-7.90165	5.86e-21	5.16e-20	1	5037.5	-2.83261	0.00533446	0.0242337	1
hsa-miR-320a-3p	143507	0.667895	0.0031054	0.00868265	0	180507	1.13697	0.000109101	0.000214095	1	376432	2.78624	2.43e-90	9.32e-89	1	293305	1.64927	1.32e-08	3.49e-07	1
hsa-miR-320b	51006.9	4.58824	1.97e-41	2.75e-39	1	133929	5.99173	1.31e-74	9.11e-73	1	340218	7.59528	1.04e-244	1.1e-242	1	304306	1.60354	1.92e-08	4.69e-07	1
hsa-miR-29a-3p	230119	-0.299977	0.281305	0.395245	0	231188	-0.342255	0.0518577	0.0773691	0	127640	-2.56322	4.23e-10	1.62e-09	1	70748	-2.22097	2.09e-09	7.37e-08	1
hsa-let-7g-5p	249719	-2.10013	4.52e-05	0.000194663	1	208783	-6.2629	4.13e-11	1.77e-10	1	174635	-8.31985	2.02e-22	1.86e-21	1	1902.01	-2.05706	0.0376837	0.115225	1
hsa-miR-203a-3p	281096	-0.352284	0.280646	0.394984	0	175461	-3.41614	9.05e-17	7.26e-16	1	142030	-4.37867	3.03e-20	2.59e-19	1	12994.3	-0.962543	0.0504911	0.134926	0
hsa-miR-30d-5p	265285	-0.750581	0.0152751	0.037339	0	192372	-2.87923	7e-23	9.58e-22	1	146315	-5.45432	1.04e-117	5.87e-116	1	15359.3	-2.5752	6.86e-14	4.36e-12	1
hsa-miR-194-5p	279790	0.161532	0.57854	0.683135	0	150836	-3.034	1.03e-05	2.32e-05	1	115374	-5.95805	1.01e-49	2.25e-48	1	10613.2	-2.92416	8.88e-07	1.66e-05	1
hsa-miR-320c	40883.7	5.13593	1.24e-50	3.46e-48	1	104415	6.48766	2.78e-83	2.32e-81	1	226531	7.85833	8.11e-246	9.79e-244	1	211589	1.37065	1.56e-06	2.61e-05	1
hsa-miR-221-3p	154646	0.438482	0.108766	0.207299	0	154199	0.386531	0.00124113	0.00218953	0	118033	0.125439	0.609662	0.648006	0	91578.7	-0.261094	0.295286	0.521672	0
hsa-let-7b-5p	154887	-2.45498	6.28e-09	7.51e-08	1	159355	-2.35706	1.08e-36	3.47e-35	1	147252	-1.70147	2.42e-47	5.25e-46	1	38295.2	0.655578	0.00339708	0.0174237	0
hsa-miR-320d	35236.2	5.56144	9.37e-75	7.84e-72	1	93119.3	6.95664	6.26e-102	1.3e-99	1	185141	8.1983	0	0	1	177601	1.24164	1.39e-05	0.000163783	1
hsa-miR-26b-5p	191634	-0.584863	0.116978	0.218605	0	120635	-5.01902	2.15e-06	5.35e-06	1	99519.3	-7.20899	2.07e-12	9.53e-12	1	2514.17	-2.18999	0.0435655	0.1226	1
hsa-miR-23a-3p	153233	-0.232622	0.530927	0.641728	0	123958	-1.08551	5.24e-12	2.5e-11	1	108026	-0.949328	3.8e-09	1.39e-08	0	47618.9	0.136171	0.553661	0.762183	0
hsa-miR-200a-3p	188053	-0.361741	0.0150355	0.0368613	0	117484	-3.45042	4.25e-15	2.77e-14	1	93025	-5.43309	6.79e-53	1.59e-51	1	7049.7	-1.98281	3.14e-05	0.000343948	1
hsa-miR-7-5p	156292	-2.28318	2.09e-06	1.37e-05	1	135593	-5.18491	4.43e-23	6.16e-22	1	113070	-6.12252	3.91e-80	1.32e-78	1	3155.13	-0.937812	0.0879375	0.210257	0
hsa-miR-23b-3p	131459	-0.397741	0.208188	0.329102	0	100121	-1.66081	2.71e-48	1.13e-46	1	86101.8	-1.55602	6.83e-24	6.79e-23	1	28527.1	0.104758	0.655182	0.826229	0
hsa-miR-191-5p	115074	-0.942882	0.00815574	0.0208508	0	106689	-1.378	1.1e-06	2.85e-06	1	76413	-2.52159	1.11e-55	2.83e-54	1	24604.9	-1.14366	7.58e-05	0.000753585	1
hsa-miR-27b-3p	130080	-0.876436	0.00154519	0.00459708	0	91737.8	-3.82988	1.94e-14	1.18e-13	1	73911.7	-5.58049	9.45e-80	3.07e-78	1	4467.43	-1.75081	0.000584995	0.00387559	1
hsa-miR-423-3p	74712.6	1.27583	2.46e-13	7.63e-12	1	75368.9	1.25762	6.53e-36	1.95e-34	1	110735	2.29228	9.97e-25	1.05e-23	1	92574.4	1.03465	2.43e-05	0.000276223	1
hsa-miR-182-5p	129544	0.110657	0.660475	0.750214	0	76203.9	-2.30783	2.52e-44	9.99e-43	1	57871.6	-3.6322	2.43e-21	2.16e-20	1	10238.1	-1.3244	0.000563234	0.00383199	1
hsa-miR-103a-3p	91168.8	-2.27457	3.69e-09	4.9e-08	1	82226.1	-3.85195	1.33e-54	6.93e-53	1	69373.5	-3.87833	9.26e-39	1.7e-37	1	6030.95	-0.0265229	0.944736	0.959828	0
hsa-miR-93-5p	83908.7	-1.55578	3.76e-11	6.99e-10	1	65169.9	-5.4652	1.43e-07	4.24e-07	1	54142	-7.42981	1.01e-128	7.11e-127	1	1035.32	-1.96575	0.0414075	0.118856	1
hsa-miR-148a-3p	68934.1	0.713664	0.00876642	0.0223225	0	75007.5	0.865727	0.0042574	0.00724627	0	31476.7	-1.31427	0.00274004	0.00464926	1	33780.1	-2.17999	1.59e-07	3.38e-06	1
hsa-miR-361-5p	79939.2	1.40341	0.00662637	0.0172039	1	57805.7	0.668855	0.0107689	0.0176104	0	33585	-0.355953	0.132129	0.179212	0	30241.6	-1.02483	0.00114824	0.00676188	1
hsa-miR-25-3p	84886	0.310486	0.402859	0.515758	0	47275.7	-2.14718	6.26e-05	0.000125418	1	36562.5	-3.03162	1.3e-17	9.15e-17	1	7670.18	-0.884486	0.0863297	0.207976	0
hsa-miR-151a-5p	71156	-1.53929	5.17e-06	3.05e-05	1	55016.7	-5.57298	7.02e-13	3.7e-12	1	45763.1	-7.52451	1.65e-22	1.55e-21	1	813.944	-1.95197	0.0471382	0.127034	1
hsa-miR-222-3p	61475.1	0.026535	0.941195	0.964264	0	56503.2	-0.281312	0.0161783	0.0258976	0	38313.7	-1.10997	2.57e-05	5.9e-05	1	22779.8	-0.828649	0.00451685	0.0219351	0
hsa-miR-20a-5p	68786.4	-1.41334	0.000536635	0.00172736	1	52326.1	-5.15922	8.94e-14	5e-13	1	43165.2	-7.99008	6.6e-24	6.64e-23	1	928.275	-2.83138	0.00266847	0.0141429	1
hsa-miR-429	68215.7	-0.574782	0.0789408	0.161356	0	43063.9	-4.76977	2.59e-06	6.4e-06	1	35183.8	-8.53644	3.65e-38	6.56e-37	1	933.919	-3.76887	0.000312748	0.00247064	1
hsa-miR-130b-3p	15923.1	1.47825	1.32e-07	1.23e-06	1	41411.7	3.11673	8.55e-16	6.27e-15	1	69029.4	4.17715	0	0	1	65467	1.06046	0.00190841	0.0106982	1
hsa-miR-24-3p	35890	0.15886	0.531191	0.641728	0	56419.4	1.18191	2.31e-19	2.51e-18	1	37094.1	0.626939	0.00386602	0.00643069	0	37606.1	-0.554976	0.0335332	0.10499	0
hsa-miR-183-5p	72631.1	0.569223	0.0262441	0.0614567	0	35213	-2.44963	2.94e-78	2.23e-76	1	26518.3	-4.19024	1.57e-34	2.6e-33	1	4045.09	-1.74081	6.76e-06	8.6e-05	1
hsa-miR-181a-5p	57059.5	-0.39966	0.287898	0.401807	0	44698.3	-1.50201	2.53e-08	8.18e-08	1	33380.4	-2.34908	3.09e-27	3.62e-26	1	10369.1	-0.847172	0.0115291	0.0464084	0
hsa-miR-532-5p	58234	-0.751142	0.0255949	0.0602742	0	43233.6	-2.61896	2.08e-22	2.71e-21	1	34754.3	-3.22968	4.28e-14	2.32e-13	1	5722.95	-0.61073	0.177756	0.364556	0
hsa-miR-423-5p	21520.8	-0.230413	0.196208	0.314837	0	22676.5	-0.123896	0.745894	0.767994	0	72506.4	2.64593	6.99e-42	1.37e-40	1	48491.8	2.76982	4.7e-15	4.98e-13	1
hsa-let-7d-5p	47863.7	-2.66371	2.31e-05	0.000110315	1	42160.4	-8.96765	3.44e-19	3.54e-18	1	35697.7	-7.83299	9.38e-41	1.8e-39	1	153.528	1.13593	0.415284	0.643733	0
hsa-miR-16-5p	52262	-0.436312	0.450361	0.563625	0	34676.8	-2.90333	6.55e-14	3.79e-13	1	26840.4	-4.68693	1.51e-30	2.12e-29	1	3014.71	-1.78381	0.00064421	0.00418079	1
hsa-miR-660-5p	28914.7	0.28092	0.0353763	0.0814726	0	38914.4	0.947663	3.42e-26	5.82e-25	0	31403.4	0.846464	0.000594983	0.00109534	0	28294.8	-0.101225	0.707817	0.862398	0
hsa-miR-30e-5p	44483	-0.299254	0.324298	0.435874	0	34118.5	-1.45023	9.55e-13	4.98e-12	1	24416.9	-2.66828	3.5e-28	4.28e-27	1	7468.33	-1.21816	0.000170136	0.00150286	1
hsa-miR-106b-5p	45186.4	-1.00551	0.0169744	0.0412517	1	32370.7	-4.19979	1.12e-06	2.89e-06	1	26122	-7.08951	3.61e-239	3.39e-237	1	1083.05	-2.89389	0.000541455	0.00382628	1
hsa-miR-224-5p	45368	-0.698756	0.0251958	0.059502	0	29663.7	-4.7111	1.06e-11	4.84e-11	1	24704.2	-5.40623	1.03e-55	2.72e-54	1	1008.27	-0.695466	0.361638	0.58376	0
hsa-miR-484	18361.3	0.731753	0.00198463	0.005781	0	33487.6	1.91367	1.28e-21	1.62e-20	1	33661.9	2.22455	1.44e-23	1.4e-22	1	33879	0.310877	0.275644	0.495224	0
hsa-miR-10a-3p	19908.3	2.74484	1.21e-44	2.02e-42	1	44848.9	4.00444	3.44e-155	1.43e-152	1	14719.9	2.49181	1.23e-13	6.41e-13	1	32578.3	-1.51264	5.7e-06	7.55e-05	1
hsa-miR-15b-5p	35191.5	-1.72478	2.28e-06	1.44e-05	1	29533.5	-3.75684	1.03e-40	3.9e-39	1	24157.3	-4.64265	7.49e-95	3.17e-93	1	1791.08	-0.886926	0.0514335	0.135172	0
hsa-miR-27a-3p	43004.4	0.472794	0.0406594	0.0917724	0	22687.2	-2.07326	5.22e-09	1.8e-08	1	17301	-3.09105	1.66e-13	8.51e-13	1	3718.16	-1.0179	0.0416343	0.118856	1
hsa-miR-378a-3p	35615.7	0.422773	0.14636	0.257594	0	27053.5	-0.421313	2.38e-33	6.63e-32	0	17044.3	-1.72326	1.46e-18	1.1e-17	1	9288.19	-1.30202	1.15e-06	2.04e-05	1
hsa-miR-196a-5p	33179.7	-1.52825	1.63e-05	8.14e-05	1	26410.7	-4.2328	3.34e-10	1.32e-09	1	21861.6	-4.96213	9.37e-19	7.33e-18	1	1221.66	-0.729642	0.356845	0.58376	0
hsa-miR-1247-5p	11409.3	-0.875023	4.45e-06	2.65e-05	0	43878.4	2.27464	2.62e-34	7.53e-33	1	9699.96	-0.920929	9.36e-05	0.000195759	0	23045.8	-3.19567	1.22e-27	1.94e-25	1
hsa-miR-17-5p	29102.7	-1.53944	6.85e-05	0.000276663	1	22445.9	-5.76068	0.000313453	0.000586142	1	18668.8	-8.47603	1.75e-05	4.11e-05	1	267.625	-2.71559	0.220533	0.418038	0
hsa-miR-95-3p	32858.3	-0.151259	0.593955	0.696418	0	18526.8	-4.24344	6.88e-12	3.24e-11	1	15160	-5.6532	1.83e-17	1.28e-16	1	730.638	-1.40995	0.111671	0.255041	0
hsa-miR-629-5p	10188	1.67808	4.93e-11	8.95e-10	1	19491.4	2.78548	2.04e-23	2.94e-22	1	28131.1	3.64261	6.49e-53	1.57e-51	1	27345.6	0.857109	0.00747626	0.0316993	0
hsa-miR-98-5p	27296.7	-2.03557	0.000601743	0.00192007	1	22366.9	-9.46783	4.76e-06	1.14e-05	1	18889.9	-9.6638	3.77e-10	1.47e-09	1	NA	NA	NA	NA	NA
hsa-miR-22-3p	6638.42	1.96813	8.47e-21	6.44e-19	1	30307.5	4.3948	6.43e-95	6.7e-93	1	17735.1	3.83454	3.7e-119	2.23e-117	1	27743.3	-0.56028	0.0388906	0.117037	0
hsa-miR-151a-3p	25391.1	0.295805	0.296995	0.410393	0	19312.9	-0.589341	0.011952	0.0193929	0	15050.7	-0.900077	0.00449204	0.0073993	0	7958.27	-0.310797	0.40163	0.629154	0
hsa-miR-181b-5p	21011.2	-0.863298	0.00172069	0.00510104	0	21399.3	-0.860786	5.47e-10	2.08e-09	0	18529.2	-0.762066	1.79e-06	4.88e-06	0	8991.35	0.0985408	0.716897	0.863535	0
hsa-miR-99a-5p	29147.1	0.539158	0.000900608	0.00278855	0	17311.5	-1.21271	0.00145268	0.0025506	1	12031	-2.49163	5.26e-15	3.09e-14	1	4209.92	-1.27918	0.00527792	0.0242337	1
hsa-let-7c-5p	24669.8	-2.13566	6.16e-05	0.000252442	1	20619.2	-6.9607	5.12e-114	1.42e-111	1	17563.8	-5.91609	6e-84	2.11e-82	1	287.334	1.04077	0.201646	0.394379	0
hsa-miR-101-3p	28033.8	0.217094	0.161951	0.279198	0	17232	-1.7088	0.00106435	0.00188464	1	12241.2	-3.34676	2.78e-15	1.64e-14	1	3047.46	-1.63818	0.00455256	0.0219351	1
hsa-miR-196b-5p	27070	-0.546378	0.12157	0.224851	0	16881.8	-4.95388	0.0139874	0.0225203	1	13902.9	-7.27945	0	0	1	361.465	-2.33006	0.186632	0.373265	0
hsa-miR-28-3p	12531.9	-1.33737	1.99e-11	3.96e-10	1	29725.2	1.1716	2.36e-09	8.46e-09	1	11151.5	-1.16912	2.71e-07	8.01e-07	1	14084.9	-2.34088	1.81e-14	1.44e-12	1
hsa-miR-425-5p	23105.3	-0.215393	0.51817	0.633017	0	18716.2	-1.0552	2.74e-93	2.54e-91	1	13123.1	-2.12209	9.93e-28	1.18e-26	1	5132.8	-1.06749	0.000267968	0.00224247	1
hsa-let-7i-5p	20523.1	-1.7966	9.57e-06	5.16e-05	1	20557	-1.90312	1.86e-28	3.61e-27	1	15892.3	-2.64418	4e-08	1.32e-07	1	3960.66	-0.741182	0.121882	0.274883	0
hsa-miR-374a-5p	37244.7	2.21974	8.54e-55	3.57e-52	1	7903.42	-2.47676	0.00721306	0.0119834	1	5789.28	-5.44343	0.00273764	0.00464926	1	775.735	-2.96666	0.063984	0.160212	0
hsa-let-7d-3p	13021.1	0.00196109	0.99438	0.995571	0	19193.6	0.924816	2.09e-08	6.87e-08	0	18461.5	1.20195	2.3e-28	2.94e-27	1	15888.1	0.277109	0.229972	0.425417	0
hsa-miR-19b-3p	23999.9	-0.649258	0.0258203	0.0606343	0	15756.3	-4.15098	1.67e-07	4.88e-07	1	12792.1	-6.03585	5.29e-31	7.7e-30	1	609.804	-1.88428	0.0460065	0.125043	1
hsa-miR-502-3p	12726.1	-0.183203	0.0102035	0.0256932	0	18443.8	0.746825	0.00174841	0.00305057	0	16490.9	0.87571	8.65e-08	2.69e-07	0	13823.8	0.128795	0.667042	0.828999	0
hsa-miR-125b-5p	19021.5	-2.92993	4.95e-05	0.000209858	1	18018.7	-4.24303	1.27e-16	1.01e-15	1	14549.5	-7.28463	2.62e-09	9.67e-09	1	579.353	-3.0419	0.0125098	0.0497264	1
hsa-miR-30c-5p	19226.8	-2.89991	2.99e-13	8.93e-12	1	17380	-7.13651	2.08e-05	4.51e-05	1	14580.4	-12.1716	8.43e-160	7.12e-158	1	72.2691	-5.01489	0.0178728	0.0693114	1
hsa-miR-335-3p	10242.6	-1.97079	9.74e-06	5.22e-05	1	22745.5	0.797763	5.01e-31	1.19e-29	0	11374	-0.687483	4.21e-08	1.39e-07	0	11198.6	-1.48494	2.27e-10	9.03e-09	1
hsa-miR-374b-5p	23155.9	-0.0548964	0.898825	0.941626	0	12517	-4.56179	4.45e-10	1.72e-09	1	10370.7	-5.48223	1.14e-12	5.41e-12	1	444.303	-0.91967	0.38913	0.614605	0
hsa-miR-30b-5p	19384.5	-1.32545	0.00439399	0.0120045	1	14354.4	-5.8079	2.82e-08	9.07e-08	1	11923.4	-10.0739	2.45e-18	1.8e-17	1	151.304	-4.27145	0.0107331	0.0443264	1
hsa-miR-335-5p	7252.23	1.44258	1.04e-12	2.91e-11	1	17993.3	3.01134	9.33e-28	1.69e-26	1	11178.7	2.5023	1.89e-94	7.58e-93	1	15574.6	-0.509031	0.0890468	0.21132	0
hsa-miR-362-5p	17139.5	-1.04266	0.0366457	0.0839338	1	12490.3	-3.97641	2.43e-09	8.66e-09	1	10277.2	-4.79597	1.86e-17	1.29e-16	1	667.919	-0.819755	0.347262	0.581206	0
hsa-miR-141-3p	20732.5	0.9756	0.000143506	0.000526305	0	9381.16	-1.64946	0.000310591	0.000582097	1	6888.1	-2.7724	2.04e-11	8.81e-11	1	1890.59	-1.12305	0.0573345	0.147035	0
hsa-miR-12136	14780.2	-4.41828	0.000133973	0.000504513	1	14371.4	-16.6897	9.05e-40	3.14e-38	1	12166.8	-8.79427	0.00015913	0.000320918	1	NA	NA	NA	NA	NA
hsa-miR-500a-3p	11998.1	-1.11119	5.3e-06	3.08e-05	1	13587.3	-0.671929	0.0167542	0.0266661	0	11426	-0.688533	0.00987754	0.0157185	0	5953.29	-0.0166818	0.96515	0.974342	0
hsa-miR-200b-5p	15189.9	-1.55365	5.91e-06	3.41e-05	1	12177.4	-4.16035	2.52e-28	4.77e-27	1	10259	-4.23107	8.62e-258	1.21e-255	1	718.892	-0.0736162	0.902916	0.95515	0
hsa-miR-501-3p	8148.55	0.413761	0.270909	0.385474	0	12539.1	1.33681	3.2e-05	6.73e-05	1	10206.2	1.26173	7.69e-08	2.41e-07	1	10004.9	-0.0751688	0.837212	0.935494	0
hsa-miR-128-3p	14128.3	-1.55198	5.74e-05	0.00023766	1	11142.1	-4.6768	4.01e-33	1.08e-31	1	9677.85	-3.87086	1.39e-96	6.5e-95	1	658.92	0.808489	0.201674	0.394379	0
hsa-miR-186-5p	18786.8	0.864844	0.0219326	0.0526887	0	7780.1	-2.75798	0.000224417	0.000423448	1	5844.31	-5.58384	0	0	1	653.088	-2.83052	0.000681891	0.00433683	1
hsa-miR-12135	13135.5	-2.86146	0.226261	0.347073	0	11784.5	-8.52041	1.34e-06	3.42e-06	1	9927.5	-14.9506	3.72e-36	6.55e-35	1	NA	NA	NA	NA	NA
hsa-miR-375-3p	11425.8	1.03874	0.000222847	0.000776249	1	12901.4	1.25607	1.02e-06	2.66e-06	1	5947.96	-0.235071	0.32996	0.375258	0	7044.42	-1.49132	1.03e-05	0.000125823	1
hsa-miR-1307-5p	5788.56	3.27747	3.95e-22	3.3e-20	1	11348.6	4.29306	2.96e-98	4.94e-96	1	10675.8	4.45594	6.91e-76	2.08e-74	1	13077	0.162864	0.523376	0.738353	0
hsa-miR-1260b	13515.2	-1.87582	1.6e-09	2.19e-08	1	10894	-7.017	5.63e-05	0.000114525	1	9134.93	-11.3769	1.33e-128	8.66e-127	1	NA	NA	NA	NA	NA
hsa-miR-28-5p	14227.2	-1.07833	0.000756863	0.00237871	1	9914.11	-6.81778	0.0130453	0.0211258	1	8356.88	-7.20919	1.16e-05	2.81e-05	1	87.714	-0.39168	0.908888	0.95515	0
hsa-miR-1260a	13018.8	-1.96075	1.89e-07	1.66e-06	1	10626.1	-6.98078	6.15e-05	0.000123519	1	8907.57	-11.7654	3.21e-103	1.6e-101	1	NA	NA	NA	NA	NA
hsa-miR-584-5p	10911.5	-0.161417	0.678929	0.761859	0	10353.5	-0.38481	0.107618	0.150089	0	8316.87	-0.557682	0.000721638	0.00131703	0	4841.46	-0.173034	0.587904	0.782232	0
hsa-miR-200a-5p	11666.2	-0.43313	0.305115	0.418565	0	9640.05	-1.27539	0.000133908	0.000258517	1	7828.76	-1.47955	3e-10	1.19e-09	1	3008.39	-0.204112	0.623609	0.796417	0
hsa-miR-92b-3p	4161.58	0.772839	0.100446	0.195741	0	14371.3	3.03383	1.32e-22	1.77e-21	1	5587.14	1.69161	1.2e-28	1.56e-27	1	10204.2	-1.34241	5.66e-05	0.000580683	1
hsa-miR-106b-3p	13054.4	0.32636	0.286453	0.40046	0	6572.82	-3.12086	2.52e-32	6.37e-31	1	5285.16	-4.0246	4.38e-29	5.78e-28	1	593.757	-0.905196	0.171677	0.356818	0
hsa-miR-188-5p	3202.36	1.32545	5.15e-12	1.13e-10	1	7442.28	2.80851	2.2e-63	1.31e-61	1	10172.1	3.57938	1.42e-138	1.09e-136	1	10071.2	0.770885	0.00396425	0.02001	0
hsa-miR-107	7964.56	-1.32189	6.22e-06	3.54e-05	1	8102.91	-1.32436	7.25e-07	1.94e-06	1	7034.29	-1.18999	2.07e-05	4.84e-05	1	2771.19	0.134038	0.751338	0.889701	0
hsa-miR-215-5p	10662.9	0.40828	0.0013874	0.00415721	0	6624.5	-1.25033	5.06e-54	2.48e-52	1	5052.48	-1.8227	8.21e-11	3.4e-10	1	1873.27	-0.573027	0.168823	0.353196	0
hsa-miR-15a-5p	5159.6	-0.104199	0.842344	0.898214	0	10572.3	1.52904	2.66e-15	1.79e-14	1	5468	0.464418	0.00449212	0.0073993	0	6630.9	-1.06491	0.000316374	0.00247064	1
hsa-miR-130b-5p	8296.43	-3.69586	6e-10	8.8e-09	1	7940.51	-6.27643	0.0237163	0.0370401	1	6622.25	-14.3665	1.08e-33	1.72e-32	1	NA	NA	NA	NA	NA
hsa-miR-193a-5p	1857.55	0.969294	0.0023955	0.00685836	0	7926.93	3.51122	2.61e-68	1.68e-66	1	7740.37	3.73732	1.32e-20	1.14e-19	1	9035.08	0.2262	0.561245	0.768341	0
hsa-miR-148b-3p	7649.23	-0.526424	0.327903	0.438603	0	7688.09	-0.57133	0.0470733	0.0707371	0	4364.26	-3.00717	1.5e-06	4.13e-06	1	2093.8	-2.43594	0.000105133	0.000983303	1
hsa-miR-16-2-3p	7655.82	-1.6683	7.37e-12	1.54e-10	1	6941.58	-2.54739	5.91e-05	0.000119703	1	5536.11	-3.24019	9.27e-46	1.91e-44	1	937.471	-0.694452	0.331417	0.563586	0
hsa-miR-142-3p	8318.05	-1.11263	0.184621	0.299695	0	5851.94	-6.52564	0.0147008	0.0235778	1	4912.08	-7.7902	0.00057845	0.00106956	1	NA	NA	NA	NA	NA
hsa-miR-125a-5p	6417.89	-4.83086	0.000590809	0.0018924	1	6374.36	-6.62817	3.18e-06	7.81e-06	1	5332.86	-11.0239	1.73e-88	6.35e-87	1	38.0947	-4.48235	0.0531035	0.138417	0
hsa-miR-532-3p	5997.81	-2.39647	0.0186293	0.0451423	1	6405.5	-2.0087	1.12e-12	5.68e-12	1	4847.48	-3.07661	1.44e-52	3.29e-51	1	1076.3	-1.06757	0.0306456	0.104603	1
hsa-miR-29b-3p	5939.6	-0.218407	0.560024	0.667874	0	6510.86	0.00351731	0.973584	0.977098	0	3402.47	-2.06422	1.28e-12	5.99e-12	1	2306.59	-2.06844	3.51e-07	6.99e-06	1
hsa-let-7e-5p	6295.53	-3.53455	0.000321649	0.00107991	1	5901.27	-11.2254	4.32e-95	5.15e-93	1	4984.76	-11.2664	7.51e-78	2.35e-76	1	NA	NA	NA	NA	NA
hsa-miR-135b-5p	8106.82	-0.0726407	0.868341	0.918902	0	4272.94	-6.60601	0.010852	0.0177114	1	3572.65	-14.4381	4.58e-34	7.44e-33	1	NA	NA	NA	NA	NA
hsa-miR-194-3p	6174.79	-2.58541	0.000165479	0.000593736	1	5458.74	-6.23618	0.0210459	0.0331932	1	4571.61	-7.75145	9.68e-10	3.65e-09	1	55.0562	-1.52135	0.677413	0.831728	0
hsa-miR-99b-5p	6478.24	0.143308	0.739408	0.813349	0	4820.27	-0.893427	0.031088	0.0480136	0	3210.82	-2.22876	1.04e-08	3.56e-08	1	1345.6	-1.33615	0.025014	0.0914306	1
hsa-miR-452-5p	4226.24	-0.744052	0.00469395	0.0126585	0	5085.12	-0.171169	0.522122	0.559704	0	4793.3	0.146815	0.560298	0.602356	0	3070.06	0.317888	0.423028	0.643733	0
hsa-miR-18a-5p	6411.3	-1.21427	0.00346557	0.0096253	1	4610.46	-6.50366	8.39e-05	0.000165351	1	3853.23	-11.3947	6.89e-66	2.01e-64	1	29.5686	-5.06824	0.181264	0.367146	0
hsa-let-7a-3p	5589.24	-2.15319	0.00358084	0.00991253	1	4947	-3.94259	9.01e-31	2.09e-29	1	4368.84	-3.13822	4.42e-09	1.6e-08	1	474.116	0.803219	0.318246	0.550013	0
hsa-miR-500a-5p	4847.03	-1.87335	0.00269044	0.00762442	1	4789.21	-2.08581	6.35e-49	2.79e-47	1	4618.51	-1.28313	0.000238069	0.000463521	1	1431.71	0.801603	0.0994738	0.230895	0
hsa-miR-296-3p	3943.58	-0.310396	0.459386	0.571498	0	2710.74	-2.18483	0.000187487	0.000357813	1	5782.98	1.05717	2.67e-07	7.9e-07	1	2921.54	3.24213	7.64e-09	2.21e-07	1
hsa-miR-505-3p	6131.14	-0.837016	0.0203854	0.049113	0	4338.88	-3.5649	0.0329624	0.0507208	1	3602.21	-3.92154	2.36e-35	4.07e-34	1	343.886	-0.35813	0.82082	0.923768	0
hsa-miR-4485-3p	6014.33	-1.34166	0.19736	0.315874	0	4442.15	-6.38335	0.0165217	0.0263462	1	3723.12	-7.91883	0.000305535	0.000586765	1	NA	NA	NA	NA	NA
hsa-miR-362-3p	4131.84	0.328386	0.219648	0.340678	0	4040.29	0.222722	0.410862	0.448507	0	4540.13	0.913162	7.85e-05	0.000168289	0	3249.12	0.690219	0.0726144	0.177626	0
hsa-miR-142-5p	7900.81	1.81308	1.13e-17	6.28e-16	1	2304.93	-1.76715	0.021095	0.0331948	1	1785.27	-2.42152	6.79e-09	2.4e-08	1	488.799	-0.656216	0.483663	0.708778	0
hsa-miR-320e	1224.83	4.899	4.42e-12	1.01e-10	1	4203.42	6.68619	2.9e-17	2.52e-16	1	4663.97	7.08286	1.16e-26	1.29e-25	1	5510.69	0.396814	0.372425	0.598138	0
hsa-miR-181a-2-3p	5857.23	0.02208	0.951777	0.971533	0	3287.5	-3.16646	0.105251	0.147528	0	2612.79	-4.46412	5.14e-108	2.72e-106	1	265.474	-1.28581	0.478325	0.704201	0
hsa-miR-338-5p	2907.37	-1.16866	1.25e-05	6.42e-05	1	4356.51	0.172088	0.0646055	0.0955336	0	3950.57	0.360359	0.3068	0.355132	0	2821.12	0.187743	0.655365	0.826229	0
hsa-miR-190a-5p	4742.42	-2.2558	4.33e-09	5.53e-08	1	3991.59	-13.8796	9.97e-32	2.45e-30	1	3371.82	-13.3926	1.34e-29	1.83e-28	1	NA	NA	NA	NA	NA
hsa-miR-374a-3p	5381.86	-0.560648	0.443652	0.558544	0	3286	-7.24721	0.000244788	0.000460842	1	2757.5	-14.0644	2.66e-32	4.09e-31	1	NA	NA	NA	NA	NA
hsa-miR-19a-3p	5044.28	-0.950272	0.00108102	0.00332254	0	3543.93	-4.39689	9.68e-09	3.24e-08	1	2911.97	-5.72192	0.0208095	0.031971	1	128.389	-1.32558	0.599035	0.782954	0
hsa-miR-1307-3p	4210.82	-0.491079	0.220872	0.341311	0	3365.84	-1.53937	0.0134362	0.0217166	1	3245.35	-0.904857	0.00626884	0.0102262	0	1256.79	0.634792	0.358586	0.58376	0
hsa-miR-7977	4817.67	-0.91717	0.00051212	0.00166588	0	3385.88	-4.15528	0.0421702	0.0639454	1	2834.31	-4.42138	2.37e-46	5.01e-45	1	188.239	-0.267229	0.892984	0.95515	0
hsa-miR-140-3p	5431.58	0.704232	0.0244454	0.0580532	0	2451.72	-2.59075	0.102072	0.143555	0	1863.25	-4.34804	0.00248288	0.00427298	1	258.42	-1.75768	0.354486	0.58376	0
hsa-miR-589-5p	634.609	0.56251	0.134814	0.242375	0	2646.1	3.19325	7.35e-24	1.08e-22	1	5481.3	4.57797	7.41e-95	3.17e-93	1	4921.83	1.38461	0.000369378	0.00279672	1
hsa-miR-345-5p	4463.27	0.145662	0.733849	0.808297	0	2860.57	-1.61589	0.00919737	0.0151893	1	2293.92	-1.94874	2.75e-07	8.06e-07	1	721.411	-0.332665	0.665526	0.828999	0
hsa-miR-361-3p	3841.02	-3.0815	8.09e-07	6.04e-06	1	3570.91	-5.55387	0.0137887	0.0222432	1	2974.44	-7.14265	0.000155988	0.000315335	1	NA	NA	NA	NA	NA
hsa-miR-92a-1-5p	3804.5	-1.91356	0.00752307	0.0192923	1	3091.64	-6.60008	0.00881784	0.0145914	1	2595.61	-7.90055	0.000118551	0.000242557	1	NA	NA	NA	NA	NA
hsa-miR-146b-5p	4467.74	-0.297136	0.107139	0.206379	0	2575.87	-5.18818	0.0204669	0.0323897	1	2125.2	-8.13816	9.46e-08	2.93e-07	1	NA	NA	NA	NA	NA
hsa-miR-193b-3p	3705.21	0.469142	0.0868285	0.174073	0	2876.07	-0.289658	0.42936	0.465652	0	1717.39	-1.80641	1.16e-17	8.34e-17	1	997.498	-1.51922	0.00609397	0.026915	1
hsa-miR-185-5p	3473.61	-2.34479	5.11e-07	4.07e-06	1	3036.45	-5.16332	2.22e-05	4.76e-05	1	2532.6	-6.04891	1.29e-30	1.85e-29	1	72.3453	-0.897554	0.613458	0.793007	0
hsa-miR-454-3p	3684.15	-1.15286	0.00468614	0.0126585	1	2757.31	-3.92094	0.0369496	0.0563363	1	2189.3	-8.92064	3.33e-07	9.66e-07	1	100.601	-5.00875	0.0990174	0.230895	0
hsa-miR-421	3716.1	-0.549504	0.228124	0.348014	0	2483.65	-3.24871	6.62e-14	3.81e-13	1	2125.02	-3.06552	6.33e-08	2.01e-07	1	288.687	0.183178	0.847723	0.942573	0
hsa-miR-21-3p	3664.98	1.17551	0.0499359	0.108151	1	2269.95	-0.0252152	0.925908	0.933746	0	1680.52	-0.437653	0.10822	0.150158	0	1125.68	-0.413199	0.390142	0.614605	0
hsa-miR-15b-3p	3466.4	-1.20282	0.000237465	0.000816517	1	2754.09	-3.0627	0.100941	0.142205	0	2149.49	-4.85514	6.01e-10	2.28e-09	1	216.767	-1.79241	0.345777	0.581206	0
hsa-miR-7-1-3p	3168.48	-1.3361	1.17e-10	1.92e-09	1	2310.1	-14.0525	2.34e-32	6.09e-31	1	1981.53	-6.01135	0.000207673	0.000411934	1	20.4291	8.03906	0.0397484	0.117037	1
hsa-miR-30e-3p	4213.33	1.12556	0.000962476	0.00296911	1	1401.19	-4.65783	0.0777296	0.113135	0	1146.88	-7.07559	0.00036013	0.000680783	1	NA	NA	NA	NA	NA
hsa-miR-592	1637.52	-0.535072	0.37851	0.489837	0	3168.42	1.14589	0.0542735	0.0808288	0	1376.53	-0.615438	0.287195	0.337524	0	1614.61	-1.76156	0.0164492	0.0645782	1
hsa-miR-501-5p	2507.73	-3.15138	6.09e-14	2.13e-12	1	2448.6	-3.89355	2.02e-10	8.21e-10	1	1937.97	-13.5556	4.55e-30	6.3e-29	1	88.1767	-9.6615	3.89e-05	0.00041267	1
hsa-miR-625-3p	2417.19	-0.067769	0.713607	0.792003	0	2153.76	-0.492978	0.384133	0.421535	0	1544.9	-1.14379	8.87e-14	4.72e-13	1	836.942	-0.650516	0.33375	0.564535	0
hsa-miR-769-5p	3144.46	-0.0636934	0.733229	0.808297	0	1657.98	-6.19197	0.0110099	0.0179341	1	1421.11	-5.13616	1.94e-29	2.61e-28	1	39.5321	1.06427	0.732449	0.878939	0
hsa-miR-339-5p	2325.51	-0.753167	0.0897576	0.179087	0	2172.4	-1.11328	0.0757621	0.110464	0	1613.27	-1.8086	8.87e-32	1.32e-30	1	634.933	-0.694601	0.361075	0.58376	0
hsa-miR-96-5p	2861.36	-0.0476524	0.945798	0.96661	0	1892.9	-1.84204	4.4e-07	1.23e-06	1	1264.8	-6.43245	0.00277756	0.00470349	1	245.562	-4.58912	0.0205618	0.0769255	1
hsa-miR-3613-5p	2586.23	-1.63196	0.000237328	0.000816517	1	2019.99	-6.05792	0.0142254	0.0228593	1	1692.93	-7.13203	1.85e-10	7.46e-10	1	25.0754	-1.08634	0.771118	0.904854	0
hsa-miR-365a-3p;hsa-miR-365b-3p	2214.82	-7.93631	4.39e-18	2.62e-16	1	2245.39	-13.0495	1.36e-27	2.41e-26	1	1940.48	-5.42543	0.000176929	0.00035344	1	29.9512	7.62181	0.0418612	0.118856	1
hsa-miR-552-5p	2325.58	-1.03722	0.0473324	0.103652	1	1972.53	-2.06254	3.84e-06	9.39e-06	1	1495.82	-3.14981	1.38e-12	6.45e-12	1	320.123	-1.08738	0.22085	0.418038	0
hsa-miR-192-3p	2642.95	-0.719285	0.0483846	0.105337	0	1673.55	-13.5875	1.4e-29	2.99e-28	1	1466.46	-4.74268	0.00231005	0.0039918	1	35.7284	8.84496	0.0236265	0.0873632	1
hsa-miR-17-3p	2402.12	-0.831158	0.0393668	0.0896747	0	1818.24	-2.62896	0.155603	0.199958	0	1422.36	-3.72144	8.21e-07	2.31e-06	1	212.362	-1.09264	0.562967	0.768341	0
hsa-miR-3180-3p	783.386	0.339169	0.331734	0.441274	0	1689.7	1.92613	1.59e-07	4.67e-07	1	2231.27	2.70169	6.89e-32	1.04e-30	1	2072.53	0.775223	0.100525	0.231646	0
hsa-miR-1180-3p	1432.91	0.955528	0.0109536	0.0274991	0	1545.11	1.07991	0.0216604	0.0340203	1	1820.07	1.7409	5.59e-08	1.81e-07	1	1547.02	0.660972	0.252678	0.461791	0
hsa-miR-148a-5p	2551.71	-0.408036	0.348537	0.460311	0	1646	-3.1668	0.0837096	0.120995	0	1272.31	-5.87574	0.00927019	0.0147798	1	108.642	-2.71012	0.388368	0.614605	0
hsa-miR-552-3p	2393.65	-1.08941	0.00255976	0.00727876	1	1675.25	-6.54207	0.00589288	0.00984903	1	1400.04	-13.0865	3.38e-28	4.21e-27	1	NA	NA	NA	NA	NA
hsa-miR-29c-3p	1563.33	0.705731	0.0550184	0.11824	0	2245.26	1.43978	2.64e-13	1.45e-12	1	890.392	-0.428074	0.239236	0.291289	0	1194.08	-1.86805	0.000403638	0.00298504	1
hsa-miR-425-3p	2261.04	0.651569	0.260613	0.378251	0	1513.04	-0.535308	0.381772	0.420049	0	1114.53	-1.07603	0.0718259	0.103571	0	595.48	-0.541558	0.541928	0.755847	0
hsa-miR-378c	1479.49	1.16848	6.01e-06	3.44e-05	1	2424.36	2.0802	1.02e-19	1.12e-18	1	710.268	-0.296269	0.387628	0.429287	0	1335.9	-2.37725	1.69e-06	2.69e-05	1
hsa-miR-221-5p	2326.65	-1.00947	0.000142392	0.000526305	1	1582.55	-12.5447	2.62e-26	4.56e-25	1	1336.54	-13.0195	3.78e-28	4.56e-27	1	NA	NA	NA	NA	NA
hsa-miR-197-3p	1948.63	-3.83717	1.27e-12	3.32e-11	1	1854.89	-10.5648	6.92e-54	3.21e-52	1	1565.72	-13.2479	3.2e-28	4.04e-27	1	NA	NA	NA	NA	NA
hsa-miR-671-5p	1356.31	-1.25303	0.0137912	0.0342119	1	1634.49	-0.554832	0.708199	0.733711	0	1509.48	-0.253699	0.101431	0.142138	0	843.67	0.299054	0.814703	0.923768	0
hsa-miR-29b-1-5p	1860.15	-2.91527	0.00286933	0.00807663	1	1791.71	-3.79964	0.0281796	0.0437649	1	1565.57	-3.20439	1.9e-06	5.13e-06	1	172.427	0.597911	0.748479	0.889701	0
hsa-miR-10b-5p	1510.48	-0.15698	0.753238	0.823625	0	2155.34	0.730347	0.148021	0.19289	0	979.818	-1.21249	0.0259989	0.0396553	1	968.134	-1.9435	0.00910077	0.0380795	1
hsa-miR-652-3p	1871.41	-0.957444	0.104056	0.201836	0	1653.29	-1.66739	8.53e-17	7.04e-16	1	1325.58	-2.00954	0.00890182	0.0142463	1	404.558	-0.343118	0.713935	0.863237	0
hsa-miR-210-3p	1646.11	0.182749	0.651662	0.743764	0	1597.36	0.0500169	0.944769	0.950467	0	1303.4	-0.0489924	0.938991	0.94458	0	897.601	-0.0993466	0.910096	0.95515	0
hsa-let-7b-3p	1709.5	-3.02801	2.7e-05	0.000124706	1	1806.39	-2.59561	0.163762	0.207697	0	1455.7	-3.15965	0.0579117	0.085105	0	245.589	-0.564302	0.808493	0.923768	0
hsa-miR-486-5p	1653.71	1.94615	1.95e-07	1.68e-06	1	1367.16	1.55729	3.22e-05	6.75e-05	1	1123.26	1.50236	3.53e-07	1.02e-06	1	1144.76	-0.0542139	0.918056	0.957095	0
hsa-miR-34a-5p	1793.48	-3.22979	0.170454	0.287307	0	1717.34	-4.60586	0.00490791	0.00830264	1	1443.16	-4.80664	0.006329	0.0103044	1	72.3507	-0.201276	0.939855	0.959828	0
hsa-miR-4466	1252.41	3.31346	1.85e-26	1.94e-24	1	1049.92	3.00163	4.23e-37	1.41e-35	1	1184.62	3.4647	3.52e-56	9.61e-55	1	1268.14	0.462422	0.309689	0.538148	0
hsa-miR-590-3p	2310.6	-0.226189	0.303963	0.418565	0	1315.42	-4.73971	0.0697571	0.102606	0	1071.03	-12.7001	5.98e-27	6.87e-26	1	NA	NA	NA	NA	NA
hsa-miR-132-3p	1798.94	-2.64632	0.0142983	0.0353651	1	1640.98	-4.667	0.0810251	0.117522	0	1393.92	-4.4741	1.49e-09	5.6e-09	1	76.3063	0.19929	0.944322	0.959828	0
hsa-miR-27b-5p	1947.84	-0.996812	0.00297054	0.00833346	0	1320.8	-13.246	4.54e-29	9.35e-28	1	1121.17	-7.64582	5.12e-08	1.67e-07	1	NA	NA	NA	NA	NA
hsa-miR-155-5p	2281.9	0.501819	0.0460563	0.101324	0	1038.52	-3.6398	0.180893	0.225507	0	828.624	-5.61435	0.0103758	0.0164804	1	NA	NA	NA	NA	NA
hsa-miR-150-5p	1625.66	-4.21461	0.00286264	0.00807663	1	1573.23	-8.95167	3.11e-96	4.32e-94	1	1327.35	-10.1739	7.7e-43	1.55e-41	1	2.58978	-1.23554	0.746239	0.889701	0
hsa-miR-32-3p	1740.81	-1.90339	0.0488492	0.106073	1	1457.19	-4.56523	0.0864447	0.124516	0	1187.75	-7.43693	9.1e-05	0.000191849	1	NA	NA	NA	NA	NA
hsa-miR-331-3p	1749.8	-1.30924	0.0927115	0.183819	0	1372.75	-3.61133	0.0388311	0.059097	1	1072.13	-11.7394	2.24e-22	2.04e-21	1	59.4761	-8.12759	0.0114794	0.0464084	1
hsa-miR-1301-3p	1025.05	-2.68145	2.19e-05	0.000105026	1	1342.12	-1.03723	0.00455973	0.00774504	1	1489.78	-0.0667486	0.748051	0.773688	0	743.138	0.970038	0.0989031	0.230895	0
hsa-miR-3679-5p	368.566	0.923976	0.128422	0.234413	0	1084.47	2.88212	7.86e-19	7.8e-18	1	2107.31	4.19059	3.84e-59	1.08e-57	1	1897.21	1.30854	0.00576625	0.0258263	1
hsa-miR-339-3p	1729.88	2.01745	1.84e-07	1.65e-06	1	1226.47	1.33124	0.00935352	0.0153863	1	676.746	0.37909	0.0194777	0.0300889	0	760.057	-0.955653	0.151987	0.324376	0
hsa-miR-32-5p	1286.35	2.2759	1.88e-27	2.24e-25	1	1669.56	2.68976	2.98e-11	1.29e-10	1	573.24	1.01972	1.61e-05	3.8e-05	1	1085.77	-1.669	0.0019176	0.0106982	1
hsa-miR-181d-5p	1695.49	0.582142	0.0110709	0.0277104	0	1088.05	-0.800143	0.634664	0.664962	0	832.36	-1.22904	0.0015558	0.00273886	1	394.949	-0.431476	0.782559	0.91003	0
hsa-miR-25-5p	1506.86	-2.50337	0.168811	0.28626	0	1303.79	-13.2272	7.7e-28	1.43e-26	1	1171.24	-3.97177	9.99e-09	3.44e-08	1	47.3096	9.25054	0.00137526	0.00795151	1
hsa-miR-125b-2-3p	1669.57	0.530125	0.130903	0.237386	0	1022.83	-1.08635	0.215655	0.257306	0	927.487	-0.787963	0.206489	0.258877	0	417.236	0.298287	0.784114	0.91003	0
hsa-miR-93-3p	1545.32	-2.05079	7.34e-11	1.25e-09	1	1289.63	-5.81135	0.000541427	0.000994604	1	1070.26	-12.699	6.02e-27	6.87e-26	1	NA	NA	NA	NA	NA
hsa-miR-3180	515.345	0.382529	0.273713	0.387837	0	1119.58	1.96997	8.99e-08	2.76e-07	1	1481.7	2.74558	1.69e-32	2.64e-31	1	1381.79	0.775142	0.132111	0.295855	0
hsa-miR-4443	1484.54	-2.20957	0.00707352	0.0182514	1	1242.43	-13.1577	7.24e-29	1.44e-27	1	1060.62	-6.5485	7.48e-05	0.000160808	1	NA	NA	NA	NA	NA
hsa-miR-502-5p	1308.97	-1.422	0.447104	0.560388	0	1061.91	-3.40354	0.0465036	0.0700072	1	1219.97	-1.03356	0.0965988	0.136043	0	323.262	2.37024	0.149097	0.323598	0
hsa-miR-296-5p	1238.98	-1.65158	5.02e-05	0.000211206	1	995.388	-4.62506	0.0719831	0.105416	0	1134.66	-1.30778	0.0291634	0.0439271	1	243.108	3.31845	0.134293	0.297749	0
hsa-miR-324-5p	1026.85	-3.5854	0.0426466	0.0953277	1	1049.98	-3.50176	0.125677	0.168783	0	1167.98	-1.20566	2.05e-10	8.16e-10	1	287.488	2.29499	0.25254	0.461791	0
hsa-miR-574-5p	965.989	-5.75825	0.0119338	0.029781	1	1144.71	-2.42864	0.208073	0.250409	0	1111.48	-1.46328	0.0772508	0.110827	0	302.726	0.966563	0.599862	0.782954	0
hsa-miR-2355-3p	592.586	-0.222663	0.692569	0.774048	0	358.161	-3.28402	0.050085	0.0749927	0	1887.3	2.55597	5.65e-17	3.73e-16	1	1110.17	5.84022	4.22e-06	5.84e-05	1
hsa-miR-549a-3p	1285.03	0.200809	0.782677	0.847562	0	838.289	-1.40514	0.446998	0.483523	0	826.981	-0.71571	0.0148327	0.0231248	0	342.979	0.689213	0.676755	0.831728	0
hsa-miR-767-5p	1234.6	-1.16059	0.00582537	0.0153628	1	992.265	-2.80782	0.110216	0.1527	0	855.607	-2.58493	0.0297035	0.044661	1	153.504	0.222482	0.915029	0.957095	0
hsa-miR-331-5p	781.141	1.18474	0.207925	0.329102	0	1206.14	1.9876	4.6e-16	3.49e-15	1	734.166	1.36517	1.5e-15	9.16e-15	1	908.236	-0.621343	0.208202	0.401261	0
hsa-miR-22-5p	939.838	-2.96236	0.0804594	0.163659	0	1052.07	-2.05485	6.01e-05	0.000120988	1	1077.25	-0.986205	0.028168	0.0426558	0	360.985	1.06645	0.228028	0.425417	0
hsa-miR-942-5p	1056.66	-2.11308	0.161975	0.279198	0	1099.93	-1.94806	0.35729	0.395199	0	793.691	-3.72348	0.0138456	0.0216658	1	167.076	-1.77653	0.474859	0.70235	0
hsa-miR-106a-5p	1211.93	-1.95627	0.00229465	0.00659219	1	989.084	-6.89066	5.25e-05	0.000107344	1	828.469	-12.3296	1.84e-25	2.02e-24	1	NA	NA	NA	NA	NA
hsa-miR-744-5p	1277.97	-0.970329	0.0702965	0.145106	0	898.353	-4.53394	0.00465886	0.00789735	1	734.043	-6.78336	0.000359588	0.000680783	1	25.6545	-2.25376	0.546704	0.759136	0
hsa-miR-181c-5p	1312.89	-0.0614306	0.860267	0.913829	0	861.823	-1.92758	0.297703	0.33552	0	591.663	-5.23891	0.0157278	0.0243829	1	112.822	-3.31285	0.283407	0.506311	0
hsa-miR-181a-3p	1465.21	0.454248	0.487711	0.603146	0	629.521	-11.2145	8.8e-21	1.03e-19	1	620.66	-2.56708	4.12e-17	2.77e-16	1	60.457	8.63867	0.000149266	0.00135618	1
hsa-miR-4636	1560.09	1.27663	0.000648701	0.00206203	1	552.946	-2.38059	0.175822	0.219844	0	481.68	-2.11768	9.29e-09	3.23e-08	1	111.637	0.25583	0.898152	0.95515	0
hsa-miR-378d	669.526	0.90891	0.034073	0.0786879	0	1450.43	2.35799	6e-58	3.34e-56	1	298.425	-1.02439	0.0858081	0.122273	0	760.052	-3.38172	2.25e-06	3.41e-05	1
hsa-miR-1268b	1089.73	-2.75071	0.114203	0.214066	0	977.815	-6.31602	0.0054227	0.009118	1	815.703	-12.3072	5.95e-25	6.37e-24	1	NA	NA	NA	NA	NA
hsa-miR-374b-3p	1160.62	-1.1431	0.129329	0.235554	0	866.284	-3.93612	0.13595	0.179686	0	686.865	-12.0592	4.16e-24	4.24e-23	1	NA	NA	NA	NA	NA
hsa-miR-224-3p	983.966	-2.41736	0.172633	0.288371	0	971.11	-2.72586	0.124008	0.167621	0	712.579	-12.1121	2.73e-24	2.85e-23	1	72.8637	-9.38617	0.00733128	0.0316683	1
hsa-miR-1261	1124.63	-1.22	0.520844	0.634732	0	800.883	-12.5242	2.92e-25	4.78e-24	1	676.502	-12.0372	2e-23	1.92e-22	1	NA	NA	NA	NA	NA
hsa-miR-338-3p	1130.7	-0.263001	0.603308	0.704421	0	753.939	-2.31516	0.199176	0.242346	0	621.489	-2.54652	9.97e-09	3.44e-08	1	133.802	-0.224581	0.908876	0.95515	0
hsa-miR-1268a	1007.45	-2.61985	0.132753	0.240221	0	894.078	-6.18516	0.00649464	0.0108114	1	744.971	-12.1763	3.48e-24	3.59e-23	1	NA	NA	NA	NA	NA
hsa-miR-146a-5p	1251.05	3.0867	3.6e-16	1.67e-14	1	711.238	2.10503	0.0620205	0.0920375	0	275.765	0.522795	0.310559	0.357218	0	439.664	-1.58451	0.177219	0.364556	0
hsa-miR-330-3p	1090.63	-0.825289	0.256606	0.373733	0	756.008	-3.93551	0.131658	0.174846	0	669.813	-3.08842	0.0449604	0.0666518	1	74.1318	0.845862	0.805739	0.923768	0
hsa-miR-326	1003.32	-0.315908	0.723642	0.800218	0	682.541	-2.28449	0.416371	0.452742	0	702.719	-1.09045	0.0946052	0.133681	0	218.201	1.19255	0.620491	0.795629	0
hsa-miR-27a-5p	1114.63	-0.878452	0.0927888	0.183819	0	734.848	-12.4001	3.36e-25	5.38e-24	1	620.722	-11.9131	2.46e-23	2.34e-22	1	NA	NA	NA	NA	NA
hsa-miR-23a-5p	774.187	-2.76179	0.11938	0.221781	0	786.944	-2.77642	0.311929	0.349193	0	828.864	-1.22418	0.0042873	0.00710347	1	225.545	1.55484	0.505572	0.734118	0
hsa-miR-105-5p	976.761	-1.55395	0.396212	0.508807	0	820.924	-3.22453	0.0544053	0.0808806	0	640.449	-5.47632	0.0104051	0.0164958	1	54.8206	-2.25435	0.523697	0.738353	0
hsa-miR-941	1188.28	2.14197	1.5e-07	1.38e-06	1	625.133	0.845774	0.170766	0.214809	0	286.029	-0.95428	0.346122	0.39153	0	295.358	-1.80096	0.146846	0.322049	0
hsa-miR-3615	804.251	-3.25904	0.215625	0.337571	0	819.049	-3.2501	0.0508746	0.0760384	0	776.863	-2.05097	0.000812309	0.00147296	1	146.51	1.19682	0.522695	0.738353	0
hsa-miR-340-5p	791.34	-0.627486	0.0859785	0.172784	0	856.255	-0.41208	0.283982	0.321795	0	590.896	-1.2156	0.00185485	0.003225	1	330.209	-0.80277	0.326977	0.559025	0
hsa-miR-378a-5p	904.406	-1.97225	0.267454	0.382863	0	798.97	-3.4869	0.03531	0.0539351	1	656.615	-4.06831	0.00670036	0.0108881	1	62.3716	-0.579996	0.838414	0.935494	0
hsa-miR-152-3p	756.924	1.02331	0.0355915	0.0817431	1	899.444	1.34509	0.0896766	0.128727	0	450.519	0.141849	0.497532	0.541074	0	528.417	-1.20777	0.178839	0.364556	0
hsa-miR-151b	834.645	-0.985587	2.39e-05	0.000112918	0	778.357	-1.39668	2.01e-15	1.36e-14	1	603.391	-1.90938	2.33e-06	6.26e-06	1	207.741	-0.512666	0.579991	0.781513	0
hsa-miR-18a-3p	734.951	-3.47874	0.180245	0.295461	0	889.752	-1.75758	6.25e-07	1.7e-06	1	644.064	-3.17958	5.81e-08	1.87e-07	1	159.6	-1.42026	0.20215	0.394379	0
hsa-miR-1275	852.325	-3.59201	0.167001	0.284925	0	801.091	-12.5246	1.06e-25	1.77e-24	1	676.677	-12.0376	8.14e-24	8e-23	1	NA	NA	NA	NA	NA
hsa-miR-183-3p	819.896	-0.419604	0.504329	0.620028	0	771.462	-0.700706	0.12042	0.163834	0	527.216	-1.70018	0.0195807	0.0301928	1	251.793	-1.00175	0.354463	0.58376	0
hsa-miR-374c-5p	1138.49	0.599037	0.0473625	0.103652	0	460.83	-11.7269	2.32e-22	2.98e-21	1	400.785	-5.07257	0.0150611	0.0233946	1	NA	NA	NA	NA	NA
hsa-miR-576-3p	411.151	-0.36381	0.518681	0.633017	0	852.29	1.38879	2.6e-09	9.23e-09	1	546.133	0.805744	0.0955068	0.13473	0	587.375	-0.58458	0.411459	0.641391	0
hsa-miR-548x-3p	848.722	-0.894369	0.0821467	0.166686	0	561.723	-12.0125	5.56e-24	8.29e-23	1	494.025	-4.59895	0.0395456	0.0591434	1	NA	NA	NA	NA	NA
hsa-miR-193b-5p	185.824	0.573539	0.255975	0.373464	0	472.083	2.38073	8.56e-13	4.49e-12	1	850.182	3.61407	1.8e-18	1.33e-17	1	757.98	1.23273	0.0390307	0.117037	1
hsa-miR-877-5p	625.588	-2.0537	0.235739	0.352554	0	568.452	-3.21224	0.0941579	0.13355	0	671.183	-0.86842	0.206311	0.258877	0	192.43	2.34559	0.227423	0.425417	0
hsa-miR-1304-3p	846.955	1.06966	6.63e-07	5.18e-06	1	489.152	-0.399269	0.575412	0.609776	0	335.785	-1.2198	2.09e-05	4.87e-05	1	188.776	-0.821465	0.455144	0.679511	0
hsa-miR-4488	651.888	0.91912	0.0977544	0.190941	0	338.847	-1.07029	0.550128	0.58596	0	670.041	1.29618	0.00120055	0.00213572	1	384.585	2.3668	0.13483	0.297749	0
hsa-miR-141-5p	782.732	0.297807	0.673451	0.75979	0	482.762	-1.51086	0.403071	0.440578	0	429.316	-1.24095	0.0727757	0.104762	0	157.882	0.267443	0.890435	0.95515	0
hsa-miR-574-3p	732.5	-1.82706	0.29863	0.411972	0	582.457	-9.63083	1.1e-29	2.4e-28	1	500.578	-5.71738	0.000108782	0.000224197	1	NA	NA	NA	NA	NA
hsa-miR-23b-5p	554.836	-3.90159	0.113307	0.213343	0	651.089	-2.11955	0.446917	0.483523	0	551.026	-2.10438	0.201588	0.255003	0	139.879	0.0147389	0.996263	0.996263	0
hsa-miR-1303	818.09	-0.373829	0.17046	0.287307	0	473.149	-7.19336	7.02e-05	0.000140163	1	418.996	-4.16737	0.0668118	0.0966712	0	NA	NA	NA	NA	NA
hsa-miR-191-3p	885.695	0.637896	0.318546	0.428832	0	352.705	-11.3411	1.02e-20	1.15e-19	1	332.44	-3.10624	0.0275145	0.0418161	1	23.3461	8.23167	0.0352218	0.108743	1
hsa-miR-576-5p	607.072	-6.135	0.000265534	0.000902385	1	609.197	-12.1295	2.77e-24	4.19e-23	1	514.586	-11.6425	1.9e-22	1.76e-21	1	NA	NA	NA	NA	NA
hsa-miR-940	406.918	0.739002	0.441274	0.556418	0	334.517	0.208492	0.909949	0.918762	0	793.941	2.33779	0.00256929	0.00439484	1	550.865	2.1296	0.186088	0.373265	0
hsa-miR-671-3p	484.291	-3.00854	0.0581338	0.12335	0	591.956	-1.51441	0.414532	0.451331	0	560.701	-0.96272	1.16e-07	3.55e-07	0	216.473	0.554105	0.758963	0.89389	0
hsa-let-7f-1-3p	569.582	-6.18535	0.000147933	0.000540053	1	571.888	-12.0385	2.36e-24	3.64e-23	1	514.052	-3.961	0.0416697	0.0621003	1	NA	NA	NA	NA	NA
hsa-miR-1291	794.579	0.385633	0.690242	0.77248	0	362.517	-4.88833	0.000929271	0.00165601	1	314.386	-4.03322	0.00464383	0.00763431	1	19.0826	0.85957	0.816323	0.923768	0
hsa-miR-660-3p	631.724	0.0590029	0.882758	0.929315	0	396.934	-1.94191	0.478381	0.515152	0	430.789	-0.689439	0.348941	0.393665	0	158.304	1.25073	0.618619	0.795629	0
hsa-miR-1296-5p	701.235	0.23919	0.819918	0.883314	0	350.284	-3.83674	0.116692	0.159836	0	407.358	-1.07887	0.215744	0.26663	0	101.608	2.7572	0.286046	0.508172	0
hsa-miR-549a-5p	615.871	-1.07318	0.567692	0.673178	0	472.107	-3.17071	0.225709	0.26663	0	358.918	-11.1227	3.74e-20	3.16e-19	1	NA	NA	NA	NA	NA
hsa-miR-203b-3p	510.312	-1.63848	0.34582	0.457445	0	492.337	-1.98629	0.469506	0.507212	0	388.198	-2.56593	0.104672	0.145953	0	94.638	-0.578817	0.862671	0.952532	0
hsa-miR-29a-5p	558.037	-2.44607	0.146104	0.257594	0	479.906	-11.7854	1.38e-22	1.82e-21	1	423.76	-4.46032	0.0452667	0.0669884	1	NA	NA	NA	NA	NA
hsa-miR-1248	562.833	-2.37924	5.97e-07	4.71e-06	1	497.268	-4.84616	0.0405618	0.0616185	1	406.178	-10.3384	2.52e-17	1.72e-16	1	NA	NA	NA	NA	NA
hsa-miR-324-3p	432.73	-0.0401007	0.982855	0.992352	0	499.357	0.305583	0.683151	0.708642	0	291.818	-0.864752	0.0262715	0.0399989	0	227.564	-1.17498	0.267503	0.48333	0
hsa-miR-582-5p	555.357	-1.54017	0.400672	0.513744	0	420.631	-11.5951	4.1e-21	5.07e-20	1	355.305	-11.1081	1.68e-19	1.4e-18	1	NA	NA	NA	NA	NA
hsa-miR-664a-3p	518.013	-2.37906	0.372786	0.483176	0	442.224	-11.6673	4.13e-21	5.07e-20	1	389.566	-4.54049	0.0386788	0.0579496	1	NA	NA	NA	NA	NA
hsa-miR-24-2-5p	544.638	0.661154	0.0475892	0.103876	0	393.765	-0.262873	0.669472	0.696184	0	249.187	-1.41755	0.35986	0.404608	0	148.195	-1.15587	0.524742	0.738353	0
hsa-miR-577	629.602	0.124072	0.702219	0.78274	0	335.309	-3.4196	0.165762	0.20918	0	259.051	-10.6524	1.52e-18	1.14e-17	1	NA	NA	NA	NA	NA
hsa-miR-328-3p	371.14	-4.25327	0.0245129	0.0580532	1	493.544	-1.4148	0.42064	0.456789	0	385.68	-1.87393	8.18e-06	2.02e-05	1	132.708	-0.463014	0.81076	0.923768	0
hsa-miR-4429	106.142	3.38437	2.19e-06	1.41e-05	1	342.186	5.13942	7.8e-12	3.62e-11	1	418.956	5.68651	1.37e-18	1.04e-17	1	468.158	0.547656	0.423082	0.643733	0
hsa-miR-548k	489.896	-0.990957	0.577439	0.6828	0	360.763	-3.51262	0.155123	0.199649	0	291.048	-4.67643	2.71e-05	6.22e-05	1	23.9203	-1.17727	0.752609	0.889701	0
hsa-miR-499a-5p	222.189	-2.57112	0.172604	0.288371	0	457.372	0.445017	0.22301	0.264191	0	413.759	0.614285	0.425477	0.469971	0	320.007	0.167876	0.869051	0.95515	0
hsa-miR-641	567.8	-0.140137	0.469115	0.581869	0	303.062	-11.1222	1.14e-20	1.27e-19	1	255.995	-10.6352	5.61e-19	4.43e-18	1	NA	NA	NA	NA	NA
hsa-miR-149-5p	512.134	-0.830688	0.0236094	0.0563927	0	333.72	-11.2611	9e-21	1.03e-19	1	281.891	-10.7741	4.23e-19	3.37e-18	1	NA	NA	NA	NA	NA
hsa-miR-1290	48.1372	8.65615	1.3e-05	6.57e-05	1	104.334	9.74875	1.14e-11	5.15e-11	1	698.379	12.7369	7.99e-27	9.01e-26	1	531.915	2.98716	8.48e-05	0.000816825	1
hsa-miR-99b-3p	511.734	0.884629	0.0435135	0.0970061	0	221.026	-2.26713	0.283968	0.321795	0	214.098	-1.37566	0.455718	0.500106	0	61.9999	0.890407	0.780826	0.91003	0
hsa-miR-651-5p	206.196	-5.24711	0.00676098	0.017499	1	500.212	0.530947	0.210196	0.251512	0	258.774	-1.00157	0.145544	0.193983	0	227.173	-1.53586	0.154821	0.326046	0
hsa-miR-20a-3p	484.454	-0.263976	0.706358	0.786305	0	269.062	-10.9507	3.02e-19	3.18e-18	1	227.276	-10.4637	1.13e-17	8.13e-17	1	NA	NA	NA	NA	NA
hsa-miR-451a	322.965	1.66557	0.061823	0.130358	0	367.833	1.87496	0.0452242	0.0682043	1	181.391	0.783918	0.437637	0.482142	0	242.837	-1.08972	0.431245	0.653028	0
hsa-miR-98-3p	393.478	-1.67095	0.326523	0.43816	0	304.777	-11.1302	7.79e-21	9.29e-20	1	293.989	-2.81967	0.0666757	0.0966398	0	24.7221	8.31322	0.0334425	0.10499	1
hsa-miR-2110	207.756	-5.72629	0.0019216	0.00563669	1	253.317	-2.18014	0.400349	0.438178	0	429.395	0.536513	0.133892	0.181022	0	198.026	2.71517	0.2301	0.425417	0
hsa-miR-627-5p	112.363	3.22079	0.0619047	0.130358	0	512.1	5.499	2.53e-23	3.58e-22	1	193.611	4.29961	1.3e-18	1.01e-17	1	410.926	-1.1996	0.150605	0.323598	0
hsa-miR-4497	411.998	-1.24725	0.467994	0.581342	0	295.328	-10.1221	1.9e-17	1.69e-16	1	252.241	-6.34021	5.27e-05	0.000116466	1	NA	NA	NA	NA	NA
hsa-miR-30a-5p	381.76	-1.13905	0.0226872	0.0543453	1	289.221	-3.61354	5.93e-40	2.15e-38	1	275.628	-2.18177	0.00255501	0.00438591	1	46.2782	1.42684	0.39041	0.614605	0
hsa-miR-3173-5p	331.363	-9.36586	9.16e-19	5.89e-17	1	336.745	-11.2743	8.96e-21	1.03e-19	1	284.447	-10.7873	4.18e-19	3.36e-18	1	NA	NA	NA	NA	NA
hsa-miR-26b-3p	350.287	-2.87656	0.0698571	0.144556	0	313.81	-11.1727	6.16e-21	7.45e-20	1	265.074	-10.6857	3.14e-19	2.61e-18	1	NA	NA	NA	NA	NA
hsa-miR-132-5p	407.423	-0.664427	0.431487	0.546551	0	254.272	-10.8691	3.19e-19	3.33e-18	1	214.782	-10.3821	1.25e-17	8.88e-17	1	NA	NA	NA	NA	NA
hsa-miR-642a-3p	80.5849	0.870337	0.613584	0.714424	0	206.829	2.61615	0.363925	0.402005	0	433.797	4.0618	1.36e-18	1.04e-17	1	378.483	1.44585	0.51441	0.738353	0
hsa-miR-33a-5p	526.429	2.6432	1.74e-07	1.58e-06	1	107.383	-1.1452	0.653076	0.681683	0	96.3829	-0.877883	0.577912	0.619716	0	42.0601	0.264952	0.943364	0.959828	0
hsa-miR-135b-3p	368.61	-0.937495	0.732084	0.808297	0	246.689	-9.86213	1.6e-16	1.26e-15	1	208.207	-10.337	6.31e-18	4.6e-17	1	NA	NA	NA	NA	NA
hsa-miR-181c-3p	467.888	0.945924	0.00021322	0.000745825	0	162.692	-10.2247	1.8e-17	1.62e-16	1	137.425	-9.73771	6.36e-16	4.04e-15	1	NA	NA	NA	NA	NA
hsa-miR-33b-3p	307.176	-2.77674	0.266397	0.38266	0	272.845	-10.9706	2.66e-19	2.85e-18	1	246.283	-3.86975	0.00329475	0.00553493	1	10.6965	7.10458	0.069338	0.170926	0
hsa-miR-9-3p	72.9626	0.380865	0.881218	0.929315	0	427.972	3.61605	9.33e-15	5.94e-14	1	182.688	2.51051	1.07e-05	2.61e-05	1	331.259	-1.10505	0.214933	0.411739	0
hsa-miR-483-5p	30.458	1.57201	0.652128	0.743764	0	37.2003	1.91316	0.59687	0.630113	0	503.488	6.23468	7.98e-06	1.97e-05	1	352.932	4.32375	0.0311068	0.104603	1
hsa-miR-3182	567.938	3.68817	3.68e-08	3.75e-07	1	68.0362	-0.655269	0.795331	0.81188	0	35.1436	-7.7709	1.98e-08	6.67e-08	1	NA	NA	NA	NA	NA
hsa-miR-222-5p	498.286	2.35263	0.000194432	0.000691683	1	132.661	-0.742972	0.77796	0.795121	0	70.1396	-8.76788	3.31e-13	1.64e-12	1	NA	NA	NA	NA	NA
hsa-miR-1271-5p	391.642	-0.0107263	0.984741	0.993056	0	200.079	-10.5229	1.22e-18	1.18e-17	1	173.014	-5.37615	0.00171322	0.00300346	1	NA	NA	NA	NA	NA
hsa-miR-195-5p	323.978	-1.5067	0.307588	0.420719	0	245.116	-7.64456	4.6e-29	9.35e-28	1	206.52	-8.4921	6.67e-16	4.2e-15	1	NA	NA	NA	NA	NA
hsa-miR-598-3p	378.553	0.0278453	0.987654	0.993597	0	190.795	-10.4549	7e-18	6.49e-17	1	161.164	-9.9679	2.43e-16	1.57e-15	1	NA	NA	NA	NA	NA
hsa-miR-652-5p	75.1904	-2.32637	0.185794	0.301015	0	295.536	1.86042	0.324722	0.362056	0	289.438	2.12865	0.000582023	0.00107382	1	291.731	0.267043	0.876276	0.95515	0
hsa-miR-9985	216.448	-0.763063	0.488459	0.603178	0	382.5	0.814559	0.674511	0.700551	0	118.672	-6.09766	1.11e-20	9.71e-20	1	140.401	-7.01882	0.00281861	0.0146937	1
hsa-miR-548e-3p	334.809	-0.77132	0.678857	0.761859	0	214.871	-10.6262	9e-17	7.26e-16	1	181.5	-10.1392	1.93e-15	1.16e-14	1	NA	NA	NA	NA	NA
hsa-miR-500b-5p	250.512	-2.42373	0.332011	0.441274	0	214.927	-10.6262	4.16e-19	4.23e-18	1	260.771	-1.19021	0.0277289	0.0420662	1	53.5913	9.43034	0.000566363	0.00383199	1
hsa-miR-675-5p	99.4252	-1.4409	0.553672	0.662839	0	73.9594	-9.08703	7.02e-14	4.01e-13	1	436.932	2.58517	1.45e-11	6.37e-11	1	253.309	11.671	6.73e-12	3.57e-10	1
hsa-miR-26a-2-3p	273.761	-2.38798	0.344051	0.455827	0	233.952	-10.7486	4.75e-19	4.77e-18	1	197.618	-10.2616	1.91e-17	1.31e-16	1	NA	NA	NA	NA	NA
hsa-miR-126-3p	363.236	0.716368	0.0558756	0.119468	0	143.442	-5.3526	1.4e-36	4.34e-35	1	120.71	-5.67674	5.13e-25	5.55e-24	1	NA	NA	NA	NA	NA
hsa-miR-4708-3p	209.147	-0.722863	0.664023	0.7522	0	180.349	-1.47126	0.570092	0.604907	0	241.186	0.203874	0.792183	0.813359	0	114.707	1.67761	0.515765	0.738353	0
hsa-miR-3180-5p	116.542	-3.92305	0.0568264	0.121191	0	302.25	0.781892	0.00641577	0.0107015	0	177.851	-0.164101	0.920222	0.929018	0	165.831	-0.943217	0.59734	0.782954	0
hsa-miR-550a-5p	240.773	-1.3784	0.444296	0.558544	0	176.992	-10.3461	3.38e-17	2.9e-16	1	202.351	-1.49329	0.0121839	0.0192079	1	35.749	8.84622	0.00489366	0.0232266	1
hsa-miR-556-3p	258.08	-2.05336	0.19761	0.315874	0	211.678	-10.6046	1.3e-18	1.24e-17	1	178.803	-10.1176	5.04e-17	3.35e-16	1	NA	NA	NA	NA	NA
hsa-miR-10395-5p	254.232	-2.00968	0.233807	0.352554	0	207.299	-10.5746	8.22e-19	8.07e-18	1	175.105	-10.0876	3.39e-17	2.29e-16	1	NA	NA	NA	NA	NA
hsa-miR-140-5p	256.026	-1.61219	0.535813	0.645446	0	196.365	-10.4964	3.91e-18	3.7e-17	1	165.868	-10.0094	1.42e-16	9.31e-16	1	NA	NA	NA	NA	NA
hsa-miR-150-3p	106.943	-4.82513	0.000507419	0.00166354	1	162.819	-0.86618	0.74321	0.766177	0	310.982	1.31993	0.0149845	0.0233184	1	183.229	2.18838	0.351429	0.58376	0
hsa-miR-760	59.579	0.709421	0.680529	0.762631	0	192.796	2.88241	0.000863888	0.0015461	1	276.466	3.72509	7.42e-05	0.000159922	1	270.881	0.842219	0.503239	0.734083	0
hsa-miR-874-3p	105.975	-0.134345	0.935292	0.96057	0	89.6092	-0.767089	0.765175	0.785907	0	356.468	2.69664	4.32e-11	1.81e-10	1	227.846	3.46287	0.112282	0.255041	0
hsa-miR-196b-3p	322.497	2.98363	7.63e-07	5.74e-06	1	36.8363	-8.08213	5.07e-09	1.76e-08	1	175.394	2.21286	7.4e-05	0.000159887	1	97.5992	10.295	3.47e-06	5.01e-05	1
hsa-miR-196a-1-3p	238.889	-2.17978	0.390382	0.502865	0	199.19	-10.5169	1.14e-15	7.95e-15	1	176.135	-4.41013	0.0283031	0.0427837	1	NA	NA	NA	NA	NA
hsa-miR-125a-3p	154.593	-1.9289	0.435442	0.550627	0	124.626	-9.84003	1.52e-14	9.39e-14	1	293.403	0.840181	0.0470959	0.0695735	0	127.265	10.678	1.54e-07	3.38e-06	1
hsa-miR-4516	328.211	4.02551	2.93e-19	2.04e-17	1	90.5499	1.87964	0.493538	0.530426	0	67.9749	1.66228	0.000711489	0.00130132	1	75.6129	-0.219988	0.937845	0.959828	0
hsa-miR-200c-5p	290.409	-0.166644	0.924253	0.956445	0	156.318	-10.1667	1.08e-17	9.8e-17	1	132.041	-9.6798	4.06e-16	2.6e-15	1	NA	NA	NA	NA	NA
hsa-miR-3131	20.1474	1.68051	0.620627	0.717627	0	208.528	5.38475	0.00765403	0.0126908	1	198.037	5.55912	1.23e-05	2.98e-05	1	247.545	0.17274	0.907626	0.95515	0
hsa-miR-548o-3p	350.594	1.5402	0.00490839	0.01311	1	91.3135	-9.39132	1.99e-14	1.2e-13	1	77.132	-8.90434	4.88e-13	2.4e-12	1	NA	NA	NA	NA	NA
hsa-let-7c-3p	268.693	-0.42612	0.187406	0.30304	0	156.8	-10.1716	5.38e-16	4e-15	1	132.448	-9.68463	1.28e-14	7.4e-14	1	NA	NA	NA	NA	NA
hsa-miR-9-5p	267.723	-0.0949179	0.956594	0.972886	0	140.733	-10.0155	2.22e-16	1.72e-15	1	136.664	-2.73745	0.220517	0.270285	0	NA	NA	NA	NA	NA
hsa-miR-26a-1-3p	281.433	0.0740534	0.966994	0.979887	0	139.555	-10.0036	1.92e-16	1.5e-15	1	117.882	-9.51662	5.85e-15	3.41e-14	1	NA	NA	NA	NA	NA
hsa-miR-1292-5p	173.058	-2.3373	0.243511	0.36288	0	225.482	-0.906425	0.736795	0.760503	0	124.216	-9.59169	7.99e-16	5e-15	1	NA	NA	NA	NA	NA
hsa-let-7g-3p	182.445	1.54387	8.25e-06	4.57e-05	1	143.607	1.01991	0.563705	0.599656	0	174.83	1.75065	0.0442158	0.0657788	1	146.134	0.730566	0.711563	0.863237	0
hsa-miR-301a-3p	213.216	-1.7375	0.495758	0.611289	0	166.955	-10.2618	6.12e-18	5.74e-17	1	141.026	-9.77482	2.35e-16	1.53e-15	1	NA	NA	NA	NA	NA
hsa-miR-561-5p	358.348	2.66409	1.02e-08	1.18e-07	1	49.7104	-8.5137	2.42e-11	1.06e-10	1	41.9901	-8.02675	4.03e-10	1.57e-09	1	NA	NA	NA	NA	NA
hsa-miR-7704	239.193	-0.316301	0.855437	0.909854	0	135.024	-9.95598	9.41e-16	6.77e-15	1	114.054	-9.46898	2.42e-14	1.37e-13	1	NA	NA	NA	NA	NA
hsa-miR-7706	157.363	-3.98193	0.0634115	0.132611	0	198.381	-1.65825	0.528476	0.565062	0	138.938	-3.4528	0.113231	0.156596	0	NA	NA	NA	NA	NA
hsa-miR-1306-5p	180.736	-3.57273	0.031347	0.0732014	1	169.708	-10.2856	6.19e-17	5.16e-16	1	143.614	-8.8368	6.46e-13	3.12e-12	1	NA	NA	NA	NA	NA
hsa-let-7f-2-3p	184.493	-2.57544	0.108032	0.207299	0	160.816	-10.2082	8.31e-15	5.37e-14	1	135.84	-9.72122	1.28e-13	6.66e-13	1	NA	NA	NA	NA	NA
hsa-miR-1-3p	199.653	-0.0925503	0.904713	0.945425	0	125.718	-2.33619	6.4e-30	1.44e-28	1	127.391	-1.18062	0.0767872	0.110349	0	38.207	1.14002	0.51099	0.738353	0
hsa-miR-454-5p	204.234	-1.32663	0.411662	0.525419	0	148.629	-10.0943	8.56e-16	6.27e-15	1	125.546	-9.60728	2.02e-14	1.15e-13	1	NA	NA	NA	NA	NA
hsa-miR-6747-3p	183.64	-2.81853	0.235011	0.352554	0	163.714	-10.2341	9.91e-18	9.08e-17	1	138.551	-8.78529	2.02e-13	1.02e-12	1	NA	NA	NA	NA	NA
hsa-miR-629-3p	136.938	-9.95053	5.84e-14	2.13e-12	1	210.711	-0.965751	0.565927	0.601252	0	117.732	-9.51447	3.43e-13	1.7e-12	1	40.7604	-8.54824	0.0287031	0.101418	1
hsa-miR-29c-5p	186.771	-2.40394	0.235647	0.352554	0	160.076	-9.23745	1.82e-14	1.12e-13	1	135.045	-9.71229	9.65e-16	6e-15	1	NA	NA	NA	NA	NA
hsa-miR-664a-5p	93.6423	-4.28462	0.0244407	0.0580532	1	176.698	-0.0751548	0.965349	0.970001	0	135.284	-0.378426	0.520139	0.562043	0	88.8616	-0.308065	0.883826	0.95515	0
hsa-miR-4791	235.479	0.336013	0.557712	0.666068	0	105.918	-9.60535	3.65e-15	2.41e-14	1	89.4684	-9.11838	9.74e-14	5.14e-13	1	NA	NA	NA	NA	NA
hsa-miR-744-3p	220	0.511289	0.66787	0.755165	0	92.3373	-9.40713	9.01e-15	5.78e-14	1	97.0363	-2.03156	0.369212	0.411589	0	NA	NA	NA	NA	NA
hsa-miR-3934-5p	111.001	0.40262	0.809278	0.872976	0	182.149	1.45581	0.411637	0.448765	0	83.4758	0.0463991	0.975602	0.975602	0	104.937	-1.41111	0.586071	0.782232	0
hsa-miR-4755-3p	15.7354	-5.84604	1.05e-05	5.55e-05	1	240.369	3.83205	0.190015	0.234701	0	54.8056	1.63686	0.520027	0.562043	0	NA	NA	NA	NA	NA
hsa-miR-3187-3p	55.1827	0.723925	0.780882	0.846715	0	88.993	1.67889	0.345811	0.384542	0	217.641	3.48053	0.000299227	0.000575961	1	173.87	1.80182	0.322787	0.554846	0
hsa-miR-625-5p	147.56	-1.2729	0.615008	0.714486	0	174.74	-0.633201	0.81478	0.828691	0	89.7355	-9.12295	4.8e-14	2.58e-13	1	NA	NA	NA	NA	NA
hsa-miR-30b-3p	159.405	-3.5568	0.108913	0.207299	0	149.547	-10.1031	6.06e-17	5.11e-16	1	126.321	-9.6161	1.99e-15	1.19e-14	1	NA	NA	NA	NA	NA
hsa-miR-33a-3p	215.355	0.0875033	0.959635	0.97361	0	106.271	-9.61022	3.29e-15	2.2e-14	1	89.7667	-9.12323	8.88e-14	4.72e-13	1	NA	NA	NA	NA	NA
hsa-miR-30d-3p	201.996	-0.162595	0.9233	0.956445	0	108.591	-9.64134	1.3e-15	8.9e-15	1	91.7263	-9.15437	3.82e-14	2.08e-13	1	NA	NA	NA	NA	NA
hsa-miR-1237-3p	149.435	-10.0765	3.68e-14	1.46e-12	1	152.097	-10.1275	1.39e-14	8.62e-14	1	128.476	-9.64048	2.12e-13	1.07e-12	1	NA	NA	NA	NA	NA
hsa-miR-4473	146.369	-10.0466	2.35e-16	1.16e-14	1	148.977	-10.0976	8.65e-17	7.07e-16	1	125.84	-9.61058	2.74e-15	1.63e-14	1	NA	NA	NA	NA	NA
hsa-miR-4284	146.349	-10.0465	1.41e-12	3.48e-11	1	148.957	-10.0974	6.6e-13	3.5e-12	1	125.823	-9.61044	5.73e-12	2.59e-11	1	NA	NA	NA	NA	NA
hsa-miR-4286	169.811	-1.1294	0.662485	0.751476	0	118.61	-9.76847	1.07e-15	7.48e-15	1	100.189	-9.28151	3.01e-14	1.68e-13	1	NA	NA	NA	NA	NA
hsa-miR-582-3p	184.27	0.261737	0.882803	0.929315	0	85.2913	-9.29331	3.38e-10	1.33e-09	1	86.7538	-2.28954	0.310716	0.357218	0	NA	NA	NA	NA	NA
hsa-miR-4485-5p	128.036	-9.85359	3.37e-10	5.21e-09	1	130.317	-9.90454	2.25e-10	9.11e-10	1	130.371	-2.43701	0.298316	0.348173	0	NA	NA	NA	NA	NA
hsa-miR-4326	131.891	-1.19206	0.637979	0.731619	0	141.754	-0.947383	0.715631	0.740491	0	78.8665	-8.93622	5.78e-13	2.82e-12	1	NA	NA	NA	NA	NA
hsa-miR-1249-3p	134.018	-8.95493	6.1e-14	2.13e-12	1	136.156	-9.96752	4.29e-17	3.65e-16	1	115.01	-9.48061	1.52e-15	9.21e-15	1	NA	NA	NA	NA	NA
hsa-miR-3609	160.611	-1.14732	0.330583	0.440777	0	113.178	-7.83826	1.1e-12	5.65e-12	1	95.1455	-9.20733	1.99e-13	1.01e-12	1	NA	NA	NA	NA	NA
hsa-miR-182-3p	100.663	-2.10737	0.372107	0.483176	0	154.727	-0.216468	0.897437	0.907228	0	88.4453	-1.95208	0.162657	0.213756	0	53.2	-1.73288	0.549061	0.759136	0
hsa-miR-23c	133.157	0.61823	0.351271	0.463191	0	88.2184	-0.624935	0.47317	0.510509	0	113.995	0.60645	0.454371	0.499276	0	66.4201	1.23006	0.463445	0.688671	0
hsa-miR-2276-3p	58.9306	-1.41399	0.554216	0.662839	0	128.504	0.9608	0.587551	0.621062	0	135.032	1.41496	0.141189	0.189372	0	114.923	0.453534	0.822096	0.923768	0
hsa-miR-29b-2-5p	109.196	-1.96067	0.41241	0.525571	0	143.875	-0.672787	0.798554	0.814174	0	74.6975	-8.85806	3.8e-12	1.73e-11	1	NA	NA	NA	NA	NA
hsa-miR-126-5p	148.275	-1.32549	0.509495	0.625459	0	108.628	-7.20343	1.97e-17	1.73e-16	1	92.5187	-5.98957	4.13e-19	3.36e-18	1	NA	NA	NA	NA	NA
hsa-miR-378i	234.37	3.99093	0.00640853	0.0167423	1	49.6259	1.33702	0.165789	0.20918	0	14.2738	-2.28946	0.0447089	0.0663954	1	21.8826	-3.66273	0.191129	0.379868	0
hsa-miR-579-3p	108.393	-2.32809	0.31678	0.427594	0	110.356	-2.32349	0.324126	0.361876	0	114.492	-1.07872	0.656678	0.688453	0	NA	NA	NA	NA	NA
hsa-miR-19b-1-5p	168.152	0.0459507	0.986303	0.993433	0	84.2154	-9.27464	5.48e-14	3.19e-13	1	71.1363	-8.78766	1.27e-12	5.98e-12	1	NA	NA	NA	NA	NA
hsa-miR-3150b-5p	45.5961	1.9346	0.453378	0.565698	0	72.6951	2.71233	0.121711	0.165052	0	216.495	4.67999	1.26e-05	3.03e-05	1	176.994	1.96776	0.305873	0.535589	0
hsa-miR-1843	149.157	0.211611	0.936677	0.960812	0	70.3525	-9.01502	3.88e-14	2.28e-13	1	101.733	-0.489999	0.758022	0.782086	0	28.6192	8.52499	0.0291783	0.101964	1
hsa-miR-4457	NA	NA	NA	NA	NA	NA	NA	NA	NA	NA	109.697	5.91966	0.0692997	0.1001	0	172.248	-0.443375	0.887046	0.95515	0
hsa-miR-561-3p	164.95	1.85504	0.315867	0.427289	0	72.4491	-0.00957311	0.996989	0.996989	0	44.492	-1.15232	0.60119	0.643045	0	NA	NA	NA	NA	NA
hsa-miR-4446-3p	119.047	-9.74849	5.62e-13	1.62e-11	1	121.168	-9.79943	2.18e-13	1.21e-12	1	106.358	-4.65397	0.00882794	0.0141548	1	NA	NA	NA	NA	NA
hsa-miR-203a-5p	126.686	-2.90921	0.200158	0.318728	0	113.804	-9.7091	4.07e-16	3.12e-15	1	96.1294	-9.22212	1.3e-14	7.45e-14	1	NA	NA	NA	NA	NA
hsa-miR-7974	118.512	-9.74219	2.72e-15	1.19e-13	1	120.624	-9.79315	9.9e-16	7.06e-15	1	101.89	-9.30615	2.79e-14	1.57e-13	1	NA	NA	NA	NA	NA
hsa-miR-3130-3p	181.986	1.25129	0.59023	0.693023	0	54.7946	-8.65422	3.69e-12	1.8e-11	1	59.8611	-1.77639	0.42989	0.474226	0	NA	NA	NA	NA	NA
hsa-miR-24-1-5p	139.105	-1.18504	0.360035	0.471031	0	98.3246	-9.49857	1.21e-15	8.36e-15	1	83.0543	-9.0115	3.69e-14	2.02e-13	1	NA	NA	NA	NA	NA
hsa-miR-330-5p	127.596	-0.142582	0.930954	0.957291	0	112.369	-0.623744	0.811594	0.826458	0	67.2694	-2.54754	0.020991	0.0321913	1	31.8455	-1.94138	0.60322	0.782954	0
hsa-miR-1262	70.7552	-0.145666	0.953949	0.972196	0	162.135	1.71608	0.352075	0.390467	0	65.2162	0.0560165	0.971294	0.972444	0	93.5304	-1.65892	0.533331	0.747133	0
hsa-miR-100-5p	62.7537	0.262382	0.742481	0.814585	0	144.106	1.98657	0.09935	0.140199	0	46.3421	-0.166494	0.888548	0.901052	0	80.4866	-2.1551	0.258142	0.46908	0
hsa-miR-3940-3p	108.82	-2.88638	0.198584	0.316824	0	123.996	-1.88582	0.264334	0.302406	0	82.4192	-9.0002	5.91e-13	2.87e-12	1	15.0984	-7.11514	0.0687488	0.170798	0
hsa-miR-33b-5p	161.971	0.351082	0.843655	0.898465	0	72.4412	-9.0578	3.29e-14	1.94e-13	1	67.757	-3.21226	0.0996823	0.140152	0	NA	NA	NA	NA	NA
hsa-miR-4517	122.969	-1.95608	0.416204	0.528794	0	99.5193	-9.51581	1.03e-15	7.31e-15	1	84.0634	-9.02878	3.16e-14	1.75e-13	1	NA	NA	NA	NA	NA
hsa-miR-3177-3p	56.9925	-0.872307	0.714319	0.792003	0	130.461	1.30923	0.632878	0.663925	0	57.6868	-0.290565	0.805866	0.826404	0	70.694	-1.59556	0.602748	0.782954	0
hsa-miR-500b-3p	157.178	1.24877	0.0331626	0.0770109	1	47.3667	-8.44425	1.16e-11	5.22e-11	1	84.8637	0.161966	0.923194	0.930905	0	30.3417	8.60868	0.0276271	0.0987125	1
hsa-miR-1180-5p	78.086	2.50579	0.359446	0.470999	0	103.763	2.94868	0.301138	0.338933	0	83.5891	2.87343	0.000171194	0.000342793	1	102.238	-0.0772503	0.977146	0.98333	0
hsa-miR-210-5p	109.652	-3.88135	0.0580242	0.12335	0	104.524	-9.58701	9.11e-16	6.61e-15	1	88.2911	-9.09991	2.81e-14	1.57e-13	1	NA	NA	NA	NA	NA
hsa-miR-3909	122.444	-1.6546	0.498741	0.614061	0	94.5904	-9.44185	3.92e-15	2.57e-14	1	79.9	-8.95493	1.11e-13	5.84e-13	1	NA	NA	NA	NA	NA
hsa-miR-10527-5p	91.4165	1.32384	0.617061	0.715482	0	101.498	1.49746	0.378107	0.416567	0	72.5894	1.15945	0.650658	0.682988	0	76.7515	-0.336752	0.922099	0.957095	0
hsa-miR-550a-3p	104.803	-9.56485	3.03e-14	1.27e-12	1	106.67	-9.61581	1.07e-14	6.7e-14	1	90.1037	-9.12881	2.49e-13	1.25e-12	1	NA	NA	NA	NA	NA
hsa-miR-190a-3p	138.795	-0.353499	0.827192	0.885648	0	79.2524	-9.18654	2.65e-14	1.59e-13	1	66.9441	-8.69963	6.9e-13	3.3e-12	1	NA	NA	NA	NA	NA
hsa-miR-1306-3p	56.3758	-2.63136	0.0584528	0.123713	0	92.3014	-0.205041	0.937883	0.944679	0	126.368	1.01988	0.216234	0.26663	0	81.7492	1.2246	0.657346	0.826229	0
hsa-miR-3168	148.27	3.84558	0.00381248	0.0105189	1	17.4683	-0.372974	0.584033	0.618127	0	73.7313	2.98218	0.0664527	0.0964819	0	48.6398	3.34184	0.154555	0.326046	0
hsa-miR-193a-3p	82.0141	1.7603	0.329503	0.440039	0	86.986	1.83597	0.307259	0.344891	0	80.7388	2.01258	0.0130278	0.0204239	1	82.5751	0.17284	0.935181	0.959828	0
hsa-miR-3195	120.456	-1.34211	0.588434	0.691885	0	88.2022	-8.37529	2.35e-12	1.16e-11	1	74.2716	-8.85007	1.57e-13	8.11e-13	1	NA	NA	NA	NA	NA
hsa-miR-3942-5p	17.9604	0.122505	0.958249	0.973385	0	117.949	3.64019	0.205241	0.248074	0	129.322	4.04227	4.72e-08	1.54e-07	1	144.871	0.402716	0.87467	0.95515	0
hsa-miR-491-3p	149.04	2.11184	0.454047	0.565698	0	68.4195	0.485525	0.856328	0.868829	0	24.0764	-7.22443	1.87e-05	4.37e-05	1	NA	NA	NA	NA	NA
hsa-miR-3613-3p	97.2132	-9.45636	8.76e-14	2.93e-12	1	98.9453	-9.50731	3.08e-14	1.84e-13	1	83.5785	-9.02031	6.71e-13	3.22e-12	1	NA	NA	NA	NA	NA
hsa-miR-497-5p	99.7095	0.359359	0.827018	0.885648	0	44.4523	-8.35329	6.53e-11	2.78e-10	1	103.118	0.805694	0.607923	0.647787	0	44.3554	9.15733	0.0191167	0.0723702	1
hsa-miR-4664-3p	49.0078	-2.42669	0.264465	0.38097	0	114.618	0.786094	0.775772	0.795121	0	84.209	0.455786	0.776289	0.79801	0	74.3833	-0.331735	0.923988	0.957095	0
hsa-miR-30c-1-3p	129.062	0.0178618	0.99137	0.993747	0	65.4818	-7.94572	3.89e-10	1.52e-09	1	55.1418	-8.4205	5.67e-11	2.37e-10	1	NA	NA	NA	NA	NA
hsa-miR-99a-3p	91.5507	-1.21256	0.619707	0.717556	0	65.0998	-8.90287	6.1e-13	3.26e-12	1	92.5492	-0.54903	0.82235	0.840249	0	NA	NA	NA	NA	NA
hsa-miR-6777-5p	79.4427	3.20703	0.0910421	0.181217	0	86.1198	3.30669	0.254984	0.293724	0	45.508	2.54125	0.339323	0.384354	0	NA	NA	NA	NA	NA
hsa-miR-769-3p	99.5465	0.19199	0.908502	0.947017	0	47.2879	-8.44166	5.98e-12	2.83e-11	1	69.5502	-0.427875	0.761931	0.785161	0	20.0277	8.01058	0.0404581	0.118034	1
hsa-miR-6740-5p	NA	NA	NA	NA	NA	NA	NA	NA	NA	NA	75.6552	10.4911	0.0026559	0.00452467	1	104.863	-0.069493	0.983156	0.986257	0
hsa-miR-628-3p	108.453	-0.555716	0.827381	0.885648	0	65.6982	-8.91604	1.04e-12	5.36e-12	1	55.4949	-8.42909	2.04e-11	8.81e-11	1	NA	NA	NA	NA	NA
hsa-miR-103a-2-5p	91.3601	-2.53504	0.261708	0.37875	0	79.3131	-9.18825	1.05e-13	5.83e-13	1	66.9953	-8.70125	2.35e-12	1.07e-11	1	NA	NA	NA	NA	NA
hsa-miR-4667-5p	4.17002	-0.297323	0.923292	0.956445	0	70.5385	4.86884	0.0431853	0.0653657	1	102.523	5.67691	3.41e-05	7.69e-05	1	106.989	0.804036	0.69036	0.844363	0
hsa-miR-3911	9.71821	-6.13335	0.00115622	0.0035149	1	67.3609	2.53879	0.0306991	0.047501	1	119.825	3.73748	0.000149704	0.000303358	1	108.244	1.199	0.422617	0.643733	0
hsa-miR-199a-3p;hsa-miR-199b-3p	129.451	1.86811	0.292013	0.406422	0	46.9737	-0.60803	0.618689	0.650499	0	26.1013	-3.408	7.61e-06	1.89e-05	1	12.1165	-2.8534	0.306532	0.535589	0
hsa-miR-3928-3p	116.183	0.617844	0.615347	0.714486	0	46.6564	-8.42252	1.48e-12	7.43e-12	1	39.4104	-7.9356	3.23e-11	1.37e-10	1	NA	NA	NA	NA	NA
hsa-miR-181b-3p	95.162	-1.3632	0.574648	0.680461	0	69.7521	-9.00285	7.57e-14	4.29e-13	1	58.9192	-8.51587	1.9e-12	8.77e-12	1	NA	NA	NA	NA	NA
hsa-miR-185-3p	96.7932	-0.268301	0.916252	0.953906	0	53.8305	-8.62899	4.76e-12	2.28e-11	1	62.543	-1.4109	0.532846	0.574305	0	NA	NA	NA	NA	NA
hsa-miR-4484	46.0376	-8.37772	5.47e-09	6.63e-08	1	46.8579	-8.42864	2.16e-09	7.81e-09	1	113.583	0.903502	0.16324	0.214023	0	50.0598	9.33171	0.000788476	0.00491638	1
hsa-miR-627-3p	79.977	-9.17457	2.31e-13	7.43e-12	1	81.402	-9.22546	8.26e-14	4.65e-13	1	68.7598	-8.73849	1.87e-12	8.66e-12	1	NA	NA	NA	NA	NA
hsa-miR-2116-3p	80.1607	-9.17788	3.11e-12	7.43e-11	1	81.589	-9.22879	1.11e-12	5.68e-12	1	68.9178	-8.74181	1.77e-11	7.74e-11	1	NA	NA	NA	NA	NA
hsa-miR-10397-5p	88.6404	-1.20078	0.62245	0.71874	0	72.346	-2.72381	0.211222	0.252377	0	53.1061	-8.36595	2e-11	8.7e-11	1	NA	NA	NA	NA	NA
hsa-miR-548ae-3p	111.448	0.170367	0.923341	0.956445	0	53.3766	-8.6164	7.55e-12	3.54e-11	1	45.0869	-8.12945	1.37e-10	5.58e-10	1	NA	NA	NA	NA	NA
hsa-miR-4745-5p	25.8267	1.90865	0.445748	0.559528	0	121.873	4.39468	0.12686	0.169826	0	41.4781	2.98056	0.0822572	0.117411	0	91.3775	-1.41595	0.677207	0.831728	0
hsa-miR-4474-3p	56.6362	-0.51916	0.831448	0.887727	0	33.9586	-7.96394	2.85e-09	1.01e-08	1	117.634	1.63019	0.00179656	0.00313009	1	60.1711	9.59695	0.000217678	0.00187086	1
hsa-miR-491-5p	110.283	0.38056	0.828988	0.886232	0	48.7668	-8.4871	5.47e-10	2.08e-09	1	41.1931	-8.00009	5.98e-09	2.14e-08	1	NA	NA	NA	NA	NA
hsa-miR-4492	61.2621	-1.21106	0.609127	0.710223	0	43.5508	-8.32288	1.1e-10	4.6e-10	1	88.2951	0.491798	0.30929	0.356549	0	34.8434	8.80906	0.00497492	0.0232651	1
hsa-miR-1285-3p	95.7801	0.147477	0.929695	0.957291	0	60.7659	-1.66832	0.478709	0.515152	0	39.0669	-7.92352	6.41e-08	2.03e-07	1	NA	NA	NA	NA	NA
hsa-miR-181b-2-3p	68.8878	-1.63236	0.483572	0.598912	0	53.0217	-8.60662	3.79e-12	1.84e-11	1	83.3403	-0.213557	0.886146	0.899992	0	26.0799	8.39133	0.0318112	0.10499	1
hsa-miR-1468-5p	49.1891	-0.52622	0.825965	0.885648	0	97.4969	1.20162	0.654073	0.681871	0	24.9635	-7.27642	7.28e-09	2.55e-08	1	NA	NA	NA	NA	NA
hsa-miR-3200-3p	90.3813	-1.07698	0.597962	0.699156	0	62.4161	-8.84289	3.76e-11	1.62e-10	1	52.7225	-8.35588	4.76e-10	1.82e-09	1	NA	NA	NA	NA	NA
hsa-miR-4713-5p	81.8799	-2.71768	0.220694	0.341311	0	72.3502	-9.05537	8.82e-12	4.06e-11	1	61.1138	-8.56838	1.18e-10	4.86e-10	1	NA	NA	NA	NA	NA
hsa-miR-128-1-5p	75.0966	-2.57298	0.244198	0.363255	0	65.4459	-8.91059	1.92e-12	9.52e-12	1	69.1211	-1.98953	0.184287	0.236301	0	9.36179	6.91425	0.0771884	0.187373	0
hsa-miR-365a-5p	81.1064	-0.768926	0.755887	0.824702	0	52.0274	-8.57974	1.81e-11	8.05e-11	1	63.1489	-1.1874	0.367772	0.410525	0	12.9892	7.38621	0.0589406	0.148755	0
hsa-miR-6763-5p	24.7079	-0.956413	0.675072	0.760594	0	67.1888	1.60838	0.356064	0.394366	0	68.9107	1.96674	0.262174	0.312024	0	66.0355	0.360142	0.899063	0.95515	0
hsa-miR-301a-5p	133.957	1.95279	8.94e-24	8.3e-22	1	27.9618	-7.68512	1.78e-10	7.33e-10	1	23.6192	-7.19786	3.23e-09	1.19e-08	1	NA	NA	NA	NA	NA
hsa-miR-877-3p	73.9223	-9.06143	4.49e-12	1.01e-10	1	75.2394	-9.11242	1.58e-12	7.89e-12	1	63.5543	-8.62542	2.59e-11	1.11e-10	1	NA	NA	NA	NA	NA
hsa-miR-148b-5p	141.574	2.17674	0.23927	0.357195	0	26.0954	-7.58473	6.89e-10	2.58e-09	1	22.0426	-7.09768	1.18e-08	4.03e-08	1	NA	NA	NA	NA	NA
hsa-miR-6768-5p	NA	NA	NA	NA	NA	NA	NA	NA	NA	NA	NA	NA	NA	NA	NA	NA	NA	NA	NA	NA
hsa-miR-559	115.49	1.58567	0.380756	0.491981	0	29.379	-7.75494	1.94e-09	7.06e-09	1	38.8454	-0.818896	0.713983	0.742086	0	NA	NA	NA	NA	NA
hsa-miR-1226-3p	70.3635	-8.99031	6.7e-12	1.44e-10	1	71.8188	-8.07956	2.61e-10	1.04e-09	1	60.4947	-8.55431	3.83e-11	1.62e-10	1	NA	NA	NA	NA	NA
hsa-miR-642b-3p	NA	NA	NA	NA	NA	NA	NA	NA	NA	NA	30.0923	8.19411	0.00172261	0.00301368	1	83.1968	-1.6326	0.632493	0.804531	0
hsa-miR-3150b-3p	35.1366	-7.98839	3.2e-08	3.31e-07	1	85.1016	0.464878	0.777547	0.795121	0	54.1971	-0.334025	0.826116	0.843078	0	44.4201	-0.797392	0.791471	0.915228	0
hsa-miR-4687-3p	109.796	3.83885	0.176759	0.292615	0	7.5765	-4.78351	0.00508103	0.00857809	1	47.0989	2.72949	0.124165	0.169499	0	27.8458	7.51509	0.0514294	0.135172	0
hsa-miR-767-3p	68.4377	-8.95	4.35e-10	6.61e-09	1	69.657	-9.00095	1.86e-10	7.61e-10	1	58.8389	-8.51396	1.64e-09	6.11e-09	1	NA	NA	NA	NA	NA
hsa-miR-4728-3p	98.3879	0.793083	0.647993	0.741069	0	36.6482	-8.0735	2.51e-11	1.1e-10	1	40.9375	-1.6285	0.442486	0.48685	0	NA	NA	NA	NA	NA
hsa-miR-215-3p	67.2589	-8.92464	1.36e-12	3.44e-11	1	68.4573	-8.97551	4.81e-13	2.6e-12	1	57.8255	-8.48855	1.01e-11	4.49e-11	1	NA	NA	NA	NA	NA
hsa-miR-937-3p	71.8267	-2.61404	0.234062	0.352554	0	62.8504	-8.85243	7.61e-12	3.55e-11	1	53.0894	-8.36544	1.19e-10	4.87e-10	1	NA	NA	NA	NA	NA
hsa-miR-1321	23.0478	-0.362984	0.871678	0.921268	0	49.0093	1.4406	0.351323	0.390151	0	81.6403	2.66078	0.000380881	0.000716803	1	68.1432	1.22014	0.571206	0.772951	0
hsa-miR-340-3p	65.7624	-3.91439	0.0397589	0.0903218	1	62.9844	-7.88959	8.61e-10	3.21e-09	1	53.0323	-8.36434	1.46e-10	5.9e-10	1	NA	NA	NA	NA	NA
hsa-let-7e-3p	64.6475	-6.41874	2.36e-11	4.59e-10	1	65.0667	-8.90241	5.41e-13	2.91e-12	1	54.9615	-8.41543	1.16e-11	5.15e-11	1	NA	NA	NA	NA	NA
hsa-miR-212-5p	70.6491	-2.25409	0.315656	0.427289	0	59.4541	-8.77248	3.42e-12	1.68e-11	1	50.2205	-8.28548	6.31e-11	2.63e-10	1	NA	NA	NA	NA	NA
hsa-miR-589-3p	90.5308	0.75815	0.654065	0.744957	0	34.2402	-7.97675	1.06e-07	3.18e-07	1	41.7446	-1.18064	0.60893	0.648006	0	NA	NA	NA	NA	NA
hsa-miR-9903	99.7776	1.45608	0.414314	0.527195	0	27.1247	-7.64003	1.24e-07	3.7e-07	1	37.3582	-0.662698	0.771715	0.794275	0	NA	NA	NA	NA	NA
hsa-miR-5582-3p	62.7918	-8.82597	1.19e-12	3.21e-11	1	63.9105	-8.87698	4.31e-13	2.35e-12	1	53.9849	-8.38996	9.62e-12	4.32e-11	1	NA	NA	NA	NA	NA
hsa-miR-2355-5p	100.841	1.26807	0.640355	0.733338	0	30.1126	-7.79122	1.35e-06	3.42e-06	1	25.4359	-7.30422	6.79e-06	1.71e-05	1	NA	NA	NA	NA	NA
hsa-miR-3605-3p	59.5513	-3.21205	0.0408355	0.0917724	1	54.9985	-7.69032	2.58e-10	1.03e-09	1	66.9663	-1.16028	0.62217	0.657167	0	NA	NA	NA	NA	NA
hsa-miR-4508	34.0233	-0.787426	0.741381	0.814447	0	21.9315	-7.33362	1.37e-05	3.03e-05	1	118.183	2.42639	0.215352	0.26663	0	67.4147	9.76068	0.00736934	0.0316683	1
hsa-miR-1976	66.2635	-2.73037	0.108952	0.207299	0	58.9	-7.79055	1.28e-10	5.3e-10	1	49.5202	-8.26532	1.24e-11	5.49e-11	1	NA	NA	NA	NA	NA
hsa-miR-6777-3p	27.2698	-7.62222	5.89e-10	8.79e-09	1	89.8526	1.16213	0.662027	0.689302	0	23.4451	-7.18612	3.92e-09	1.43e-08	1	NA	NA	NA	NA	NA
hsa-miR-6824-3p	113.138	4.90439	1.28e-16	6.71e-15	1	3.72041	-4.77389	0.000555168	0.00101537	1	22.4327	2.62039	0.271341	0.321575	0	NA	NA	NA	NA	NA
hsa-miR-3120-3p	57.612	-0.231637	0.925807	0.956445	0	73.7357	0.409746	0.876289	0.886923	0	26.7443	-7.37695	1.11e-07	3.41e-07	1	NA	NA	NA	NA	NA
hsa-miR-1255a	49.7492	-8.49014	2.23e-10	3.59e-09	1	50.6356	-8.54114	7.71e-11	3.27e-10	1	64.0467	-1.00572	0.666364	0.696878	0	NA	NA	NA	NA	NA
hsa-miR-144-5p	68.2557	-1.48127	0.527374	0.640821	0	51.1574	-8.55631	1.42e-12	7.19e-12	1	43.2123	-8.06919	3.16e-11	1.35e-10	1	NA	NA	NA	NA	NA
hsa-miR-95-5p	43.4122	0.502822	0.765481	0.832174	0	18.2831	-7.07231	1.14e-06	2.94e-06	1	86.6	2.20172	9.13e-05	0.000191849	1	48.1348	9.27513	0.000881422	0.00539024	1
hsa-miR-5010-3p	54.4898	-8.62151	2.8e-08	2.96e-07	1	55.4607	-8.67249	1.44e-08	4.78e-08	1	46.8473	-8.1855	8.33e-08	2.61e-07	1	NA	NA	NA	NA	NA
hsa-miR-675-3p	19.8949	-7.16792	6.88e-07	5.33e-06	1	83.9592	1.65418	0.538951	0.574789	0	17.1045	-6.73191	2.16e-06	5.84e-06	1	NA	NA	NA	NA	NA
hsa-miR-624-5p	53.501	-8.59503	7.99e-11	1.34e-09	1	54.4543	-8.64604	2.76e-11	1.2e-10	1	45.9972	-8.15902	4.14e-10	1.6e-09	1	NA	NA	NA	NA	NA
hsa-miR-143-3p	33.271	1.07948	0.00510934	0.01356	1	39.8769	1.39836	2.84e-07	8.13e-07	1	54.045	2.29009	5.52e-10	2.1e-09	1	46.8953	0.873882	0.566522	0.769888	0
hsa-miR-378e	67.2569	0.75802	0.000395787	0.0013085	0	43.108	-0.509348	0.0644587	0.0954858	0	25.5649	-2.50667	2.3e-07	6.88e-07	1	12.838	-1.88211	0.443877	0.665815	0
hsa-miR-3193	35.7403	1.87374	0.365876	0.477925	0	22.5092	0.911286	0.528114	0.565062	0	67.0001	3.19713	0.217074	0.266998	0	NA	NA	NA	NA	NA
hsa-miR-3127-5p	57.2799	1.42503	0.581205	0.685314	0	15.8203	-6.86388	6.76e-07	1.82e-06	1	52.6637	1.55856	0.304758	0.353252	0	26.5854	8.41904	0.0312492	0.104603	1
hsa-miR-10395-3p	112.039	7.64482	0.00114156	0.00348302	1	NA	NA	NA	NA	NA	NA	NA	NA	NA	NA	NA	NA	NA	NA	NA
hsa-miR-505-5p	50.491	-8.51123	5.38e-09	6.61e-08	1	51.3906	-8.56219	2.26e-09	8.12e-09	1	43.4094	-8.07519	1.88e-08	6.35e-08	1	NA	NA	NA	NA	NA
hsa-miR-643	52.4372	-4.23031	0.0167047	0.0407147	1	50.6854	-8.54187	5.71e-10	2.16e-09	1	42.8137	-8.05489	5.96e-09	2.14e-08	1	NA	NA	NA	NA	NA
hsa-miR-1227-3p	11.515	-5.38653	0.050917	0.109991	0	68.7341	2.31922	0.533972	0.570208	0	26.228	0.771801	0.820368	0.839238	0	NA	NA	NA	NA	NA
hsa-miR-766-3p	50.2739	-8.50484	1.22e-11	2.49e-10	1	51.1696	-8.55573	4.31e-12	2.08e-11	1	43.2227	-8.06877	8.62e-11	3.55e-10	1	NA	NA	NA	NA	NA
hsa-miR-3140-3p	56.0105	-0.884533	0.711575	0.791059	0	36.9847	-8.08709	6.9e-10	2.58e-09	1	42.0131	-1.53059	0.477776	0.52093	0	NA	NA	NA	NA	NA
hsa-miR-1228-3p	16.0066	-6.85367	0.0634503	0.132611	0	77.9854	1.92141	0.606275	0.639233	0	13.7616	-6.41763	0.0808779	0.115638	0	NA	NA	NA	NA	NA
hsa-miR-550a-3-5p	38.2486	-3.48783	0.0665181	0.138676	0	35.7555	-8.03857	9.26e-08	2.83e-07	1	55.8956	-0.231021	0.889322	0.901052	0	17.3805	7.80588	0.0458824	0.125043	1
hsa-miR-4479	2.41951	-4.12806	0.292176	0.406422	0	89.4754	5.14236	0.0337655	0.0518609	1	27.6681	3.62022	0.101671	0.142239	0	67.029	-1.52208	0.587883	0.782232	0
hsa-miR-195-3p	84.8358	1.89329	0.262053	0.37875	0	18.3112	-7.07443	5.27e-08	1.65e-07	1	15.4673	-6.58725	6.91e-07	1.96e-06	1	NA	NA	NA	NA	NA
hsa-miR-6726-3p	46.4044	-8.38995	5.67e-11	1.01e-09	1	47.2312	-8.44104	1.93e-11	8.57e-11	1	39.8959	-7.95398	3.43e-10	1.35e-09	1	NA	NA	NA	NA	NA
hsa-miR-4661-5p	55.6673	1.61738	0.530911	0.641728	0	47.912	1.28627	0.6193	0.650499	0	11.7658	-6.19063	7.92e-06	1.96e-05	1	NA	NA	NA	NA	NA
hsa-miR-204-5p	51.0106	-1.97854	0.372212	0.483176	0	42.705	-5.06844	2.35e-10	9.46e-10	1	35.3637	-6.80225	1.21e-07	3.68e-07	1	NA	NA	NA	NA	NA
hsa-miR-6803-3p	45.3181	-7.3852	3.53e-09	4.76e-08	1	45.8814	-8.3978	1.14e-11	5.15e-11	1	39.5073	-5.51146	6.11e-09	2.18e-08	1	NA	NA	NA	NA	NA
hsa-miR-146b-3p	21.5318	-7.28148	5.23e-06	3.06e-05	1	78.8234	1.37643	0.613709	0.646254	0	18.5119	-6.84543	1.37e-05	3.26e-05	1	NA	NA	NA	NA	NA
hsa-miR-5187-5p	17.1825	-3.19556	0.0830876	0.167781	0	15.7793	-6.85818	9.02e-05	0.000177346	1	74.5498	2.20273	0.00676411	0.0109706	1	41.4139	9.05831	0.00211459	0.0115938	1
hsa-miR-3065-3p	60.3168	0.0301565	0.990298	0.993747	0	30.379	-7.80316	1.36e-10	5.63e-10	1	25.661	-7.3163	2.5e-09	9.27e-09	1	NA	NA	NA	NA	NA
hsa-miR-509-3p	57.2939	2.33285	0.182639	0.297634	0	9.6624	-6.15036	0.000545398	0.000999696	1	44.858	2.16718	0.206343	0.258877	0	24.8237	8.31928	0.0333136	0.10499	1
hsa-miR-6734-5p	43.6575	0.546568	0.825536	0.885648	0	18.0626	-7.05253	1.98e-07	5.7e-07	1	33.2948	0.244424	0.916311	0.927117	0	NA	NA	NA	NA	NA
hsa-miR-5001-3p	43.1181	-8.28356	6.31e-06	3.57e-05	1	43.8863	-8.33452	4.65e-06	1.12e-05	1	37.0705	-7.84753	1.41e-05	3.35e-05	1	NA	NA	NA	NA	NA
hsa-miR-4463	27.4944	-7.63375	3.86e-08	3.89e-07	1	27.9843	-7.68457	1.27e-08	4.24e-08	1	50.2067	0.171066	0.917242	0.927117	0	17.9727	7.85425	0.0445482	0.123357	1
hsa-miR-4677-3p	28.4691	-7.68525	1.87e-07	1.66e-06	1	28.9764	-7.73631	7e-08	2.17e-07	1	54.9269	0.318465	0.835069	0.851186	0	20.5989	8.05115	0.0394504	0.117037	1
hsa-miR-3074-3p	69.0684	1.55799	0.548881	0.659288	0	17.8235	-7.03402	8.89e-09	3.01e-08	1	15.0554	-6.54715	1.37e-07	4.14e-07	1	NA	NA	NA	NA	NA
hsa-miR-6749-3p	39.9016	-8.17219	2.61e-11	4.95e-10	1	40.6126	-8.22344	9.87e-12	4.52e-11	1	34.3052	-7.73627	2.03e-10	8.12e-10	1	NA	NA	NA	NA	NA
hsa-miR-3944-5p	79.0107	3.09689	0.233304	0.352554	0	8.41835	-5.95199	0.118725	0.161792	0	7.11094	-5.465	0.154742	0.204948	0	NA	NA	NA	NA	NA
hsa-miR-188-3p	46.6006	-0.363582	0.88485	0.929315	0	26.6906	-7.6169	1.46e-05	3.2e-05	1	30.562	-1.48481	0.502719	0.546012	0	NA	NA	NA	NA	NA
hsa-miR-147b-3p	39.9819	-8.17413	3.86e-09	5.05e-08	1	40.6943	-8.22501	1.37e-09	5.05e-09	1	34.3742	-7.73804	1.56e-08	5.29e-08	1	NA	NA	NA	NA	NA
hsa-miR-3156-5p	NA	NA	NA	NA	NA	NA	NA	NA	NA	NA	NA	NA	NA	NA	NA	NA	NA	NA	NA	NA
hsa-miR-212-3p	39.4256	-8.15399	5.87e-11	1.02e-09	1	40.1281	-8.2048	2.09e-11	9.23e-11	1	33.896	-7.71789	4.06e-10	1.57e-09	1	NA	NA	NA	NA	NA
hsa-miR-1296-3p	NA	NA	NA	NA	NA	NA	NA	NA	NA	NA	46.3347	9.78964	1.14e-15	7e-15	1	53.002	0.532498	0.856083	0.948552	0
hsa-miR-3065-5p	42.2285	0.807225	0.757621	0.824702	0	16.6394	-3.87932	0.0258747	0.0402603	1	37.6909	0.891586	0.618183	0.655414	0	17.1408	4.8274	0.203435	0.394466	0
hsa-miR-6847-5p	NA	NA	NA	NA	NA	NA	NA	NA	NA	NA	NA	NA	NA	NA	NA	NA	NA	NA	NA	NA
hsa-miR-5002-5p	69.4902	2.29034	0.383129	0.494284	0	12.0057	-6.46255	1.82e-07	5.3e-07	1	10.1411	-5.97613	2.46e-06	6.56e-06	1	NA	NA	NA	NA	NA
hsa-miR-545-5p	39.3678	-3.30811	0.0787571	0.161356	0	36.4064	-8.06501	5.71e-10	2.16e-09	1	30.7523	-7.57801	8.14e-09	2.84e-08	1	NA	NA	NA	NA	NA
hsa-miR-3654	36.4505	-8.04161	1.92e-07	1.67e-06	1	37.1	-8.09262	8.7e-08	2.68e-07	1	31.3382	-7.60561	5.66e-07	1.61e-06	1	NA	NA	NA	NA	NA
hsa-miR-1297	5.59639	-5.33777	0.160183	0.277253	0	72.2454	3.54604	0.229056	0.268304	0	15.055	1.09195	0.738196	0.765369	0	NA	NA	NA	NA	NA
hsa-miR-548ad-5p;hsa-miR-548ae-5p	58.335	1.00664	0.526209	0.640336	0	19.7345	-7.18202	1.87e-08	6.15e-08	1	16.6696	-6.69491	2.64e-07	7.86e-07	1	NA	NA	NA	NA	NA
hsa-miR-664b-3p	36.8641	-8.05697	2.66e-10	4.19e-09	1	37.5209	-8.10776	8.97e-11	3.78e-10	1	31.6937	-7.62085	1.56e-09	5.84e-09	1	NA	NA	NA	NA	NA
hsa-miR-4521	36.2084	-8.03178	1.74e-08	1.88e-07	1	36.8536	-8.08278	6.33e-09	2.16e-08	1	31.13	-7.59577	6.3e-08	2.01e-07	1	NA	NA	NA	NA	NA
hsa-miR-3128	52.0211	0.336879	0.892677	0.936358	0	23.4007	-7.42703	4.12e-08	1.3e-07	1	19.7664	-6.94006	4.64e-07	1.33e-06	1	NA	NA	NA	NA	NA
hsa-miR-129-5p	NA	NA	NA	NA	NA	70.7666	4.28119	0.209114	0.250576	0	NA	NA	NA	NA	NA	38.4579	-8.46434	0.0303082	0.104603	1
hsa-miR-3662	48.9631	-0.0289536	0.990509	0.993747	0	25.172	-7.5317	3.93e-10	1.53e-09	1	21.2626	-7.04494	6.83e-09	2.41e-08	1	NA	NA	NA	NA	NA
hsa-miR-378f	36.7777	-0.451135	0.427141	0.541866	0	33.0224	-0.912728	0.0340664	0.0522269	0	22.5926	-2.14803	0.000383888	0.000720856	1	9.40813	-1.16296	0.667371	0.828999	0
hsa-miR-3144-3p	43.1348	-0.868275	0.550964	0.66084	0	28.377	-7.70515	9.5e-08	2.89e-07	1	23.9699	-7.21817	7.9e-07	2.23e-06	1	NA	NA	NA	NA	NA
hsa-miR-4707-3p	41.1241	1.60525	0.529568	0.641728	0	33.8204	1.1791	0.642564	0.671552	0	8.7476	-5.7642	0.000258439	0.000502024	1	NA	NA	NA	NA	NA
hsa-miR-3136-5p	43.6037	-0.574239	0.807995	0.872718	0	26.5546	-7.60854	9.26e-10	3.43e-09	1	22.4305	-7.12176	1.53e-08	5.2e-08	1	NA	NA	NA	NA	NA
hsa-miR-616-5p	32.7651	-7.88781	1.66e-06	1.14e-05	1	33.3489	-7.93881	8.72e-07	2.29e-06	1	28.1696	-7.45181	4.31e-06	1.12e-05	1	NA	NA	NA	NA	NA
hsa-miR-190b-5p	33.8637	-7.9344	4.62e-09	5.77e-08	1	34.4671	-7.98522	1.53e-09	5.61e-09	1	29.1141	-7.49829	2e-08	6.71e-08	1	NA	NA	NA	NA	NA
hsa-miR-3913-5p	69.0177	2.88183	0.276779	0.390857	0	8.39109	-5.94511	2.12e-06	5.29e-06	1	7.08791	-5.45897	2.54e-05	5.85e-05	1	NA	NA	NA	NA	NA
hsa-miR-548s	39.9874	-1.40383	0.53539	0.645446	0	29.5276	-7.76186	2.14e-09	7.74e-09	1	24.9418	-7.27498	3.01e-08	9.98e-08	1	NA	NA	NA	NA	NA
hsa-miR-4684-3p	5.89459	-5.41255	0.156255	0.271578	0	19.5077	1.17274	0.730956	0.755412	0	50.5471	3.16618	0.193828	0.247409	0	38.4838	1.99352	0.593216	0.782954	0
hsa-miR-548n	33.0431	-7.89941	8.47e-10	1.22e-08	1	33.6318	-7.95032	2.78e-10	1.1e-09	1	28.4086	-7.46335	4.58e-09	1.65e-08	1	NA	NA	NA	NA	NA
hsa-miR-10b-3p	9.96656	-0.10538	0.974327	0.986123	0	51.8329	3.14662	0.38988	0.42728	0	4.44334	-4.7865	0.220706	0.270285	0	NA	NA	NA	NA	NA
hsa-miR-1909-5p	NA	NA	NA	NA	NA	NA	NA	NA	NA	NA	NA	NA	NA	NA	NA	NA	NA	NA	NA	NA
hsa-miR-1247-3p	27.9364	-7.65717	3.03e-06	1.85e-05	1	28.4341	-7.70811	1.5e-06	3.78e-06	1	34.54	-1.18548	0.595823	0.638113	0	NA	NA	NA	NA	NA
hsa-miR-18b-5p	37.0284	0.184826	0.901444	0.943188	0	28.5124	-0.689892	0.758862	0.780383	0	16.1406	-3.47055	0.00412278	0.0068443	1	NA	NA	NA	NA	NA
hsa-miR-636	9.16892	-6.04975	0.10824	0.207299	0	39.3726	1.68766	0.639674	0.66937	0	29.3789	1.4456	0.676478	0.706581	0	NA	NA	NA	NA	NA
hsa-miR-942-3p	6.05397	-5.45227	6.42e-05	0.000261854	1	6.16183	-5.50416	1.6e-05	3.49e-05	1	76.3423	3.76077	3.38e-19	2.77e-18	1	48.122	9.27452	0.000900877	0.00540526	1
hsa-miR-548j-5p	27.2542	-7.62155	1.36e-09	1.89e-08	1	27.7398	-7.67243	4.58e-10	1.76e-09	1	34.7258	-1.04908	0.629218	0.663782	0	NA	NA	NA	NA	NA
hsa-miR-548q	22.0094	-7.31287	1.54e-06	1.09e-05	1	22.4016	-7.36375	5.8e-07	1.59e-06	1	39.147	0.0978666	0.967153	0.969447	0	NA	NA	NA	NA	NA
hsa-miR-628-5p	35.4887	-1.97275	0.369119	0.480659	0	28.7952	-7.72603	6.73e-07	1.82e-06	1	24.3232	-7.23905	3.98e-06	1.04e-05	1	NA	NA	NA	NA	NA
hsa-miR-1224-5p	NA	NA	NA	NA	NA	NA	NA	NA	NA	NA	NA	NA	NA	NA	NA	NA	NA	NA	NA	NA
hsa-miR-3684	39.6054	0.408588	0.867006	0.918652	0	17.3218	-6.99463	3.01e-08	9.61e-08	1	22.3978	-0.90586	0.663825	0.695083	0	NA	NA	NA	NA	NA
hsa-miR-489-3p	59.1849	2.40682	0.356842	0.46832	0	9.55541	-6.1358	8.45e-07	2.24e-06	1	8.0714	-5.64857	1.07e-05	2.61e-05	1	NA	NA	NA	NA	NA
hsa-miR-1266-5p	29.4505	-7.73362	8.02e-05	0.000317699	1	29.9752	-7.78458	5.97e-05	0.00012047	1	25.3199	-7.29759	0.000163509	0.000328965	1	NA	NA	NA	NA	NA
hsa-miR-1294	30.1192	-7.76522	1.19e-09	1.69e-08	1	30.6558	-7.81591	3.94e-10	1.53e-09	1	25.8948	-7.32907	6.59e-09	2.34e-08	1	NA	NA	NA	NA	NA
hsa-miR-422a	25.8334	-0.399229	0.436023	0.550627	0	24.4462	-0.669786	0.339051	0.377528	0	26.5517	0.137105	0.936064	0.942758	0	14.7956	0.799773	0.805927	0.923768	0
hsa-miR-147b-5p	39.798	-0.136273	0.954753	0.972196	0	21.2158	-7.28477	3.38e-08	1.07e-07	1	17.9209	-6.79794	4.24e-07	1.22e-06	1	NA	NA	NA	NA	NA
hsa-miR-4454	59.9864	4.65493	0.146754	0.257745	0	NA	NA	NA	NA	NA	NA	NA	NA	NA	NA	NA	NA	NA	NA	NA
hsa-miR-3130-5p	28.354	-7.67907	8.65e-07	6.35e-06	1	28.8592	-7.73007	3.73e-07	1.06e-06	1	24.3772	-7.24306	2.43e-06	6.51e-06	1	NA	NA	NA	NA	NA
hsa-miR-6513-3p	29.016	-7.71149	1.52e-08	1.7e-07	1	29.533	-7.7623	4.96e-09	1.73e-08	1	24.9464	-7.27538	6.24e-08	2e-07	1	NA	NA	NA	NA	NA
hsa-miR-320a-5p	28.401	-7.68123	1.63e-08	1.79e-07	1	28.907	-7.73221	5.24e-09	1.8e-08	1	24.4176	-7.2452	6.67e-08	2.1e-07	1	NA	NA	NA	NA	NA
hsa-miR-9901	13.5655	-6.6147	7.77e-05	0.000309513	1	28.1016	0.0486812	0.984086	0.986451	0	31.7044	0.783564	0.745072	0.771551	0	NA	NA	NA	NA	NA
hsa-miR-548ay-3p	11.7262	-6.40501	2.24e-06	1.43e-05	1	50.7728	1.70178	0.514522	0.552266	0	10.0816	-5.96898	7.5e-06	1.87e-05	1	NA	NA	NA	NA	NA
hsa-miR-19a-5p	27.1994	-7.6195	4.37e-09	5.53e-08	1	27.684	-7.67071	1.39e-09	5.1e-09	1	23.3846	-7.18356	2.16e-08	7.2e-08	1	NA	NA	NA	NA	NA
hsa-miR-129-1-3p	NA	NA	NA	NA	NA	NA	NA	NA	NA	NA	NA	NA	NA	NA	NA	NA	NA	NA	NA	NA
hsa-miR-6511a-3p	30.318	-1.94632	0.353036	0.464054	0	24.5092	-7.49418	9.55e-09	3.21e-08	1	20.7028	-7.00716	1.28e-07	3.88e-07	1	NA	NA	NA	NA	NA
hsa-miR-3190-3p	NA	NA	NA	NA	NA	NA	NA	NA	NA	NA	NA	NA	NA	NA	NA	NA	NA	NA	NA	NA
hsa-miR-579-5p	26.7474	-7.59464	3.89e-07	3.16e-06	1	27.224	-7.6456	1.47e-07	4.35e-07	1	22.996	-7.1586	1.19e-06	3.29e-06	1	NA	NA	NA	NA	NA
hsa-miR-6806-3p	55.4312	4.31699	0.221438	0.341553	0	2.69383	-4.30919	0.260399	0.298725	0	2.27546	-3.82216	0.329281	0.37499	0	NA	NA	NA	NA	NA
hsa-miR-3174	26.7537	-7.59472	2.12e-06	1.38e-05	1	27.2304	-7.64565	9.69e-07	2.54e-06	1	23.0013	-7.15867	5.66e-06	1.43e-05	1	NA	NA	NA	NA	NA
hsa-miR-4741	6.97558	-5.65415	0.000277213	0.00093826	1	7.09987	-5.70448	8.17e-05	0.00016137	1	42.2577	2.59579	0.104912	0.146047	0	24.529	8.30231	0.0336761	0.10499	1
hsa-miR-511-3p	NA	NA	NA	NA	NA	NA	NA	NA	NA	NA	NA	NA	NA	NA	NA	NA	NA	NA	NA	NA
hsa-miR-449a	25.397	-7.52012	1.79e-06	1.22e-05	1	25.8495	-7.57112	7.63e-07	2.03e-06	1	21.8349	-7.08411	4.88e-06	1.27e-05	1	NA	NA	NA	NA	NA
hsa-miR-10399-5p	31.6174	-0.897893	0.695907	0.77674	0	20.9479	-7.26728	5.38e-07	1.49e-06	1	17.6946	-6.78031	4.42e-06	1.15e-05	1	NA	NA	NA	NA	NA
hsa-miR-133a-3p	23.426	-0.860276	0.296249	0.410041	0	22.5986	-1.08446	0.198216	0.241684	0	19.7369	-0.950418	0.255538	0.306718	0	8.70393	0.144277	0.958198	0.970405	0
hsa-miR-219a-5p	6.8401	-5.62772	7.22e-05	0.00029038	1	52.344	2.70401	0.308065	0.345331	0	5.88074	-5.19175	0.000184455	0.000367606	1	NA	NA	NA	NA	NA
hsa-miR-3173-3p	15.2281	-6.78119	9.88e-08	9.28e-07	1	15.4994	-6.83166	3.09e-08	9.83e-08	1	32.3823	0.561817	0.809002	0.828614	0	NA	NA	NA	NA	NA
hsa-miR-1908-5p	NA	NA	NA	NA	NA	NA	NA	NA	NA	NA	56.1463	4.16446	0.0125261	0.0197106	1	35.9799	8.85529	0.00422223	0.0209792	1
hsa-miR-4704-5p	24.8966	-7.49054	6.74e-08	6.63e-07	1	25.3402	-7.54134	2.17e-08	7.06e-08	1	21.4047	-7.05443	2.52e-07	7.52e-07	1	NA	NA	NA	NA	NA
hsa-miR-548l	29.8847	-1.07859	0.632179	0.726963	0	20.6494	-7.24644	2.99e-07	8.52e-07	1	17.4425	-6.75948	2.74e-06	7.22e-06	1	NA	NA	NA	NA	NA
hsa-miR-6894-3p	24.3798	-7.46114	1.25e-08	1.43e-07	1	24.8142	-7.51218	3.88e-09	1.36e-08	1	20.9604	-7.02513	5.75e-08	1.85e-07	1	NA	NA	NA	NA	NA
hsa-miR-4804-5p	24.2209	-7.45161	9.18e-07	6.67e-06	1	24.6525	-7.50259	3.5e-07	9.94e-07	1	20.8238	-7.01558	2.68e-06	7.08e-06	1	NA	NA	NA	NA	NA
hsa-miR-3116	43.3321	2.16592	0.224008	0.344248	0	8.03609	-5.88632	0.000848028	0.00152098	1	6.78804	-5.39919	0.00325293	0.00547555	1	NA	NA	NA	NA	NA
hsa-miR-584-3p	13.0816	-6.56269	5.62e-05	0.000233792	1	13.3147	-6.61364	2.19e-05	4.72e-05	1	35.7978	1.12817	0.644133	0.677823	0	NA	NA	NA	NA	NA
hsa-miR-4659a-3p	34.2663	0.349403	0.884458	0.929315	0	15.3415	-6.81781	6.56e-08	2.05e-07	1	12.9588	-6.33089	9.16e-07	2.56e-06	1	NA	NA	NA	NA	NA
hsa-miR-4676-3p	23.2091	-7.39051	3.35e-06	2.03e-05	1	23.6226	-7.44156	1.43e-06	3.64e-06	1	19.9539	-6.95452	8.91e-06	2.18e-05	1	NA	NA	NA	NA	NA
hsa-miR-1276	32.4858	1.33734	0.595071	0.69675	0	9.37794	-6.10715	0.000128321	0.000249463	1	16.6897	0.153002	0.945233	0.949729	0	NA	NA	NA	NA	NA
hsa-miR-3145-5p	27.4342	-1.48967	0.516434	0.632121	0	20.5972	-7.24324	6.59e-05	0.000131845	1	17.3983	-6.75624	0.000229317	0.000448549	1	NA	NA	NA	NA	NA
hsa-miR-92b-5p	21.2385	-7.26255	2.27e-06	1.44e-05	1	21.6169	-7.31362	8.67e-07	2.29e-06	1	18.2597	-6.82656	6.37e-06	1.61e-05	1	NA	NA	NA	NA	NA
hsa-miR-3133	25.1771	-2.57925	0.179609	0.294996	0	21.9628	-7.33654	3.7e-08	1.17e-07	1	18.5519	-6.84943	4.48e-07	1.28e-06	1	NA	NA	NA	NA	NA
hsa-miR-6511b-3p	23.7407	-6.44575	1.22e-05	6.35e-05	1	24.1892	-6.49666	6.84e-06	1.6e-05	1	20.2047	-6.97157	5.2e-06	1.34e-05	1	NA	NA	NA	NA	NA
hsa-miR-605-5p	23.1113	-7.3839	1.37e-05	6.91e-05	1	23.5231	-7.43487	6.98e-06	1.63e-05	1	19.8698	-6.94787	3.28e-05	7.44e-05	1	NA	NA	NA	NA	NA
hsa-miR-2116-5p	12.2176	-6.464	2.85e-05	0.00013023	1	12.4353	-6.51491	9.41e-06	2.14e-05	1	34.554	1.19709	0.620984	0.656735	0	NA	NA	NA	NA	NA
hsa-miR-4531	22.9014	-7.37024	1.88e-06	1.27e-05	1	23.3095	-7.42114	7.49e-07	2e-06	1	19.6894	-6.93417	5.27e-06	1.35e-05	1	NA	NA	NA	NA	NA
hsa-miR-548bc	22.4835	-7.34423	8.23e-07	6.09e-06	1	22.8841	-7.39521	2.94e-07	8.41e-07	1	19.3301	-6.9082	2.48e-06	6.6e-06	1	NA	NA	NA	NA	NA
hsa-miR-548ai;hsa-miR-570-5p	26.0906	-1.32485	0.548522	0.659288	0	18.9855	-7.12642	1.88e-06	4.73e-06	1	16.037	-6.63934	1.36e-05	3.25e-05	1	NA	NA	NA	NA	NA
hsa-miR-6840-3p	NA	NA	NA	NA	NA	NA	NA	NA	NA	NA	48.2064	9.84161	0.00354277	0.00592801	1	32.61	8.71363	0.0257832	0.093171	1
hsa-miR-4640-3p	22.2095	-7.32597	8.98e-09	1.06e-07	1	22.6052	-7.37672	2.89e-09	1.02e-08	1	19.0945	-6.88986	4.59e-08	1.5e-07	1	NA	NA	NA	NA	NA
hsa-miR-4708-5p	NA	NA	NA	NA	NA	NA	NA	NA	NA	NA	NA	NA	NA	NA	NA	NA	NA	NA	NA	NA
hsa-miR-3074-5p	22.1579	-7.32215	3e-08	3.14e-07	1	22.5527	-7.37278	9.21e-09	3.11e-08	1	19.0502	-6.88599	1.3e-07	3.95e-07	1	NA	NA	NA	NA	NA
hsa-miR-4652-3p	22.122	-7.31986	2.3e-08	2.47e-07	1	22.5161	-7.3705	7.13e-09	2.43e-08	1	19.0193	-6.88371	1.04e-07	3.2e-07	1	NA	NA	NA	NA	NA
hsa-miR-548au-5p	28.4143	-0.47898	0.773902	0.840236	0	16.847	-6.95312	0.000487845	0.000902134	1	14.2306	-6.46613	0.00133715	0.00237372	1	NA	NA	NA	NA	NA
hsa-miR-3925-5p	11.5259	-6.38002	2.57e-05	0.000119518	1	11.7313	-6.43096	8.05e-06	1.85e-05	1	32.4562	1.1882	0.620969	0.656735	0	NA	NA	NA	NA	NA
hsa-miR-9898	21.9285	-7.30731	3.23e-07	2.68e-06	1	22.3192	-7.3581	1.05e-07	3.17e-07	1	18.8529	-6.8712	1.06e-06	2.96e-06	1	NA	NA	NA	NA	NA
hsa-miR-939-5p	26.9531	-1.10369	0.633089	0.727009	0	18.7135	-7.10415	2.24e-05	4.8e-05	1	15.8072	-6.61719	0.000102383	0.000212564	1	NA	NA	NA	NA	NA
hsa-miR-1278	21.4344	-7.27488	6.93e-08	6.74e-07	1	21.8163	-7.32576	2.1e-08	6.88e-08	1	18.4281	-6.83881	2.75e-07	8.06e-07	1	NA	NA	NA	NA	NA
hsa-miR-6842-3p	19.4948	-7.13918	8.1e-08	7.78e-07	1	19.8422	-7.19047	2.42e-08	7.87e-08	1	16.7606	-6.70325	3.31e-07	9.63e-07	1	NA	NA	NA	NA	NA
hsa-miR-16-1-3p	21.1591	-7.25582	7.48e-07	5.68e-06	1	21.5361	-7.30663	2.56e-07	7.37e-07	1	18.1914	-6.81972	2.33e-06	6.26e-06	1	NA	NA	NA	NA	NA
hsa-miR-34a-3p	31.4629	0.882007	0.717135	0.794072	0	11.2671	-6.37273	1.24e-06	3.19e-06	1	9.51724	-5.88575	1.45e-05	3.44e-05	1	NA	NA	NA	NA	NA
hsa-miR-4458	20.6734	-7.22269	2.6e-06	1.61e-05	1	21.0418	-7.27359	9.91e-07	2.59e-06	1	17.7739	-6.78663	7.28e-06	1.83e-05	1	NA	NA	NA	NA	NA
hsa-miR-548ar-3p	24.3515	-1.05184	0.630602	0.726148	0	16.7271	-6.9425	1.16e-07	3.48e-07	1	14.1292	-6.45558	1.45e-06	3.99e-06	1	NA	NA	NA	NA	NA
hsa-miR-3940-5p	NA	NA	NA	NA	NA	NA	NA	NA	NA	NA	NA	NA	NA	NA	NA	NA	NA	NA	NA	NA
hsa-miR-5006-5p	NA	NA	NA	NA	NA	NA	NA	NA	NA	NA	NA	NA	NA	NA	NA	NA	NA	NA	NA	NA
hsa-miR-4707-5p	33.6482	1.68684	0.51175	0.627307	0	8.11912	-5.89935	0.000775487	0.00139688	1	6.85818	-5.41245	0.00300779	0.00507302	1	NA	NA	NA	NA	NA
hsa-miR-96-3p	NA	NA	NA	NA	NA	NA	NA	NA	NA	NA	NA	NA	NA	NA	NA	NA	NA	NA	NA	NA
hsa-miR-5580-3p	19.1322	-7.11164	2.66e-07	2.25e-06	1	19.4731	-7.16273	7.97e-08	2.46e-07	1	16.4488	-6.67565	9.48e-07	2.64e-06	1	NA	NA	NA	NA	NA
hsa-miR-5583-3p	36.5242	2.62372	0.451485	0.564187	0	5.18988	-5.25437	0.156426	0.200091	0	4.38386	-4.76738	0.211517	0.263616	0	NA	NA	NA	NA	NA
hsa-miR-6732-5p	NA	NA	NA	NA	NA	NA	NA	NA	NA	NA	NA	NA	NA	NA	NA	NA	NA	NA	NA	NA
hsa-miR-6877-5p	15.9528	-6.84847	7.61e-05	0.000304593	1	16.237	-6.89935	3.66e-05	7.6e-05	1	21.732	-0.767565	0.728026	0.755752	0	NA	NA	NA	NA	NA
hsa-miR-223-3p	26.8578	1.90423	0.341988	0.453812	0	10.497	-0.27956	0.776997	0.795121	0	7.68658	-0.782329	0.476551	0.520265	0	4.61236	-0.504034	0.883682	0.95515	0
hsa-miR-4440	2.43807	-3.0294	0.0553188	0.118581	0	2.23732	-4.04211	0.0110834	0.0180186	1	41.5508	4.39187	0.08648	0.123023	0	NA	NA	NA	NA	NA
hsa-miR-624-3p	30.5278	1.21938	0.626932	0.722918	0	9.33858	-6.10071	0.000189506	0.00036084	1	7.88825	-5.61389	0.000943615	0.0016965	1	NA	NA	NA	NA	NA
hsa-miR-6514-3p	13.3482	-6.59126	2.89e-05	0.000130465	1	27.341	0.0163882	0.99457	0.995764	0	11.476	-6.15517	7.2e-05	0.00015609	1	NA	NA	NA	NA	NA
hsa-miR-513c-5p	40.706	3.91272	0.233606	0.352554	0	NA	NA	NA	NA	NA	NA	NA	NA	NA	NA	NA	NA	NA	NA	NA
hsa-miR-6798-3p	18.776	-7.08386	2.85e-05	0.00013023	1	19.1106	-7.13479	1.36e-05	3.01e-05	1	16.1426	-6.64781	6.7e-05	0.000146346	1	NA	NA	NA	NA	NA
hsa-miR-4652-5p	18.6789	-7.07589	2.33e-07	1.99e-06	1	19.0117	-7.1266	6.96e-08	2.17e-07	1	16.0591	-6.63976	8.53e-07	2.39e-06	1	NA	NA	NA	NA	NA
hsa-miR-5006-3p	18.8468	-7.08915	5.9e-05	0.000243103	1	19.1826	-7.14007	3.13e-05	6.63e-05	1	16.2035	-6.65309	0.000131674	0.000268108	1	NA	NA	NA	NA	NA
hsa-miR-4689	6.38934	-5.52904	0.14283	0.253516	0	6.50318	-5.58001	0.129808	0.172939	0	23.8791	1.74366	0.603239	0.644421	0	NA	NA	NA	NA	NA
hsa-miR-10394-3p	22.1844	0.425889	0.864601	0.917267	0	9.63751	-6.14821	0.0016547	0.0028992	1	8.14075	-5.66115	0.00483229	0.00792871	1	NA	NA	NA	NA	NA
hsa-miR-4767	NA	NA	NA	NA	NA	NA	NA	NA	NA	NA	NA	NA	NA	NA	NA	NA	NA	NA	NA	NA
hsa-miR-1228-5p	10.138	-6.19366	1.89e-06	1.27e-05	1	10.3186	-6.24363	5.41e-07	1.49e-06	1	25.5009	0.948597	0.680791	0.710208	0	NA	NA	NA	NA	NA
hsa-miR-139-5p	17.366	-6.9716	1.5e-08	1.69e-07	1	17.6754	-7.02265	5.65e-09	1.94e-08	1	14.9303	-6.53559	8.54e-08	2.66e-07	1	NA	NA	NA	NA	NA
hsa-miR-6715b-5p	NA	NA	NA	NA	NA	NA	NA	NA	NA	NA	NA	NA	NA	NA	NA	NA	NA	NA	NA	NA
hsa-miR-20b-5p	20.0259	-1.4675	0.252477	0.369897	0	15.1894	-5.82242	1.51e-06	3.8e-06	1	12.6601	-6.29731	3.15e-07	9.21e-07	1	NA	NA	NA	NA	NA
hsa-miR-944	NA	NA	NA	NA	NA	NA	NA	NA	NA	NA	NA	NA	NA	NA	NA	NA	NA	NA	NA	NA
hsa-miR-7114-5p	4.03977	-3.80589	0.15695	0.272221	0	3.83926	-4.81909	0.195027	0.238494	0	30.8002	3.08838	0.359065	0.404546	0	NA	NA	NA	NA	NA
hsa-miR-3143	16.9654	-6.93854	4.4e-08	4.38e-07	1	17.2677	-6.98995	1.39e-08	4.61e-08	1	14.5859	-6.50264	2.11e-07	6.36e-07	1	NA	NA	NA	NA	NA
hsa-miR-3605-5p	8.7858	-5.98864	0.0044736	0.0121822	1	21.3488	0.47072	0.853103	0.866611	0	17.7358	0.422928	0.863588	0.878137	0	NA	NA	NA	NA	NA
hsa-miR-30a-3p	NA	NA	NA	NA	NA	NA	NA	NA	NA	NA	NA	NA	NA	NA	NA	NA	NA	NA	NA	NA
hsa-miR-3679-3p	16.6285	-6.90902	1.83e-05	8.98e-05	1	16.9248	-6.96	7.32e-06	1.7e-05	1	14.2963	-6.47299	4.53e-05	0.000101014	1	NA	NA	NA	NA	NA
hsa-miR-4749-3p	16.1442	-6.86624	0.0632365	0.132611	0	16.4318	-6.91719	0.0649009	0.0958007	0	13.8799	-6.43021	0.0805981	0.115433	0	NA	NA	NA	NA	NA
hsa-miR-7845-5p	16.3517	-6.88518	1.23e-05	6.37e-05	1	16.643	-6.93625	4.64e-06	1.12e-05	1	14.0583	-6.44918	3.18e-05	7.22e-05	1	NA	NA	NA	NA	NA
hsa-miR-7976	19.834	-0.963467	0.659353	0.749958	0	13.35	-6.6189	5.39e-06	1.28e-05	1	11.2766	-6.1317	4.29e-05	9.63e-05	1	NA	NA	NA	NA	NA
hsa-miR-10525-3p	16.3498	-6.88456	1.18e-05	6.15e-05	1	16.6411	-6.93553	4.41e-06	1.07e-05	1	14.0567	-6.44853	3.04e-05	6.93e-05	1	NA	NA	NA	NA	NA
hsa-miR-548e-5p	16.0455	-6.85826	1.3e-06	9.37e-06	1	16.3314	-6.90949	3.89e-07	1.09e-06	1	13.7951	-6.42231	4.16e-06	1.09e-05	1	NA	NA	NA	NA	NA
hsa-miR-616-3p	15.8154	-6.83719	3.39e-05	0.000149853	1	16.0972	-6.88826	1.43e-05	3.15e-05	1	13.5972	-6.40119	8.09e-05	0.000172645	1	NA	NA	NA	NA	NA
hsa-miR-149-3p	NA	NA	NA	NA	NA	NA	NA	NA	NA	NA	NA	NA	NA	NA	NA	NA	NA	NA	NA	NA
hsa-miR-6789-5p	NA	NA	NA	NA	NA	NA	NA	NA	NA	NA	36.8482	8.48951	0.000892457	0.00161138	1	24.866	8.32261	0.0332427	0.10499	1
hsa-miR-4632-3p	15.2208	-6.78201	0.000143538	0.000526305	1	15.492	-6.83307	7.39e-05	0.000146777	1	13.086	-6.34601	0.000308693	0.000591487	1	NA	NA	NA	NA	NA
hsa-miR-6812-5p	NA	NA	NA	NA	NA	NA	NA	NA	NA	NA	36.484	9.43983	0.00484199	0.00792923	1	24.6802	8.31179	0.033473	0.10499	1
hsa-miR-3620-3p	20.6863	-0.207305	0.926699	0.956445	0	11.2871	-6.37701	6.86e-07	1.85e-06	1	9.53418	-5.88958	8.62e-06	2.12e-05	1	NA	NA	NA	NA	NA
hsa-miR-122-5p	NA	NA	NA	NA	NA	NA	NA	NA	NA	NA	17.4663	1.22963	0.468652	0.512967	0	10.016	2.24944	0.421321	0.643733	0
hsa-miR-1236-5p	15.6754	-6.82265	4.37e-07	3.52e-06	1	15.9547	-6.87316	1.26e-07	3.73e-07	1	13.4768	-6.38647	1.6e-06	4.36e-06	1	NA	NA	NA	NA	NA
hsa-miR-663b	NA	NA	NA	NA	NA	NA	NA	NA	NA	NA	NA	NA	NA	NA	NA	NA	NA	NA	NA	NA
hsa-miR-6873-3p	15.484	-6.80584	0.000238314	0.000816517	1	15.7599	-6.85678	0.000133894	0.000258517	1	13.3123	-6.3698	0.000491391	0.000914593	1	NA	NA	NA	NA	NA
hsa-miR-1229-3p	15.2725	-6.78515	1.59e-06	1.1e-05	1	15.5446	-6.83578	4.67e-07	1.3e-06	1	13.1304	-6.34901	5.04e-06	1.3e-05	1	NA	NA	NA	NA	NA
hsa-miR-1304-5p	9.75412	-6.13921	0.000395993	0.0013085	1	9.92791	-6.19015	0.00016793	0.000321224	1	19.91	0.463075	0.840915	0.856112	0	NA	NA	NA	NA	NA
hsa-miR-513b-5p	NA	NA	NA	NA	NA	NA	NA	NA	NA	NA	NA	NA	NA	NA	NA	NA	NA	NA	NA	NA
hsa-miR-642a-5p	14.8957	-6.75066	9.35e-08	8.88e-07	1	15.1611	-6.802	2.96e-08	9.49e-08	1	12.8065	-6.31472	4.36e-07	1.25e-06	1	NA	NA	NA	NA	NA
hsa-miR-6727-5p	2.74212	-4.30799	0.271476	0.385474	0	2.79098	-4.35889	0.243505	0.282846	0	29.9147	3.54865	0.288018	0.338021	0	NA	NA	NA	NA	NA
hsa-miR-6807-5p	NA	NA	NA	NA	NA	NA	NA	NA	NA	NA	20.6626	5.37582	0.0611504	0.0895026	0	13.6478	7.4576	0.0565224	0.146131	0
hsa-miR-4755-5p	15.0069	-6.76039	0.000204017	0.000722704	1	15.2742	-6.81129	0.000109945	0.000215245	1	12.9021	-6.32433	0.000428081	0.000800285	1	NA	NA	NA	NA	NA
hsa-miR-6761-5p	22.9245	1.02098	0.678547	0.761859	0	7.70459	-5.82495	0.000610549	0.00110936	1	6.50802	-5.33788	0.00263508	0.00449826	1	NA	NA	NA	NA	NA
hsa-miR-6763-3p	14.5739	-6.71854	0.0685463	0.142195	0	14.8336	-6.76949	0.0691779	0.101933	0	12.5299	-6.28251	0.0872003	0.123839	0	NA	NA	NA	NA	NA
hsa-miR-1343-3p	20.6871	0.194447	0.943426	0.965366	0	9.82286	-6.1747	0.0163016	0.0260451	1	8.29732	-5.68772	0.0290159	0.043783	1	NA	NA	NA	NA	NA
hsa-miR-6827-3p	14.0308	-6.66464	1.27e-05	6.46e-05	1	14.2808	-6.71582	4.19e-06	1.02e-05	1	12.0629	-6.22868	3.32e-05	7.5e-05	1	NA	NA	NA	NA	NA
hsa-miR-4658	NA	NA	NA	NA	NA	NA	NA	NA	NA	NA	NA	NA	NA	NA	NA	NA	NA	NA	NA	NA
hsa-miR-508-3p	14.1385	-6.67489	0.000247268	0.00084374	1	14.3905	-6.72586	0.000130604	0.000253311	1	12.1555	-6.23886	0.000513904	0.0009523	1	NA	NA	NA	NA	NA
hsa-miR-10399-3p	14.1732	-6.67752	6.95e-07	5.33e-06	1	14.4258	-6.72808	1.97e-07	5.7e-07	1	12.1854	-6.24136	2.51e-06	6.64e-06	1	NA	NA	NA	NA	NA
hsa-miR-3192-5p	8.85225	-5.99859	0.00225491	0.00652286	1	9.00998	-6.04944	0.00127206	0.00223819	1	20.4808	0.760962	0.752131	0.776957	0	NA	NA	NA	NA	NA
hsa-miR-365b-5p	13.6957	-6.62894	0.0721104	0.148483	0	13.9397	-6.67989	0.0720471	0.105416	0	11.7748	-6.19291	0.0915906	0.129856	0	NA	NA	NA	NA	NA
hsa-miR-6848-3p	NA	NA	NA	NA	NA	NA	NA	NA	NA	NA	NA	NA	NA	NA	NA	NA	NA	NA	NA	NA
hsa-miR-4646-3p	14.1905	-5.69077	0.0392443	0.08964	1	14.1708	-6.70348	0.0734499	0.107281	0	11.97	-6.2165	0.092792	0.131339	0	NA	NA	NA	NA	NA
hsa-miR-937-5p	NA	NA	NA	NA	NA	NA	NA	NA	NA	NA	NA	NA	NA	NA	NA	NA	NA	NA	NA	NA
hsa-miR-3196	14.0774	-6.66793	3.32e-05	0.000147594	1	14.3283	-6.71874	1.28e-05	2.87e-05	1	12.103	-6.23184	8.11e-05	0.000172645	1	NA	NA	NA	NA	NA
hsa-miR-550b-3p	22.2419	1.306	0.583786	0.687388	0	6.52148	-5.58473	8.44e-06	1.93e-05	1	5.50866	-5.09745	9.27e-05	0.000194436	1	NA	NA	NA	NA	NA
hsa-miR-3145-3p	13.2945	-6.58683	9.26e-05	0.000356739	1	13.5314	-6.63794	3.95e-05	8.17e-05	1	11.4299	-6.15084	0.000209296	0.000413213	1	NA	NA	NA	NA	NA
hsa-miR-663a	NA	NA	NA	NA	NA	NA	NA	NA	NA	NA	NA	NA	NA	NA	NA	NA	NA	NA	NA	NA
hsa-miR-3188	13.7768	-6.63692	0.000816659	0.00255593	1	14.0223	-6.68783	0.000512665	0.000945934	1	11.8445	-6.20087	0.00155125	0.00273655	1	NA	NA	NA	NA	NA
hsa-let-7i-3p	7.64077	-5.78672	0.126951	0.232234	0	7.77691	-5.83768	0.118149	0.16127	0	26.5566	1.6035	0.641304	0.675688	0	NA	NA	NA	NA	NA
hsa-miR-10392-5p	13.3302	-6.58927	3.24e-07	2.68e-06	1	13.5677	-6.63981	9.61e-08	2.91e-07	1	11.4606	-6.15311	1.34e-06	3.69e-06	1	NA	NA	NA	NA	NA
hsa-miR-590-5p	20.0528	0.720519	0.756898	0.824702	0	7.71205	-5.82333	3.86e-06	9.41e-06	1	6.51432	-5.33721	4.48e-05	0.000100196	1	NA	NA	NA	NA	NA
hsa-miR-3913-3p	17.0515	-0.205109	0.929989	0.957291	0	9.29691	-6.0967	0.000583651	0.0010628	1	7.85305	-5.60957	0.0022246	0.00385994	1	NA	NA	NA	NA	NA
hsa-miR-4742-3p	12.9588	-6.55046	3.75e-07	3.07e-06	1	13.1897	-6.60227	1.11e-07	3.32e-07	1	11.1412	-6.11465	1.53e-06	4.2e-06	1	NA	NA	NA	NA	NA
hsa-miR-580-3p	15.2844	-1.02303	0.753676	0.823625	0	10.4287	-6.26134	0.0934048	0.132881	0	8.80905	-5.77435	0.121608	0.166546	0	NA	NA	NA	NA	NA
hsa-miR-6810-3p	12.8853	-6.5412	1.93e-05	9.42e-05	1	13.1149	-6.59223	6.22e-06	1.47e-05	1	11.0781	-6.10518	4.98e-05	0.000110767	1	NA	NA	NA	NA	NA
hsa-miR-3688-3p	19.3514	0.938322	0.785734	0.849771	0	6.75393	-5.63477	0.143013	0.187242	0	5.70501	-5.14777	0.187342	0.239855	0	NA	NA	NA	NA	NA
hsa-miR-5090	12.8595	-6.53792	8.54e-06	4.7e-05	1	13.0886	-6.58884	2.55e-06	6.32e-06	1	11.0559	-6.10187	2.39e-05	5.52e-05	1	NA	NA	NA	NA	NA
hsa-miR-5581-3p	12.719	-6.52221	0.000402769	0.00132565	1	12.9456	-6.57317	0.000213412	0.000403595	1	10.9351	-6.08617	0.000815791	0.00147611	1	NA	NA	NA	NA	NA
hsa-miR-101-5p	12.3251	-6.47681	0.0793741	0.161846	0	12.5447	-6.52777	0.0780547	0.11341	0	10.5964	-6.04078	0.100436	0.140977	0	NA	NA	NA	NA	NA
hsa-miR-3189-3p	12.6159	-6.50951	1.66e-06	1.14e-05	1	12.8406	-6.56002	4.6e-07	1.28e-06	1	10.8464	-6.07335	5.62e-06	1.43e-05	1	NA	NA	NA	NA	NA
hsa-miR-130a-3p	NA	NA	NA	NA	NA	NA	NA	NA	NA	NA	27.3448	9.02559	6.9e-05	0.000150285	1	18.7702	6.0806	0.0446103	0.123357	1
hsa-miR-4444	12.4077	-6.48639	4.22e-05	0.000182877	1	12.6288	-6.53733	1.5e-05	3.28e-05	1	10.6675	-6.05035	0.000102847	0.000213003	1	NA	NA	NA	NA	NA
hsa-miR-6780b-3p	12.428	-6.48869	0.0840649	0.169345	0	12.6494	-6.53965	0.0831587	0.120407	0	10.6849	-6.05266	0.105811	0.147057	0	NA	NA	NA	NA	NA
hsa-miR-15a-3p	16.7854	0.0846124	0.979735	0.990398	0	8.29355	-5.93078	0.108443	0.150987	0	7.00552	-5.44379	0.144364	0.193018	0	NA	NA	NA	NA	NA
hsa-miR-31-5p	12.3806	-6.48231	1.65e-05	8.19e-05	1	12.6012	-6.53296	5.18e-06	1.24e-05	1	10.6442	-6.04618	4.38e-05	9.81e-05	1	NA	NA	NA	NA	NA
hsa-miR-3617-5p	12.3333	-6.47694	9.92e-05	0.000380343	1	12.553	-6.52773	4.01e-05	8.26e-05	1	10.6035	-6.04085	0.000225199	0.000441515	1	NA	NA	NA	NA	NA
hsa-miR-4478	19.1401	1.50554	0.565307	0.671302	0	5.07381	-5.22338	0.0186	0.0295054	1	4.28582	-4.73623	0.0399785	0.0596852	1	NA	NA	NA	NA	NA
hsa-miR-6783-3p	11.615	-6.39258	1.57e-06	1.1e-05	1	11.822	-6.44432	4.3e-07	1.2e-06	1	9.98596	-5.95675	5.53e-06	1.41e-05	1	NA	NA	NA	NA	NA
hsa-miR-3160-3p	NA	NA	NA	NA	NA	NA	NA	NA	NA	NA	NA	NA	NA	NA	NA	NA	NA	NA	NA	NA
hsa-miR-466	11.7437	-6.40675	0.000306842	0.00103436	1	11.9529	-6.45766	0.000145894	0.000280358	1	10.0966	-5.9707	0.000640904	0.00117731	1	NA	NA	NA	NA	NA
hsa-miR-548az-5p	11.012	-6.3144	0.0953449	0.187991	0	11.2082	-6.36536	0.0929305	0.132486	0	9.46755	-5.87837	0.119281	0.164157	0	NA	NA	NA	NA	NA
hsa-miR-6721-5p	11.4757	-6.37334	2e-05	9.74e-05	1	11.6802	-6.42415	6.08e-06	1.44e-05	1	9.86621	-5.93726	5.3e-05	0.00011683	1	NA	NA	NA	NA	NA
hsa-miR-3157-5p	11.4743	-6.37311	0.000339982	0.00113344	1	11.6787	-6.42398	0.000162336	0.000311236	1	9.86495	-5.93705	0.000707045	0.00129599	1	NA	NA	NA	NA	NA
hsa-miR-6868-3p	11.0561	-6.32135	3.17e-05	0.000141911	1	11.2531	-6.37273	9.93e-06	2.25e-05	1	9.50539	-5.88543	8.09e-05	0.000172645	1	NA	NA	NA	NA	NA
hsa-miR-7111-3p	11.186	-6.33815	2.19e-06	1.41e-05	1	11.3853	-6.38982	5.89e-07	1.6e-06	1	9.61707	-5.9023	7.47e-06	1.87e-05	1	NA	NA	NA	NA	NA
hsa-miR-3165	11.1889	-6.3371	1.47e-06	1.05e-05	1	11.3883	-6.38793	4.07e-07	1.14e-06	1	9.61964	-5.90103	5.31e-06	1.36e-05	1	NA	NA	NA	NA	NA
hsa-miR-3691-5p	11.2093	-6.3398	0.000523172	0.00169524	1	11.409	-6.39075	0.000262975	0.000493966	1	9.63711	-5.90376	0.0010502	0.00188411	1	NA	NA	NA	NA	NA
hsa-miR-4433a-5p	11.3676	-6.3592	4.01e-05	0.000175689	1	11.5701	-6.40988	1.31e-05	2.93e-05	1	9.7732	-5.92308	9.98e-05	0.000207667	1	NA	NA	NA	NA	NA
hsa-miR-219a-1-3p	9.62438	-3.15205	0.0445812	0.0985975	1	8.81909	-6.02001	0.000127042	0.000248133	1	7.44944	-5.53292	0.000733525	0.00133584	1	NA	NA	NA	NA	NA
hsa-miR-3652	11.3001	-6.35102	0.000819365	0.00255593	1	11.5015	-6.40191	0.000453637	0.00084074	1	9.71524	-5.91496	0.00158949	0.00279235	1	NA	NA	NA	NA	NA
hsa-miR-5092	NA	NA	NA	NA	NA	NA	NA	NA	NA	NA	NA	NA	NA	NA	NA	NA	NA	NA	NA	NA
hsa-miR-6514-5p	11.4574	-6.37124	0.0881041	0.176208	0	11.6616	-6.4222	0.0860167	0.124114	0	9.85047	-5.93521	0.110808	0.153496	0	NA	NA	NA	NA	NA
hsa-miR-6829-5p	NA	NA	NA	NA	NA	NA	NA	NA	NA	NA	NA	NA	NA	NA	NA	NA	NA	NA	NA	NA
hsa-miR-8072	9.54419	-6.10658	2.53e-05	0.000118171	1	9.71424	-6.15694	6.9e-06	1.61e-05	1	11.7128	-1.20504	0.521217	0.562488	0	NA	NA	NA	NA	NA
hsa-miR-1257	11.0274	-5.32131	0.000164581	0.00059306	1	10.9797	-6.33403	6.67e-06	1.57e-05	1	9.27452	-5.84732	5.99e-05	0.00013173	1	NA	NA	NA	NA	NA
hsa-miR-6764-5p	15.3897	0.265936	0.907319	0.946965	0	7.11715	-5.70811	0.000141527	0.000272594	1	6.01182	-5.22153	0.000939919	0.00169346	1	NA	NA	NA	NA	NA
hsa-miR-3162-5p	3.98831	-4.84898	0.215409	0.337571	0	4.05937	-4.89994	0.192659	0.235944	0	18.4601	2.13381	0.520016	0.562043	0	NA	NA	NA	NA	NA
hsa-miR-4758-5p	2.78834	-4.33315	0.268663	0.383935	0	2.83802	-4.38418	0.239525	0.278611	0	28.4187	3.43793	0.308674	0.356324	0	NA	NA	NA	NA	NA
hsa-miR-556-5p	10.6383	-6.2636	2.37e-05	0.000112801	1	10.8278	-6.31424	7e-06	1.63e-05	1	9.14622	-5.82747	6.28e-05	0.000137491	1	NA	NA	NA	NA	NA
hsa-miR-6516-5p	10.3871	-6.22997	0.0935003	0.18479	0	10.5721	-6.28093	0.0898443	0.128746	0	8.93023	-5.79394	0.117404	0.162033	0	NA	NA	NA	NA	NA
hsa-miR-1289	10.6128	-6.26083	0.109284	0.207299	0	10.8019	-6.31178	0.106429	0.148929	0	9.1243	-5.8248	0.136253	0.183627	0	NA	NA	NA	NA	NA
hsa-miR-4470	NA	NA	NA	NA	NA	NA	NA	NA	NA	NA	NA	NA	NA	NA	NA	NA	NA	NA	NA	NA
hsa-miR-3115	10.3216	-6.22037	2.01e-06	1.33e-05	1	10.5055	-6.27097	5.63e-07	1.54e-06	1	8.87397	-5.78424	7.23e-06	1.82e-05	1	NA	NA	NA	NA	NA
hsa-miR-6885-3p	10.0313	-6.17976	0.0976528	0.190941	0	10.2101	-6.23072	0.0935268	0.132881	0	8.62439	-5.74374	0.122301	0.167224	0	NA	NA	NA	NA	NA
hsa-miR-6804-5p	10.0514	-6.18259	0.0960195	0.188876	0	10.2305	-6.23354	0.091839	0.131379	0	8.64167	-5.74655	0.120425	0.165462	0	NA	NA	NA	NA	NA
hsa-miR-6739-3p	10.0602	-6.18379	0.0968809	0.190123	0	10.2395	-6.23474	0.0927688	0.132482	0	8.64924	-5.74776	0.121407	0.166541	0	NA	NA	NA	NA	NA
hsa-miR-6820-5p	3.75891	-4.76244	0.0443202	0.0982803	1	3.82588	-4.8132	0.0306657	0.047501	1	12.5009	1.52576	0.539548	0.580787	0	NA	NA	NA	NA	NA
hsa-miR-4723-3p	9.56534	-6.11117	0.101109	0.196575	0	9.73577	-6.16213	0.0961728	0.136177	0	8.22375	-5.67514	0.126447	0.172057	0	NA	NA	NA	NA	NA
hsa-miR-6793-5p	9.10457	-6.0396	4.1e-05	0.000178495	1	9.26679	-6.09044	1.15e-05	2.58e-05	1	7.82761	-5.60353	0.000105777	0.000218536	1	NA	NA	NA	NA	NA
hsa-miR-2278	10.1301	-6.19357	0.113157	0.213343	0	10.3105	-6.24453	0.110222	0.1527	0	8.70926	-5.75754	0.140849	0.189217	0	NA	NA	NA	NA	NA
hsa-miR-4685-3p	9.66204	-6.12516	7.5e-06	4.18e-05	1	10.1092	-5.21395	4.82e-05	9.87e-05	1	8.30689	-5.68906	2.31e-05	5.36e-05	1	NA	NA	NA	NA	NA
hsa-miR-4802-3p	16.9772	1.92395	0.565238	0.671302	0	3.60486	-4.72863	0.202895	0.246309	0	3.04501	-4.24164	0.2747	0.324645	0	NA	NA	NA	NA	NA
hsa-miR-6730-5p	10.1301	-6.19357	0.113157	0.213343	0	10.3105	-6.24453	0.110222	0.1527	0	8.70926	-5.75754	0.140849	0.189217	0	NA	NA	NA	NA	NA
hsa-miR-6887-3p	9.83209	-6.15031	0.000158048	0.000571984	1	10.0073	-6.20114	5.77e-05	0.000117177	1	8.45309	-5.71424	0.000356469	0.000676891	1	NA	NA	NA	NA	NA
hsa-miR-6769a-5p	NA	NA	NA	NA	NA	NA	NA	NA	NA	NA	NA	NA	NA	NA	NA	NA	NA	NA	NA	NA
hsa-miR-301b-3p	9.46014	-6.09616	4.75e-06	2.82e-05	1	9.62869	-6.1478	1.25e-06	3.2e-06	1	8.13331	-5.66028	1.56e-05	3.69e-05	1	NA	NA	NA	NA	NA
hsa-miR-3158-3p	9.12849	-6.04314	4.57e-05	0.000194941	1	9.29113	-6.09388	1.28e-05	2.87e-05	1	7.84817	-5.60704	0.000116183	0.000238868	1	NA	NA	NA	NA	NA
hsa-miR-4780	9.70532	-6.13166	0.00433864	0.0118921	1	9.87824	-6.18258	0.00294584	0.00506563	1	8.3441	-5.69561	0.00741965	0.0119998	1	NA	NA	NA	NA	NA
hsa-miR-6751-5p	9.38081	-6.08394	9.03e-05	0.000351094	1	9.54795	-6.13522	2.82e-05	6.01e-05	1	8.0651	-5.64798	0.000213992	0.000421499	1	NA	NA	NA	NA	NA
hsa-miR-6793-3p	9.35195	-6.07779	1.01e-05	5.4e-05	1	9.51858	-6.12831	2.68e-06	6.59e-06	1	8.66794	-3.79276	0.0011071	0.00198193	1	NA	NA	NA	NA	NA
hsa-miR-1292-3p	9.42346	-6.08941	9.1e-05	0.000352117	1	9.59136	-6.14032	2.85e-05	6.06e-05	1	8.10177	-5.65336	0.000215334	0.000423155	1	NA	NA	NA	NA	NA
hsa-miR-301b-5p	9.12686	-6.04335	0.105047	0.20285	0	9.28948	-6.09431	0.0992974	0.140199	0	7.84677	-5.60732	0.131131	0.178145	0	NA	NA	NA	NA	NA
hsa-miR-6880-5p	3.61002	-3.64484	0.171903	0.288371	0	3.43015	-4.65724	0.208477	0.250498	0	15.4234	2.11385	0.515392	0.559058	0	NA	NA	NA	NA	NA
hsa-miR-4637	9.10432	-6.039	2.47e-06	1.54e-05	1	9.26654	-6.08924	7.55e-07	2.01e-06	1	7.82739	-5.60279	9.26e-06	2.26e-05	1	NA	NA	NA	NA	NA
hsa-miR-6729-3p	9.17187	-6.04928	1.78e-05	8.78e-05	1	9.33529	-6.09961	4.71e-06	1.13e-05	1	7.88547	-5.61309	5.01e-05	0.000111109	1	NA	NA	NA	NA	NA
hsa-miR-509-5p	NA	NA	NA	NA	NA	NA	NA	NA	NA	NA	NA	NA	NA	NA	NA	NA	NA	NA	NA	NA
hsa-miR-6805-5p	8.79474	-5.98917	0.00474171	0.0127054	1	8.95144	-6.04005	0.00309161	0.00529446	1	8.61186	-2.80308	0.13357	0.180876	0	NA	NA	NA	NA	NA
hsa-miR-6812-3p	8.87192	-6.00267	0.0131392	0.0326917	1	9.03	-6.05364	0.0100614	0.0165181	1	7.62759	-5.56664	0.0203709	0.0313542	1	NA	NA	NA	NA	NA
hsa-miR-6853-3p	8.71253	-5.97758	0.000737681	0.00232717	1	8.86777	-6.02881	0.000325849	0.00060796	1	7.49055	-5.54161	0.00147751	0.00261192	1	NA	NA	NA	NA	NA
hsa-miR-6886-5p	NA	NA	NA	NA	NA	NA	NA	NA	NA	NA	NA	NA	NA	NA	NA	NA	NA	NA	NA	NA
hsa-miR-5094	8.88259	-6.00415	0.109353	0.207299	0	9.04086	-6.05511	0.103234	0.144944	0	7.63676	-5.56812	0.136136	0.183627	0	NA	NA	NA	NA	NA
hsa-miR-6820-3p	8.6818	-5.97281	8.67e-05	0.000340229	1	8.83649	-6.02437	2.57e-05	5.49e-05	1	7.46413	-5.53693	0.000209241	0.000413213	1	NA	NA	NA	NA	NA
hsa-miR-4796-3p	8.54795	-5.94979	0.000895858	0.00278415	1	8.70025	-6.00096	0.0004022	0.000747071	1	7.34905	-5.51381	0.00176529	0.00308197	1	NA	NA	NA	NA	NA
hsa-miR-6833-3p	8.49663	-5.94025	0.11412	0.214066	0	8.64801	-5.99122	0.10723	0.149799	0	7.30493	-5.50423	0.141725	0.18979	0	NA	NA	NA	NA	NA
hsa-miR-6891-5p	NA	NA	NA	NA	NA	NA	NA	NA	NA	NA	19.7136	5.4216	0.0531246	0.0782061	0	13.0332	7.39099	0.0587762	0.148755	0
hsa-miR-3661	3.76347	-4.76563	0.222885	0.343153	0	3.83053	-4.81663	0.196288	0.239684	0	19.4519	2.32222	0.488594	0.532038	0	NA	NA	NA	NA	NA
hsa-miR-548t-5p	8.82412	-5.99399	0.00134436	0.00404275	1	8.98134	-6.04481	0.0006814	0.00123486	1	7.58649	-5.55791	0.00255888	0.00438591	1	NA	NA	NA	NA	NA
hsa-miR-6510-3p	8.69967	-5.97281	7.07e-06	3.97e-05	1	8.85468	-6.02272	1.89e-06	4.73e-06	1	7.4795	-5.53653	2.29e-05	5.31e-05	1	NA	NA	NA	NA	NA
hsa-miR-6515-3p	8.45474	-5.93355	0.00472833	0.0127054	1	8.60538	-5.98457	0.00299331	0.00513667	1	7.26892	-5.49753	0.00809368	0.013027	1	NA	NA	NA	NA	NA
hsa-miR-6774-3p	8.59617	-5.95801	3.81e-06	2.29e-05	1	8.74933	-6.00983	1.13e-06	2.92e-06	1	7.39051	-5.52217	1.37e-05	3.26e-05	1	NA	NA	NA	NA	NA
hsa-miR-6802-3p	8.87705	-6.00312	0.117147	0.218605	0	9.03521	-6.05408	0.111466	0.154167	0	7.632	-5.56709	0.144946	0.19349	0	NA	NA	NA	NA	NA
hsa-miR-548d-3p	7.89159	-5.8343	0.000229045	0.000794531	1	8.03219	-5.88552	7.1e-05	0.000141371	1	8.03735	-2.36441	0.117546	0.162033	0	NA	NA	NA	NA	NA
hsa-miR-6870-3p	8.48822	-5.93912	4.57e-05	0.000194941	1	8.63946	-5.99025	1.2e-05	2.71e-05	1	7.2977	-5.50312	0.000117441	0.000240868	1	NA	NA	NA	NA	NA
hsa-miR-4717-3p	8.54561	-5.94828	0.118542	0.220716	0	8.69787	-5.99924	0.11203	0.154691	0	7.34705	-5.51225	0.146648	0.195146	0	NA	NA	NA	NA	NA
hsa-miR-5588-5p	6.15484	-5.4764	0.00227831	0.00656781	1	6.26451	-5.52777	0.000959571	0.00170273	1	7.91815	-0.992216	0.607022	0.647644	0	NA	NA	NA	NA	NA
hsa-miR-653-3p	8.2624	-5.90056	0.00121572	0.00368241	1	8.40962	-5.95168	0.000566187	0.00103326	1	7.10356	-5.46456	0.0023409	0.00403686	1	NA	NA	NA	NA	NA
hsa-miR-1910-5p	NA	NA	NA	NA	NA	NA	NA	NA	NA	NA	NA	NA	NA	NA	NA	NA	NA	NA	NA	NA
hsa-miR-3127-3p	7.96828	-5.84772	0.124017	0.228871	0	8.11025	-5.89869	0.116133	0.159576	0	6.85069	-5.41169	0.153154	0.203163	0	NA	NA	NA	NA	NA
hsa-miR-3664-3p	8.30889	-5.90784	3.77e-05	0.000165692	1	8.45694	-5.95874	9.83e-06	2.23e-05	1	7.14353	-5.47179	9.96e-05	0.000207667	1	NA	NA	NA	NA	NA
hsa-miR-615-3p	8.39913	-5.92235	5.03e-05	0.000211206	1	8.54878	-5.97275	1.36e-05	3.01e-05	1	7.22111	-5.48618	0.000128766	0.00026282	1	NA	NA	NA	NA	NA
hsa-miR-409-3p	NA	NA	NA	NA	NA	NA	NA	NA	NA	NA	NA	NA	NA	NA	NA	NA	NA	NA	NA	NA
hsa-miR-6880-3p	8.23068	-5.89402	0.000537217	0.00172736	1	8.37733	-5.9449	0.000209791	0.000397649	1	7.07629	-5.45796	0.00110941	0.00198193	1	NA	NA	NA	NA	NA
hsa-miR-4709-5p	NA	NA	NA	NA	NA	NA	NA	NA	NA	NA	NA	NA	NA	NA	NA	NA	NA	NA	NA	NA
hsa-miR-4750-5p	3.4628	-4.64545	0.23492	0.352554	0	3.5245	-4.69645	0.205583	0.248128	0	13.746	1.85628	0.566928	0.60871	0	NA	NA	NA	NA	NA
hsa-miR-548p	7.73205	-5.80433	0.12966	0.235643	0	7.86982	-5.85529	0.121319	0.164788	0	6.64759	-5.3683	0.159575	0.210032	0	NA	NA	NA	NA	NA
hsa-miR-7975	7.59375	-0.285866	0.748703	0.820335	0	6.91263	-0.676054	0.252089	0.291194	0	5.65799	-0.835014	0.268216	0.318766	0	NA	NA	NA	NA	NA
hsa-miR-4510	8.99047	-1.80726	0.0100553	0.0253965	1	7.12912	-5.71093	8.13e-06	1.86e-05	1	6.02193	-5.22446	9.06e-05	0.000191356	1	NA	NA	NA	NA	NA
hsa-miR-548f-3p	7.71968	-5.8035	0.000109616	0.000418444	1	7.85722	-5.85521	3.05e-05	6.47e-05	1	6.63695	-5.36764	0.000262826	0.000509375	1	NA	NA	NA	NA	NA
hsa-miR-6769b-3p	7.94564	-5.84254	0.000136324	0.000508781	1	8.08721	-5.89313	4.01e-05	8.26e-05	1	6.83122	-5.40641	0.000319269	0.000610366	1	NA	NA	NA	NA	NA
hsa-miR-449c-5p	7.50489	-5.76125	0.126109	0.2312	0	7.6386	-5.81221	0.116714	0.159836	0	6.45229	-5.32522	0.15578	0.205358	0	NA	NA	NA	NA	NA
hsa-miR-4746-5p	7.50662	-5.76266	0.00242763	0.00692662	1	7.64037	-5.81386	0.00124178	0.00218953	1	6.45378	-5.32669	0.00445197	0.00736187	1	NA	NA	NA	NA	NA
hsa-miR-573	7.50835	-5.76318	0.00148597	0.00443669	1	7.64213	-5.81447	0.000682579	0.00123486	1	6.45527	-5.32723	0.00284372	0.00480589	1	NA	NA	NA	NA	NA
hsa-miR-6866-3p	7.74039	-5.80561	0.125761	0.2312	0	7.87831	-5.85657	0.117229	0.160277	0	6.65476	-5.36958	0.155246	0.205294	0	NA	NA	NA	NA	NA
hsa-miR-6752-3p	7.89546	-5.83401	0.121451	0.224851	0	8.03613	-5.88496	0.113166	0.156	0	6.78808	-5.39798	0.150319	0.199716	0	NA	NA	NA	NA	NA
hsa-miR-6807-3p	NA	NA	NA	NA	NA	NA	NA	NA	NA	NA	NA	NA	NA	NA	NA	NA	NA	NA	NA	NA
hsa-miR-6824-5p	7.67334	-5.79239	2.95e-05	0.000132779	1	7.81006	-5.84285	7.48e-06	1.73e-05	1	6.59711	-5.35623	8.21e-05	0.000174379	1	NA	NA	NA	NA	NA
hsa-miR-7114-3p	7.60765	-5.78168	8.66e-06	4.71e-05	1	7.7432	-5.83345	2.51e-06	6.23e-06	1	6.54064	-5.34583	2.91e-05	6.64e-05	1	NA	NA	NA	NA	NA
hsa-miR-3150a-5p	7.42471	-5.74714	8.38e-05	0.000330565	1	7.557	-5.79891	2.17e-05	4.68e-05	1	6.38336	-5.31129	0.000207307	0.000411934	1	NA	NA	NA	NA	NA
hsa-miR-345-3p	7.39112	-5.73912	0.125979	0.2312	0	7.52281	-5.79009	0.116142	0.159576	0	6.35448	-5.30309	0.155706	0.205358	0	NA	NA	NA	NA	NA
hsa-miR-4753-5p	NA	NA	NA	NA	NA	NA	NA	NA	NA	NA	NA	NA	NA	NA	NA	NA	NA	NA	NA	NA
hsa-miR-6515-5p	3.96983	-4.84266	0.212199	0.334083	0	4.04056	-4.89367	0.186956	0.231337	0	3.41304	-4.40664	0.253396	0.304579	0	NA	NA	NA	NA	NA
hsa-miR-1244	7.55113	-4.76047	0.0829996	0.167781	0	7.43579	-5.77317	0.123135	0.166711	0	6.28097	-5.28617	0.163367	0.214023	0	NA	NA	NA	NA	NA
hsa-miR-4775	7.35258	-5.73304	2.45e-05	0.000115225	1	7.48359	-5.78509	6.23e-06	1.47e-05	1	6.32134	-5.29725	7.08e-05	0.000153827	1	NA	NA	NA	NA	NA
hsa-miR-6866-5p	NA	NA	NA	NA	NA	NA	NA	NA	NA	NA	NA	NA	NA	NA	NA	NA	NA	NA	NA	NA
hsa-miR-7703	NA	NA	NA	NA	NA	NA	NA	NA	NA	NA	NA	NA	NA	NA	NA	NA	NA	NA	NA	NA
hsa-miR-138-5p	7.49501	-5.75815	0.00195544	0.00571591	1	7.62855	-5.80889	0.000945418	0.00168119	1	6.44379	-5.32206	0.00365133	0.00608554	1	NA	NA	NA	NA	NA
hsa-miR-4728-5p	7.07039	-5.67379	0.000211322	0.000742291	1	7.80121	-3.38288	0.0051169	0.0086212	1	6.07873	-5.23762	0.000480118	0.000895585	1	NA	NA	NA	NA	NA
hsa-miR-6509-5p	NA	NA	NA	NA	NA	NA	NA	NA	NA	NA	NA	NA	NA	NA	NA	NA	NA	NA	NA	NA
hsa-miR-197-5p	7.46229	-5.75258	0.134334	0.242375	0	7.59525	-5.80353	0.125343	0.168606	0	6.41567	-5.31654	0.165006	0.215836	0	NA	NA	NA	NA	NA
hsa-miR-3200-5p	7.4412	-4.73951	0.105065	0.20285	0	7.32959	-5.7523	0.141331	0.185331	0	6.19126	-5.26531	0.178196	0.229887	0	NA	NA	NA	NA	NA
hsa-miR-4664-5p	7.26113	-5.71247	0.000118138	0.000448924	1	7.3905	-5.76292	3.19e-05	6.73e-05	1	6.24272	-5.27631	0.000284213	0.000549566	1	NA	NA	NA	NA	NA
hsa-miR-6852-5p	7.12007	-5.68627	0.000123153	0.000465863	1	7.24693	-5.73781	3.21e-05	6.75e-05	1	6.12145	-5.25037	0.000294425	0.000568011	1	NA	NA	NA	NA	NA
hsa-miR-3937	7.10645	-5.68167	2.06e-05	9.93e-05	1	7.23307	-5.73201	5.43e-06	1.29e-05	1	6.10973	-5.24549	6.19e-05	0.000135823	1	NA	NA	NA	NA	NA
hsa-miR-483-3p	7.35075	-5.73084	0.137929	0.246386	0	7.48172	-5.7818	0.128773	0.171834	0	6.31977	-5.29481	0.169073	0.219457	0	NA	NA	NA	NA	NA
hsa-miR-6849-3p	NA	NA	NA	NA	NA	NA	NA	NA	NA	NA	NA	NA	NA	NA	NA	NA	NA	NA	NA	NA
hsa-miR-548aj-3p	7.19495	-5.69876	0.000167457	0.000598264	1	7.32315	-5.749	4.62e-05	9.5e-05	1	6.18582	-5.26256	0.000388376	0.000727666	1	NA	NA	NA	NA	NA
hsa-miR-4787-3p	2.39125	-4.11134	0.294153	0.407814	0	2.43385	-4.16235	0.262405	0.300612	0	17.5179	2.90754	0.377311	0.418959	0	NA	NA	NA	NA	NA
hsa-miR-4797-3p	6.78643	-5.61606	0.136283	0.244491	0	6.90734	-5.66703	0.124669	0.167971	0	5.8346	-5.18003	0.167626	0.218587	0	NA	NA	NA	NA	NA
hsa-miR-5010-5p	6.88412	-5.63622	0.141613	0.25189	0	7.00678	-5.68717	0.130819	0.174008	0	5.91859	-5.20018	0.173435	0.22443	0	NA	NA	NA	NA	NA
hsa-miR-5701	6.95599	-5.65147	0.137	0.245251	0	7.07993	-5.70244	0.126239	0.169266	0	5.98038	-5.21544	0.168305	0.218833	0	NA	NA	NA	NA	NA
hsa-miR-6748-3p	7.01176	-5.66242	0.00013761	0.000511299	1	7.13669	-5.71304	3.66e-05	7.6e-05	1	6.02833	-5.22631	0.000327009	0.000623753	1	NA	NA	NA	NA	NA
hsa-miR-6797-3p	7.20512	-5.702	0.144843	0.256544	0	7.33349	-5.75296	0.141286	0.185331	0	6.19456	-5.26597	0.178142	0.229887	0	NA	NA	NA	NA	NA
hsa-miR-4742-5p	7.06556	-5.67327	0.0087848	0.0223225	1	7.19145	-5.72412	0.00577953	0.00967897	1	6.07458	-5.2372	0.0144433	0.0225594	1	NA	NA	NA	NA	NA
hsa-miR-548as-5p	NA	NA	NA	NA	NA	NA	NA	NA	NA	NA	NA	NA	NA	NA	NA	NA	NA	NA	NA	NA
hsa-miR-6741-3p	7.10349	-5.68149	0.134548	0.242375	0	7.23006	-5.73244	0.124225	0.167644	0	6.10719	-5.24545	0.165473	0.216113	0	NA	NA	NA	NA	NA
hsa-miR-6887-5p	NA	NA	NA	NA	NA	NA	NA	NA	NA	NA	NA	NA	NA	NA	NA	NA	NA	NA	NA	NA
hsa-miR-3157-3p	6.93804	-5.64754	0.14765	0.258774	0	7.06166	-5.6985	0.137509	0.181174	0	5.96494	-5.21151	0.180091	0.231977	0	NA	NA	NA	NA	NA
hsa-miR-4504	NA	NA	NA	NA	NA	NA	NA	NA	NA	NA	NA	NA	NA	NA	NA	NA	NA	NA	NA	NA
hsa-miR-4632-5p	NA	NA	NA	NA	NA	NA	NA	NA	NA	NA	NA	NA	NA	NA	NA	NA	NA	NA	NA	NA
hsa-miR-4651	6.56495	-5.56955	0.00188769	0.00555674	1	6.68192	-5.62091	0.000817971	0.00147023	1	5.64418	-5.13361	0.00357411	0.00596862	1	NA	NA	NA	NA	NA
hsa-miR-6516-3p	6.62247	-5.58058	0.139731	0.249072	0	6.74046	-5.63155	0.127615	0.170563	0	5.69363	-5.14455	0.171582	0.222372	0	NA	NA	NA	NA	NA
hsa-miR-6733-3p	6.65284	-5.58691	6.46e-05	0.000261982	1	6.77137	-5.63763	1.59e-05	3.47e-05	1	5.71974	-5.15082	0.000168634	0.00033847	1	NA	NA	NA	NA	NA
hsa-miR-101-2-5p	9.12151	0.304045	0.924603	0.956445	0	4.15599	-4.93427	0.182618	0.227061	0	3.51054	-4.44725	0.247894	0.300101	0	NA	NA	NA	NA	NA
hsa-miR-1269a	6.66426	-5.58922	0.0149054	0.0366497	1	6.783	-5.64013	0.010574	0.0173255	1	5.72956	-5.15317	0.0233821	0.0357932	1	NA	NA	NA	NA	NA
hsa-miR-452-3p	7.27494	-1.73238	0.563563	0.671137	0	5.69521	-5.38871	0.144496	0.188886	0	4.81071	-4.9017	0.195516	0.249188	0	NA	NA	NA	NA	NA
hsa-miR-664b-5p	6.49816	-5.55446	2.88e-05	0.000130465	1	6.61394	-5.60642	7.77e-06	1.79e-05	1	5.58676	-5.11864	8.57e-05	0.000181451	1	NA	NA	NA	NA	NA
hsa-miR-199a-5p	6.39431	-2.86935	0.181692	0.29667	0	6.19038	-3.58208	0.0889053	0.12784	0	5.4585	-2.99393	0.168333	0.218833	0	NA	NA	NA	NA	NA
hsa-miR-6871-5p	6.39519	-5.52995	0.145701	0.257518	0	6.50914	-5.5809	0.132933	0.176258	0	5.74875	-4.13189	0.125256	0.170712	0	NA	NA	NA	NA	NA
hsa-miR-3164	NA	NA	NA	NA	NA	NA	NA	NA	NA	NA	NA	NA	NA	NA	NA	NA	NA	NA	NA	NA
hsa-miR-3912-3p	6.19525	-5.48436	0.148346	0.25945	0	6.30564	-5.53533	0.134746	0.178378	0	5.32634	-5.04833	0.181465	0.23339	0	NA	NA	NA	NA	NA
hsa-miR-548ay-5p	NA	NA	NA	NA	NA	NA	NA	NA	NA	NA	NA	NA	NA	NA	NA	NA	NA	NA	NA	NA
hsa-miR-4477b	5.38595	-5.28228	0.172816	0.288371	0	5.48191	-5.33323	0.156396	0.200091	0	4.63054	-4.84624	0.20909	0.261363	0	NA	NA	NA	NA	NA
hsa-miR-4687-5p	6.11767	-5.46603	0.00529058	0.0139966	1	6.22668	-5.51694	0.00279264	0.00483208	1	5.25964	-5.02998	0.00918441	0.0146708	1	NA	NA	NA	NA	NA
hsa-miR-6741-5p	NA	NA	NA	NA	NA	NA	NA	NA	NA	NA	NA	NA	NA	NA	NA	NA	NA	NA	NA	NA
hsa-miR-6791-3p	5.88862	-5.41141	0.155568	0.270947	0	5.99354	-5.46239	0.140833	0.18526	0	5.06271	-4.97539	0.189691	0.242495	0	NA	NA	NA	NA	NA
hsa-miR-6825-5p	6.06871	-5.45461	0.150393	0.262481	0	6.17684	-5.50558	0.136263	0.179815	0	5.21755	-5.01858	0.183831	0.236075	0	NA	NA	NA	NA	NA
hsa-miR-6852-3p	5.82268	-5.39525	0.164662	0.282663	0	5.92643	-5.44623	0.150317	0.194968	0	5.00602	-4.95922	0.199747	0.253814	0	NA	NA	NA	NA	NA
hsa-miR-766-5p	6.227	-5.49047	0.00183879	0.0054319	1	6.33795	-5.54102	0.000741466	0.00133849	1	5.35363	-5.05434	0.00349721	0.00586338	1	NA	NA	NA	NA	NA
hsa-miR-939-3p	4.47996	-5.01684	0.192056	0.309958	0	4.55979	-5.06781	0.169989	0.214155	0	7.35891	-0.127097	0.96696	0.969447	0	NA	NA	NA	NA	NA
hsa-miR-513a-5p	5.98196	-5.43364	5.3e-05	0.000221459	1	6.08855	-5.48436	1.39e-05	3.06e-05	1	5.14296	-4.99755	0.000148124	0.000300877	1	NA	NA	NA	NA	NA
hsa-miR-6779-5p	NA	NA	NA	NA	NA	NA	NA	NA	NA	NA	NA	NA	NA	NA	NA	NA	NA	NA	NA	NA
hsa-miR-6816-3p	8.16148	4.78e-05	0.999988	0.999988	0	4.15562	-4.9338	0.186359	0.230941	0	3.51023	-4.4468	0.251452	0.302674	0	NA	NA	NA	NA	NA
hsa-miR-6837-5p	NA	NA	NA	NA	NA	NA	NA	NA	NA	NA	NA	NA	NA	NA	NA	NA	NA	NA	NA	NA
hsa-miR-6858-3p	6.13442	-5.46909	0.00505205	0.0134507	1	6.24372	-5.51981	0.00263622	0.00457091	1	5.27404	-5.033	0.00880364	0.0141427	1	NA	NA	NA	NA	NA
hsa-miR-1914-5p	NA	NA	NA	NA	NA	NA	NA	NA	NA	NA	NA	NA	NA	NA	NA	NA	NA	NA	NA	NA
hsa-miR-3916	5.96239	-5.42838	0.00457384	0.0124147	1	6.06862	-5.47916	0.00230738	0.00400907	1	5.12613	-4.99231	0.00807396	0.01302	1	NA	NA	NA	NA	NA
hsa-miR-3934-3p	NA	NA	NA	NA	NA	NA	NA	NA	NA	NA	NA	NA	NA	NA	NA	NA	NA	NA	NA	NA
hsa-miR-5100	5.7425	-5.3767	0.00112127	0.00343365	1	5.84482	-5.42837	0.000371837	0.000692215	1	4.93709	-4.94082	0.00223618	0.00387207	1	NA	NA	NA	NA	NA
hsa-miR-4667-3p	NA	NA	NA	NA	NA	NA	NA	NA	NA	NA	NA	NA	NA	NA	NA	NA	NA	NA	NA	NA
hsa-miR-6786-3p	5.68575	-5.36184	0.000698908	0.00221321	1	5.78705	-5.4134	0.000198474	0.000377056	1	4.88829	-4.92593	0.0014446	0.00255909	1	NA	NA	NA	NA	NA
hsa-miR-199b-5p	NA	NA	NA	NA	NA	NA	NA	NA	NA	NA	NA	NA	NA	NA	NA	NA	NA	NA	NA	NA
hsa-miR-3660	5.67052	-5.35665	0.167688	0.285514	0	5.77155	-5.40761	0.152677	0.197415	0	4.8752	-4.92061	0.203204	0.256663	0	NA	NA	NA	NA	NA
hsa-miR-4781-3p	5.76633	-5.38014	0.00952448	0.0241287	1	5.86907	-5.43095	0.00566804	0.00951136	1	4.95757	-4.94407	0.0157551	0.0243829	1	NA	NA	NA	NA	NA
hsa-miR-514a-3p	NA	NA	NA	NA	NA	NA	NA	NA	NA	NA	NA	NA	NA	NA	NA	NA	NA	NA	NA	NA
hsa-miR-6845-5p	NA	NA	NA	NA	NA	NA	NA	NA	NA	NA	NA	NA	NA	NA	NA	NA	NA	NA	NA	NA
hsa-miR-4999-5p	5.45349	-5.30052	0.163485	0.281221	0	5.55066	-5.35149	0.14666	0.191415	0	4.68861	-4.86449	0.198796	0.252986	0	NA	NA	NA	NA	NA
hsa-miR-6511b-5p	4.75499	-5.10139	0.00743855	0.0191342	1	4.83972	-5.15196	0.00352187	0.00601893	1	4.08808	-4.66528	0.0127014	0.0199492	1	NA	NA	NA	NA	NA
hsa-miR-3917	5.42251	-5.29222	0.000150088	0.000545539	1	5.51912	-5.34316	3.63e-05	7.57e-05	1	4.66197	-4.85618	0.000370894	0.000699566	1	NA	NA	NA	NA	NA
hsa-miR-3944-3p	5.5865	-5.3349	0.165789	0.283434	0	5.68603	-5.38584	0.150059	0.194937	0	4.80296	-4.89886	0.201192	0.254884	0	NA	NA	NA	NA	NA
hsa-miR-514a-5p	NA	NA	NA	NA	NA	NA	NA	NA	NA	NA	NA	NA	NA	NA	NA	NA	NA	NA	NA	NA
hsa-miR-548aq-5p	5.47865	-5.30693	0.168391	0.286128	0	5.57627	-5.35789	0.152124	0.197005	0	4.71024	-4.8709	0.204085	0.257391	0	NA	NA	NA	NA	NA
hsa-miR-6888-3p	5.39066	-5.28499	0.000135405	0.000507616	1	5.4867	-5.33703	3.29e-05	6.88e-05	1	4.63459	-4.84918	0.000339826	0.000646742	1	NA	NA	NA	NA	NA
hsa-miR-1827	7.56587	1.73201	0.308353	0.420719	0	2.05315	-2.75531	0.0710236	0.104285	0	4.52344	0.9649	0.647764	0.680797	0	NA	NA	NA	NA	NA
hsa-miR-3121-3p	5.17016	-5.22368	0.171168	0.287921	0	5.26228	-5.27466	0.153008	0.197536	0	4.44502	-4.78765	0.207491	0.259749	0	NA	NA	NA	NA	NA
hsa-miR-3141	5.48425	-5.30822	0.165204	0.283013	0	5.58196	-5.35916	0.148743	0.193529	0	4.71505	-4.87219	0.200652	0.254581	0	NA	NA	NA	NA	NA
hsa-miR-4428	NA	NA	NA	NA	NA	NA	NA	NA	NA	NA	NA	NA	NA	NA	NA	NA	NA	NA	NA	NA
hsa-miR-4468	5.33973	-5.26993	0.176516	0.292615	0	5.43487	-5.32089	0.160064	0.203496	0	4.5908	-4.8339	0.213104	0.264813	0	NA	NA	NA	NA	NA
hsa-miR-5188	NA	NA	NA	NA	NA	NA	NA	NA	NA	NA	NA	NA	NA	NA	NA	NA	NA	NA	NA	NA
hsa-miR-548al	5.50656	-5.31404	0.169725	0.287227	0	5.60467	-5.36499	0.153838	0.198301	0	4.73423	-4.87801	0.205536	0.258834	0	NA	NA	NA	NA	NA
hsa-miR-548ap-5p	NA	NA	NA	NA	NA	NA	NA	NA	NA	NA	NA	NA	NA	NA	NA	NA	NA	NA	NA	NA
hsa-miR-4482-3p	5.19806	-5.23119	0.175526	0.291729	0	5.29068	-5.28215	0.157937	0.201714	0	4.46901	-4.79516	0.212162	0.26403	0	NA	NA	NA	NA	NA
hsa-miR-548v	5.34668	-5.27161	0.177835	0.293815	0	5.44194	-5.32256	0.164814	0.208581	0	4.59678	-4.83558	0.216459	0.26663	0	NA	NA	NA	NA	NA
hsa-miR-3941	4.93394	-5.15626	0.179035	0.294633	0	5.02185	-5.20725	0.159771	0.203433	0	4.24193	-4.72023	0.216325	0.26663	0	NA	NA	NA	NA	NA
hsa-miR-4634	4.93394	-5.15626	0.179035	0.294633	0	5.02185	-5.20725	0.159771	0.203433	0	4.24193	-4.72023	0.216325	0.26663	0	NA	NA	NA	NA	NA
hsa-miR-4738-3p	5.2231	-5.23788	0.180641	0.295531	0	5.31616	-5.28883	0.172575	0.216758	0	4.49053	-4.80185	0.219697	0.269831	0	NA	NA	NA	NA	NA
hsa-miR-6775-3p	5.09903	-5.20341	0.174786	0.291077	0	5.18988	-5.25437	0.156426	0.200091	0	4.38386	-4.76738	0.211517	0.263616	0	NA	NA	NA	NA	NA
hsa-miR-548ah-3p	5.16436	-5.22101	0.0441789	0.0982275	1	5.25638	-5.27188	0.034695	0.0530929	1	4.44003	-4.78495	0.0629221	0.0918294	0	NA	NA	NA	NA	NA
hsa-miR-6869-5p	2.64222	-4.25505	0.277458	0.391155	0	2.6893	-4.30603	0.246622	0.28567	0	7.53256	1.21687	0.695307	0.724457	0	NA	NA	NA	NA	NA
hsa-miR-7110-3p	4.96518	-5.16563	0.000340302	0.00113344	1	5.05365	-5.21699	8.05e-05	0.000159487	1	4.26879	-4.72967	0.000770722	0.00140056	1	NA	NA	NA	NA	NA
hsa-miR-4306	2.59165	-4.22868	0.0674855	0.140343	0	2.63783	-4.28004	0.0442234	0.0668158	1	6.3765	0.874271	0.709015	0.737829	0	NA	NA	NA	NA	NA
hsa-miR-4455	NA	NA	NA	NA	NA	NA	NA	NA	NA	NA	NA	NA	NA	NA	NA	NA	NA	NA	NA	NA
hsa-miR-6784-3p	4.88785	-5.14223	0.00412668	0.0113484	1	4.97494	-5.19311	0.00167381	0.00292654	1	4.2023	-4.70618	0.00742709	0.0119998	1	NA	NA	NA	NA	NA
hsa-miR-6875-5p	NA	NA	NA	NA	NA	NA	NA	NA	NA	NA	NA	NA	NA	NA	NA	NA	NA	NA	NA	NA
hsa-miR-6879-3p	NA	NA	NA	NA	NA	NA	NA	NA	NA	NA	NA	NA	NA	NA	NA	NA	NA	NA	NA	NA
hsa-miR-218-5p	4.62349	-5.06243	0.033656	0.0779402	1	4.70587	-5.11342	0.0237729	0.0370591	1	4.23767	-3.66473	0.0663069	0.096436	0	NA	NA	NA	NA	NA
hsa-miR-4289	3.98979	-4.84936	0.00201651	0.00585347	1	4.06088	-4.90015	0.00052803	0.000972134	1	5.26879	-0.867237	0.611708	0.649363	0	NA	NA	NA	NA	NA
hsa-miR-4765	4.69685	-5.08503	0.184619	0.299695	0	4.78053	-5.13601	0.163866	0.207697	0	4.03809	-4.649	0.222666	0.272291	0	NA	NA	NA	NA	NA
hsa-miR-6766-3p	4.7385	-5.09877	0.000206765	0.000729348	1	4.82293	-5.15071	5.27e-05	0.000107538	1	4.0739	-4.66293	0.00051081	0.000948646	1	NA	NA	NA	NA	NA
hsa-miR-3140-5p	4.48032	-5.0172	0.19609	0.314837	0	4.56015	-5.0682	0.174478	0.21849	0	3.85193	-4.58118	0.235305	0.286916	0	NA	NA	NA	NA	NA
hsa-miR-5695	NA	NA	NA	NA	NA	NA	NA	NA	NA	NA	NA	NA	NA	NA	NA	NA	NA	NA	NA	NA
hsa-miR-3161	NA	NA	NA	NA	NA	NA	NA	NA	NA	NA	NA	NA	NA	NA	NA	NA	NA	NA	NA	NA
hsa-miR-4684-5p	4.64704	-5.06804	0.00654526	0.0170462	1	4.72984	-5.1185	0.00294051	0.00506563	1	3.99527	-4.6319	0.0113447	0.0179183	1	NA	NA	NA	NA	NA
hsa-miR-570-3p	5.04952	-2.57772	0.366966	0.478601	0	4.40691	-5.01813	0.182683	0.227061	0	3.7225	-4.53116	0.244959	0.296974	0	NA	NA	NA	NA	NA
hsa-miR-6861-5p	NA	NA	NA	NA	NA	NA	NA	NA	NA	NA	NA	NA	NA	NA	NA	NA	NA	NA	NA	NA
hsa-miR-11399	NA	NA	NA	NA	NA	NA	NA	NA	NA	NA	NA	NA	NA	NA	NA	NA	NA	NA	NA	NA
hsa-miR-4762-5p	4.57677	-5.04649	0.0330125	0.076876	1	4.65832	-5.0973	0.0235216	0.0368049	1	3.93486	-4.61043	0.0489518	0.0721889	1	NA	NA	NA	NA	NA
hsa-miR-4802-5p	4.46176	-5.01047	0.195042	0.314172	0	4.54126	-5.0614	0.173114	0.217108	0	3.83598	-4.57444	0.234193	0.285972	0	NA	NA	NA	NA	NA
hsa-miR-610	NA	NA	NA	NA	NA	NA	NA	NA	NA	NA	NA	NA	NA	NA	NA	NA	NA	NA	NA	NA
hsa-miR-3674	NA	NA	NA	NA	NA	NA	NA	NA	NA	NA	NA	NA	NA	NA	NA	NA	NA	NA	NA	NA
hsa-miR-4640-5p	NA	NA	NA	NA	NA	NA	NA	NA	NA	NA	NA	NA	NA	NA	NA	NA	NA	NA	NA	NA
hsa-miR-503-5p	NA	NA	NA	NA	NA	NA	NA	NA	NA	NA	NA	NA	NA	NA	NA	NA	NA	NA	NA	NA
hsa-miR-1270	2.56079	-4.2097	0.282656	0.396477	0	2.60642	-4.26065	0.256308	0.294843	0	2.20163	-3.77366	0.335502	0.381047	0	NA	NA	NA	NA	NA
hsa-miR-4446-5p	3.99809	-4.85281	0.209224	0.330021	0	4.06933	-4.90381	0.183966	0.228315	0	3.43734	-4.41679	0.250148	0.301964	0	NA	NA	NA	NA	NA
hsa-miR-4653-3p	4.22938	-4.9333	0.203155	0.322885	0	4.30473	-4.98423	0.179708	0.224366	0	3.63619	-4.49726	0.243293	0.295378	0	NA	NA	NA	NA	NA
hsa-miR-4700-5p	NA	NA	NA	NA	NA	NA	NA	NA	NA	NA	NA	NA	NA	NA	NA	NA	NA	NA	NA	NA
hsa-miR-4721	1.32675	-3.26115	0.406522	0.519652	0	1.35039	-3.31211	0.382778	0.420602	0	1.14067	-2.82512	0.47211	0.516084	0	NA	NA	NA	NA	NA
hsa-miR-5699-5p	NA	NA	NA	NA	NA	NA	NA	NA	NA	NA	NA	NA	NA	NA	NA	NA	NA	NA	NA	NA
hsa-miR-6784-5p	NA	NA	NA	NA	NA	NA	NA	NA	NA	NA	NA	NA	NA	NA	NA	NA	NA	NA	NA	NA
hsa-miR-6851-5p	4.20521	-4.9251	0.208247	0.329102	0	4.28014	-4.97606	0.20358	0.246781	0	3.61541	-4.48907	0.251386	0.302674	0	NA	NA	NA	NA	NA
hsa-miR-6854-5p	4.10332	-4.88956	0.000510792	0.00166588	1	4.17643	-4.94001	0.000127748	0.00024893	1	3.52781	-4.45342	0.00115059	0.00205116	1	NA	NA	NA	NA	NA
hsa-miR-1302	NA	NA	NA	NA	NA	NA	NA	NA	NA	NA	NA	NA	NA	NA	NA	NA	NA	NA	NA	NA
hsa-miR-4712-3p	NA	NA	NA	NA	NA	NA	NA	NA	NA	NA	NA	NA	NA	NA	NA	NA	NA	NA	NA	NA
hsa-miR-4714-3p	4.03664	-4.86621	0.213773	0.335928	0	4.10857	-4.91716	0.191789	0.235223	0	3.47048	-4.43018	0.257229	0.30831	0	NA	NA	NA	NA	NA
hsa-miR-4796-5p	NA	NA	NA	NA	NA	NA	NA	NA	NA	NA	NA	NA	NA	NA	NA	NA	NA	NA	NA	NA
hsa-miR-6802-5p	NA	NA	NA	NA	NA	NA	NA	NA	NA	NA	NA	NA	NA	NA	NA	NA	NA	NA	NA	NA
hsa-miR-6846-3p	3.87873	-4.80912	0.216996	0.338368	0	3.94784	-4.86012	0.191226	0.234879	0	3.33472	-4.37309	0.258706	0.309227	0	NA	NA	NA	NA	NA
hsa-miR-1236-3p	3.80897	-4.78282	0.217089	0.338368	0	3.87683	-4.83381	0.190351	0.234701	0	3.27474	-4.3468	0.258804	0.309227	0	NA	NA	NA	NA	NA
hsa-miR-3189-5p	3.91952	-4.82349	0.045739	0.100891	1	3.98936	-4.87438	0.0326057	0.0502646	1	3.36979	-4.38744	0.0659865	0.0961354	0	NA	NA	NA	NA	NA
hsa-miR-3677-3p	NA	NA	NA	NA	NA	NA	NA	NA	NA	NA	NA	NA	NA	NA	NA	NA	NA	NA	NA	NA
hsa-miR-3689a-5p;hsa-miR-3689b-5p;hsa-miR-3689e	3.79012	-4.77573	0.217812	0.338459	0	3.85765	-4.82673	0.190916	0.234843	0	3.25854	-4.33971	0.2596	0.309396	0	NA	NA	NA	NA	NA
hsa-miR-622	NA	NA	NA	NA	NA	NA	NA	NA	NA	NA	NA	NA	NA	NA	NA	NA	NA	NA	NA	NA
hsa-miR-6735-5p	3.79954	-4.77928	0.217349	0.338368	0	3.86724	-4.83028	0.190519	0.234701	0	3.26664	-4.34326	0.259092	0.309227	0	NA	NA	NA	NA	NA
hsa-miR-6832-3p	NA	NA	NA	NA	NA	NA	NA	NA	NA	NA	NA	NA	NA	NA	NA	NA	NA	NA	NA	NA
hsa-miR-7705	NA	NA	NA	NA	NA	NA	NA	NA	NA	NA	NA	NA	NA	NA	NA	NA	NA	NA	NA	NA
hsa-miR-1249-5p	NA	NA	NA	NA	NA	NA	NA	NA	NA	NA	NA	NA	NA	NA	NA	NA	NA	NA	NA	NA
hsa-miR-548av-3p	3.61078	-4.70606	0.229333	0.349221	0	3.67511	-4.75707	0.20747	0.250043	0	3.10435	-4.27003	0.275403	0.325022	0	NA	NA	NA	NA	NA
hsa-miR-6893-5p	NA	NA	NA	NA	NA	NA	NA	NA	NA	NA	NA	NA	NA	NA	NA	NA	NA	NA	NA	NA
hsa-miR-1914-3p	3.58934	-4.69715	0.227745	0.348014	0	3.6533	-4.74815	0.199339	0.242346	0	3.08592	-4.26113	0.270617	0.321168	0	NA	NA	NA	NA	NA
hsa-miR-3064-3p	NA	NA	NA	NA	NA	NA	NA	NA	NA	NA	NA	NA	NA	NA	NA	NA	NA	NA	NA	NA
hsa-miR-4661-3p	NA	NA	NA	NA	NA	NA	NA	NA	NA	NA	NA	NA	NA	NA	NA	NA	NA	NA	NA	NA
hsa-miR-4787-5p	NA	NA	NA	NA	NA	NA	NA	NA	NA	NA	NA	NA	NA	NA	NA	NA	NA	NA	NA	NA
hsa-miR-6821-5p	NA	NA	NA	NA	NA	NA	NA	NA	NA	NA	NA	NA	NA	NA	NA	NA	NA	NA	NA	NA
hsa-miR-1226-5p	3.51586	-4.66719	0.233211	0.352554	0	3.5785	-4.71817	0.204454	0.247481	0	3.02274	-4.23116	0.276568	0.325941	0	NA	NA	NA	NA	NA
hsa-miR-184	149.157	0.211611	0.936677	0.960812	0	70.3525	-9.01502	3.88e-14	2.28e-13	1	101.733	-0.489999	0.758022	0.782086	0	28.6192	8.52499	0.0291783	0.101964	1
hsa-miR-3611	NA	NA	NA	NA	NA	NA	NA	NA	NA	NA	NA	NA	NA	NA	NA	NA	NA	NA	NA	NA
hsa-miR-3691-3p	3.60398	-4.70095	0.00636711	0.0166862	1	3.66819	-4.7509	0.00219659	0.00382454	1	3.0985	-4.26473	0.0111644	0.0176666	1	NA	NA	NA	NA	NA
hsa-miR-4685-5p	NA	NA	NA	NA	NA	NA	NA	NA	NA	NA	NA	NA	NA	NA	NA	NA	NA	NA	NA	NA
hsa-miR-5696	NA	NA	NA	NA	NA	NA	NA	NA	NA	NA	NA	NA	NA	NA	NA	NA	NA	NA	NA	NA
hsa-miR-659-3p	3.67352	-4.72992	0.226965	0.347514	0	3.73897	-4.78085	0.208748	0.250498	0	3.15829	-4.29388	0.272714	0.32275	0	NA	NA	NA	NA	NA
hsa-miR-6780b-5p	3.57238	-4.68999	0.230938	0.351025	0	3.63603	-4.74095	0.217818	0.259515	0	3.07133	-4.25396	0.277225	0.326261	0	NA	NA	NA	NA	NA
hsa-miR-765	NA	NA	NA	NA	NA	NA	NA	NA	NA	NA	NA	NA	NA	NA	NA	NA	NA	NA	NA	NA
hsa-miR-548am-3p	3.51932	-4.6695	0.0033486	0.00933142	1	3.58203	-4.72116	0.000878432	0.00156876	1	3.02572	-4.23359	0.00616904	0.0100829	1	NA	NA	NA	NA	NA
hsa-miR-6775-5p	NA	NA	NA	NA	NA	NA	NA	NA	NA	NA	NA	NA	NA	NA	NA	NA	NA	NA	NA	NA
hsa-miR-7854-3p	NA	NA	NA	NA	NA	NA	NA	NA	NA	NA	NA	NA	NA	NA	NA	NA	NA	NA	NA	NA
hsa-miR-342-3p	NA	NA	NA	NA	NA	NA	NA	NA	NA	NA	NA	NA	NA	NA	NA	NA	NA	NA	NA	NA
hsa-miR-4482-5p	NA	NA	NA	NA	NA	NA	NA	NA	NA	NA	NA	NA	NA	NA	NA	NA	NA	NA	NA	NA
hsa-miR-4733-5p	NA	NA	NA	NA	NA	NA	NA	NA	NA	NA	NA	NA	NA	NA	NA	NA	NA	NA	NA	NA
hsa-miR-6509-3p	NA	NA	NA	NA	NA	NA	NA	NA	NA	NA	NA	NA	NA	NA	NA	NA	NA	NA	NA	NA
hsa-miR-135a-5p	NA	NA	NA	NA	NA	NA	NA	NA	NA	NA	NA	NA	NA	NA	NA	NA	NA	NA	NA	NA
hsa-miR-10398-3p	NA	NA	NA	NA	NA	NA	NA	NA	NA	NA	NA	NA	NA	NA	NA	NA	NA	NA	NA	NA
hsa-miR-3144-5p	3.14528	-4.50817	0.0198835	0.0480422	1	3.20132	-4.55978	0.00932036	0.015362	1	2.70414	-4.07225	0.0316365	0.0474828	1	NA	NA	NA	NA	NA
hsa-miR-379-5p	3.08071	-4.47656	0.253019	0.369897	0	3.1356	-4.52753	0.222079	0.263462	0	3.02575	-3.0789	0.241063	0.293091	0	NA	NA	NA	NA	NA
hsa-miR-4686	NA	NA	NA	NA	NA	NA	NA	NA	NA	NA	NA	NA	NA	NA	NA	NA	NA	NA	NA	NA
hsa-miR-5697	NA	NA	NA	NA	NA	NA	NA	NA	NA	NA	NA	NA	NA	NA	NA	NA	NA	NA	NA	NA
hsa-miR-6505-5p	3.21333	-4.53727	0.246592	0.366165	0	3.27058	-4.58824	0.224133	0.265145	0	2.76264	-4.10124	0.294953	0.34568	0	NA	NA	NA	NA	NA
hsa-miR-6510-5p	3.09993	-4.48545	0.252071	0.369897	0	3.15516	-4.53642	0.228855	0.268304	0	3.04227	-3.08767	0.249665	0.301813	0	NA	NA	NA	NA	NA
hsa-miR-6818-5p	NA	NA	NA	NA	NA	NA	NA	NA	NA	NA	NA	NA	NA	NA	NA	NA	NA	NA	NA	NA
hsa-miR-7851-3p	3.12855	-4.49909	0.25062	0.369897	0	3.18429	-4.55011	0.219219	0.260771	0	2.68975	-4.06307	0.297063	0.34719	0	NA	NA	NA	NA	NA
hsa-miR-1269b	NA	NA	NA	NA	NA	NA	NA	NA	NA	NA	NA	NA	NA	NA	NA	NA	NA	NA	NA	NA
hsa-miR-3663-3p	NA	NA	NA	NA	NA	NA	NA	NA	NA	NA	NA	NA	NA	NA	NA	NA	NA	NA	NA	NA
hsa-miR-3682-3p	3.1371	-4.50246	0.250263	0.369897	0	3.193	-4.55341	0.227837	0.268006	0	2.69711	-4.06643	0.299098	0.348604	0	NA	NA	NA	NA	NA
hsa-miR-371a-5p	NA	NA	NA	NA	NA	NA	NA	NA	NA	NA	NA	NA	NA	NA	NA	NA	NA	NA	NA	NA
hsa-miR-4662a-3p	NA	NA	NA	NA	NA	NA	NA	NA	NA	NA	NA	NA	NA	NA	NA	NA	NA	NA	NA	NA
hsa-miR-4797-5p	3.09051	-4.48111	0.252534	0.369897	0	3.14557	-4.53207	0.226698	0.26742	0	2.65705	-4.04508	0.30166	0.350623	0	NA	NA	NA	NA	NA
hsa-miR-548u	NA	NA	NA	NA	NA	NA	NA	NA	NA	NA	NA	NA	NA	NA	NA	NA	NA	NA	NA	NA
hsa-miR-6758-3p	3.20503	-4.53307	0.247033	0.36617	0	3.26214	-4.58399	0.219498	0.260771	0	2.75551	-4.09704	0.295451	0.345784	0	NA	NA	NA	NA	NA
hsa-miR-6858-5p	NA	NA	NA	NA	NA	NA	NA	NA	NA	NA	NA	NA	NA	NA	NA	NA	NA	NA	NA	NA
hsa-miR-3179	3.08047	-4.47592	0.253087	0.369897	0	3.13536	-4.52684	0.227122	0.267542	0	2.64842	-4.03989	0.302284	0.350866	0	NA	NA	NA	NA	NA
hsa-miR-3610	NA	NA	NA	NA	NA	NA	NA	NA	NA	NA	NA	NA	NA	NA	NA	NA	NA	NA	NA	NA
hsa-miR-455-5p	NA	NA	NA	NA	NA	NA	NA	NA	NA	NA	NA	NA	NA	NA	NA	NA	NA	NA	NA	NA
hsa-miR-4774-5p	3.09535	-4.4828	0.252354	0.369897	0	3.1505	-4.53371	0.228468	0.268304	0	2.66121	-4.04677	0.301457	0.350623	0	NA	NA	NA	NA	NA
hsa-miR-548at-3p	2.90174	-4.39061	0.262316	0.37875	0	2.95344	-4.44163	0.232194	0.271218	0	2.49476	-3.95458	0.312681	0.358988	0	NA	NA	NA	NA	NA
hsa-miR-6865-3p	NA	NA	NA	NA	NA	NA	NA	NA	NA	NA	NA	NA	NA	NA	NA	NA	NA	NA	NA	NA
hsa-miR-4747-5p	NA	NA	NA	NA	NA	NA	NA	NA	NA	NA	NA	NA	NA	NA	NA	NA	NA	NA	NA	NA
hsa-miR-4757-3p	NA	NA	NA	NA	NA	NA	NA	NA	NA	NA	NA	NA	NA	NA	NA	NA	NA	NA	NA	NA
hsa-miR-504-5p	NA	NA	NA	NA	NA	NA	NA	NA	NA	NA	NA	NA	NA	NA	NA	NA	NA	NA	NA	NA
hsa-miR-5703	2.81635	-4.34739	0.26708	0.382863	0	2.86653	-4.3984	0.236938	0.275987	0	2.42134	-3.91136	0.318037	0.364148	0	NA	NA	NA	NA	NA
hsa-miR-6716-3p	NA	NA	NA	NA	NA	NA	NA	NA	NA	NA	NA	NA	NA	NA	NA	NA	NA	NA	NA	NA
hsa-miR-6819-3p	NA	NA	NA	NA	NA	NA	NA	NA	NA	NA	NA	NA	NA	NA	NA	NA	NA	NA	NA	NA
hsa-miR-7846-3p	2.97079	-4.42358	0.258723	0.37616	0	3.02372	-4.47449	0.23053	0.269653	0	2.55412	-3.98755	0.308636	0.356324	0	NA	NA	NA	NA	NA
hsa-miR-219b-5p	2.65597	-4.26318	0.276534	0.390857	0	2.70329	-4.31417	0.260054	0.298725	0	2.28345	-3.82714	0.328646	0.374772	0	NA	NA	NA	NA	NA
hsa-miR-4639-3p	NA	NA	NA	NA	NA	NA	NA	NA	NA	NA	NA	NA	NA	NA	NA	NA	NA	NA	NA	NA
hsa-miR-4779	NA	NA	NA	NA	NA	NA	NA	NA	NA	NA	NA	NA	NA	NA	NA	NA	NA	NA	NA	NA
hsa-miR-6501-5p	NA	NA	NA	NA	NA	NA	NA	NA	NA	NA	NA	NA	NA	NA	NA	NA	NA	NA	NA	NA
hsa-miR-6505-3p	NA	NA	NA	NA	NA	NA	NA	NA	NA	NA	NA	NA	NA	NA	NA	NA	NA	NA	NA	NA
hsa-miR-676-3p	NA	NA	NA	NA	NA	NA	NA	NA	NA	NA	NA	NA	NA	NA	NA	NA	NA	NA	NA	NA
hsa-miR-6767-5p	2.77856	-4.32749	0.269294	0.38418	0	2.82806	-4.37845	0.250802	0.290109	0	2.38885	-3.89146	0.320523	0.366498	0	NA	NA	NA	NA	NA
hsa-miR-6799-5p	NA	NA	NA	NA	NA	NA	NA	NA	NA	NA	NA	NA	NA	NA	NA	NA	NA	NA	NA	NA
hsa-miR-6818-3p	2.85925	-4.36833	0.264765	0.38097	0	2.91019	-4.41924	0.236591	0.275967	0	2.45822	-3.9323	0.315434	0.361658	0	NA	NA	NA	NA	NA
hsa-miR-6862-5p	2.24004	-4.01751	0.305412	0.418565	0	2.27995	-4.06852	0.285504	0.323081	0	1.92586	-3.58148	0.360895	0.404988	0	NA	NA	NA	NA	NA
hsa-miR-6867-3p	NA	NA	NA	NA	NA	NA	NA	NA	NA	NA	NA	NA	NA	NA	NA	NA	NA	NA	NA	NA
hsa-miR-933	NA	NA	NA	NA	NA	NA	NA	NA	NA	NA	NA	NA	NA	NA	NA	NA	NA	NA	NA	NA
hsa-miR-548a-3p	NA	NA	NA	NA	NA	NA	NA	NA	NA	NA	NA	NA	NA	NA	NA	NA	NA	NA	NA	NA
hsa-miR-1234-3p	NA	NA	NA	NA	NA	NA	NA	NA	NA	NA	NA	NA	NA	NA	NA	NA	NA	NA	NA	NA
hsa-miR-145-5p	NA	NA	NA	NA	NA	NA	NA	NA	NA	NA	NA	NA	NA	NA	NA	NA	NA	NA	NA	NA
hsa-miR-1909-3p	2.74027	-4.30702	0.271584	0.385474	0	2.78909	-4.35793	0.244407	0.283499	0	2.35593	-3.87099	0.323094	0.368938	0	NA	NA	NA	NA	NA
hsa-miR-3118	NA	NA	NA	NA	NA	NA	NA	NA	NA	NA	NA	NA	NA	NA	NA	NA	NA	NA	NA	NA
hsa-miR-4659a-5p	NA	NA	NA	NA	NA	NA	NA	NA	NA	NA	NA	NA	NA	NA	NA	NA	NA	NA	NA	NA
hsa-miR-4710	NA	NA	NA	NA	NA	NA	NA	NA	NA	NA	NA	NA	NA	NA	NA	NA	NA	NA	NA	NA
hsa-miR-4712-5p	NA	NA	NA	NA	NA	NA	NA	NA	NA	NA	NA	NA	NA	NA	NA	NA	NA	NA	NA	NA
hsa-miR-4747-3p	NA	NA	NA	NA	NA	NA	NA	NA	NA	NA	NA	NA	NA	NA	NA	NA	NA	NA	NA	NA
hsa-miR-4763-5p	NA	NA	NA	NA	NA	NA	NA	NA	NA	NA	NA	NA	NA	NA	NA	NA	NA	NA	NA	NA
hsa-miR-6840-5p	NA	NA	NA	NA	NA	NA	NA	NA	NA	NA	NA	NA	NA	NA	NA	NA	NA	NA	NA	NA
hsa-miR-718	NA	NA	NA	NA	NA	NA	NA	NA	NA	NA	NA	NA	NA	NA	NA	NA	NA	NA	NA	NA
hsa-miR-10396a-5p	2.52721	-4.19148	0.04029	0.0912804	1	2.57224	-4.2427	0.0210542	0.0331932	1	2.17275	-3.75549	0.0603823	0.0885816	0	NA	NA	NA	NA	NA
hsa-miR-139-3p	NA	NA	NA	NA	NA	NA	NA	NA	NA	NA	NA	NA	NA	NA	NA	NA	NA	NA	NA	NA
hsa-miR-1913	NA	NA	NA	NA	NA	NA	NA	NA	NA	NA	NA	NA	NA	NA	NA	NA	NA	NA	NA	NA
hsa-miR-203b-5p	NA	NA	NA	NA	NA	NA	NA	NA	NA	NA	NA	NA	NA	NA	NA	NA	NA	NA	NA	NA
hsa-miR-3158-5p	NA	NA	NA	NA	NA	NA	NA	NA	NA	NA	NA	NA	NA	NA	NA	NA	NA	NA	NA	NA
hsa-miR-3680-3p	NA	NA	NA	NA	NA	NA	NA	NA	NA	NA	NA	NA	NA	NA	NA	NA	NA	NA	NA	NA
hsa-miR-378h	NA	NA	NA	NA	NA	NA	NA	NA	NA	NA	NA	NA	NA	NA	NA	NA	NA	NA	NA	NA
hsa-miR-3908	NA	NA	NA	NA	NA	NA	NA	NA	NA	NA	NA	NA	NA	NA	NA	NA	NA	NA	NA	NA
hsa-miR-3939	NA	NA	NA	NA	NA	NA	NA	NA	NA	NA	NA	NA	NA	NA	NA	NA	NA	NA	NA	NA
hsa-miR-4665-5p	2.60802	-4.23424	0.0409382	0.0917724	1	2.65449	-4.28449	0.0222257	0.0348426	1	2.24223	-3.79808	0.0612219	0.0895026	0	NA	NA	NA	NA	NA
hsa-miR-516b-5p	NA	NA	NA	NA	NA	NA	NA	NA	NA	NA	NA	NA	NA	NA	NA	NA	NA	NA	NA	NA
hsa-miR-597-3p	2.51407	-4.18348	0.28569	0.400061	0	2.55886	-4.23448	0.254869	0.293724	0	2.16146	-3.74745	0.338895	0.384354	0	NA	NA	NA	NA	NA
hsa-miR-6765-5p	NA	NA	NA	NA	NA	NA	NA	NA	NA	NA	NA	NA	NA	NA	NA	NA	NA	NA	NA	NA
hsa-miR-6794-3p	NA	NA	NA	NA	NA	NA	NA	NA	NA	NA	NA	NA	NA	NA	NA	NA	NA	NA	NA	NA
hsa-miR-147a	NA	NA	NA	NA	NA	NA	NA	NA	NA	NA	NA	NA	NA	NA	NA	NA	NA	NA	NA	NA
hsa-miR-3186-3p	2.39448	-4.11238	0.294031	0.407814	0	2.43714	-4.16329	0.270617	0.309171	0	2.05864	-3.67634	0.348212	0.393368	0	NA	NA	NA	NA	NA
hsa-miR-3198	NA	NA	NA	NA	NA	NA	NA	NA	NA	NA	NA	NA	NA	NA	NA	NA	NA	NA	NA	NA
hsa-miR-4426	2.39856	-4.11643	0.0739902	0.15198	0	2.44129	-4.16766	0.0479673	0.071951	1	2.06215	-3.68044	0.104089	0.14538	0	NA	NA	NA	NA	NA
hsa-miR-4448	NA	NA	NA	NA	NA	NA	NA	NA	NA	NA	NA	NA	NA	NA	NA	NA	NA	NA	NA	NA
hsa-miR-4530	NA	NA	NA	NA	NA	NA	NA	NA	NA	NA	NA	NA	NA	NA	NA	NA	NA	NA	NA	NA
hsa-miR-455-3p	NA	NA	NA	NA	NA	NA	NA	NA	NA	NA	NA	NA	NA	NA	NA	NA	NA	NA	NA	NA
hsa-miR-548i	NA	NA	NA	NA	NA	NA	NA	NA	NA	NA	NA	NA	NA	NA	NA	NA	NA	NA	NA	NA
hsa-miR-6870-5p	NA	NA	NA	NA	NA	NA	NA	NA	NA	NA	NA	NA	NA	NA	NA	NA	NA	NA	NA	NA
hsa-miR-10396a-3p	NA	NA	NA	NA	NA	NA	NA	NA	NA	NA	NA	NA	NA	NA	NA	NA	NA	NA	NA	NA
hsa-miR-1915-3p	NA	NA	NA	NA	NA	NA	NA	NA	NA	NA	NA	NA	NA	NA	NA	NA	NA	NA	NA	NA
hsa-miR-3163	NA	NA	NA	NA	NA	NA	NA	NA	NA	NA	NA	NA	NA	NA	NA	NA	NA	NA	NA	NA
hsa-miR-4449	NA	NA	NA	NA	NA	NA	NA	NA	NA	NA	NA	NA	NA	NA	NA	NA	NA	NA	NA	NA
hsa-miR-5187-3p	2.24958	-4.02356	0.304678	0.418565	0	2.28966	-4.0746	0.276937	0.315958	0	1.93407	-3.58753	0.360077	0.404608	0	NA	NA	NA	NA	NA
hsa-miR-548av-5p	NA	NA	NA	NA	NA	NA	NA	NA	NA	NA	NA	NA	NA	NA	NA	NA	NA	NA	NA	NA
hsa-miR-597-5p	NA	NA	NA	NA	NA	NA	NA	NA	NA	NA	NA	NA	NA	NA	NA	NA	NA	NA	NA	NA
hsa-miR-6780a-5p	NA	NA	NA	NA	NA	NA	NA	NA	NA	NA	NA	NA	NA	NA	NA	NA	NA	NA	NA	NA
hsa-miR-6836-5p	NA	NA	NA	NA	NA	NA	NA	NA	NA	NA	NA	NA	NA	NA	NA	NA	NA	NA	NA	NA
hsa-miR-6855-3p	NA	NA	NA	NA	NA	NA	NA	NA	NA	NA	NA	NA	NA	NA	NA	NA	NA	NA	NA	NA
hsa-miR-138-2-3p	NA	NA	NA	NA	NA	NA	NA	NA	NA	NA	NA	NA	NA	NA	NA	NA	NA	NA	NA	NA
hsa-miR-3064-5p	2.20212	-3.99224	0.308494	0.420719	0	2.24136	-4.04321	0.282041	0.320903	0	1.89326	-3.55621	0.364322	0.408292	0	NA	NA	NA	NA	NA
hsa-miR-3619-5p	NA	NA	NA	NA	NA	NA	NA	NA	NA	NA	NA	NA	NA	NA	NA	NA	NA	NA	NA	NA
hsa-miR-3648	2.18117	-3.97863	0.310161	0.422304	0	2.22003	-4.02963	0.279493	0.318439	0	1.87525	-3.5426	0.366176	0.409826	0	NA	NA	NA	NA	NA
hsa-miR-4436b-3p	NA	NA	NA	NA	NA	NA	NA	NA	NA	NA	NA	NA	NA	NA	NA	NA	NA	NA	NA	NA
hsa-miR-4662a-5p	NA	NA	NA	NA	NA	NA	NA	NA	NA	NA	NA	NA	NA	NA	NA	NA	NA	NA	NA	NA
hsa-miR-4758-3p	NA	NA	NA	NA	NA	NA	NA	NA	NA	NA	NA	NA	NA	NA	NA	NA	NA	NA	NA	NA
hsa-miR-545-3p	NA	NA	NA	NA	NA	NA	NA	NA	NA	NA	NA	NA	NA	NA	NA	NA	NA	NA	NA	NA
hsa-miR-548aw	NA	NA	NA	NA	NA	NA	NA	NA	NA	NA	NA	NA	NA	NA	NA	NA	NA	NA	NA	NA
hsa-miR-548x-5p	NA	NA	NA	NA	NA	NA	NA	NA	NA	NA	NA	NA	NA	NA	NA	NA	NA	NA	NA	NA
hsa-miR-6776-3p	NA	NA	NA	NA	NA	NA	NA	NA	NA	NA	NA	NA	NA	NA	NA	NA	NA	NA	NA	NA
hsa-miR-6813-3p	NA	NA	NA	NA	NA	NA	NA	NA	NA	NA	NA	NA	NA	NA	NA	NA	NA	NA	NA	NA
hsa-miR-6838-3p	NA	NA	NA	NA	NA	NA	NA	NA	NA	NA	NA	NA	NA	NA	NA	NA	NA	NA	NA	NA
hsa-miR-6847-3p	NA	NA	NA	NA	NA	NA	NA	NA	NA	NA	NA	NA	NA	NA	NA	NA	NA	NA	NA	NA
hsa-miR-6855-5p	NA	NA	NA	NA	NA	NA	NA	NA	NA	NA	NA	NA	NA	NA	NA	NA	NA	NA	NA	NA
hsa-miR-6886-3p	NA	NA	NA	NA	NA	NA	NA	NA	NA	NA	NA	NA	NA	NA	NA	NA	NA	NA	NA	NA
hsa-miR-7108-3p	NA	NA	NA	NA	NA	NA	NA	NA	NA	NA	NA	NA	NA	NA	NA	NA	NA	NA	NA	NA
hsa-miR-8075	NA	NA	NA	NA	NA	NA	NA	NA	NA	NA	NA	NA	NA	NA	NA	NA	NA	NA	NA	NA
hsa-miR-1233-3p	2.1223	-3.93865	0.315095	0.427289	0	2.16012	-3.98959	0.292114	0.330112	0	1.82464	-3.50262	0.371657	0.413768	0	NA	NA	NA	NA	NA
hsa-miR-153-3p	2.09814	-3.9224	0.317115	0.427594	0	2.13552	-3.97336	0.293345	0.331056	0	1.80386	-3.48637	0.373899	0.415717	0	NA	NA	NA	NA	NA
hsa-miR-1538	NA	NA	NA	NA	NA	NA	NA	NA	NA	NA	NA	NA	NA	NA	NA	NA	NA	NA	NA	NA
hsa-miR-3191-3p	NA	NA	NA	NA	NA	NA	NA	NA	NA	NA	NA	NA	NA	NA	NA	NA	NA	NA	NA	NA
hsa-miR-4648	NA	NA	NA	NA	NA	NA	NA	NA	NA	NA	NA	NA	NA	NA	NA	NA	NA	NA	NA	NA
hsa-miR-4690-3p	NA	NA	NA	NA	NA	NA	NA	NA	NA	NA	NA	NA	NA	NA	NA	NA	NA	NA	NA	NA
hsa-miR-6737-3p	NA	NA	NA	NA	NA	NA	NA	NA	NA	NA	NA	NA	NA	NA	NA	NA	NA	NA	NA	NA
hsa-miR-6792-5p	NA	NA	NA	NA	NA	NA	NA	NA	NA	NA	NA	NA	NA	NA	NA	NA	NA	NA	NA	NA
hsa-miR-6854-3p	2.17139	-3.97118	0.311077	0.422862	0	2.21008	-4.02207	0.283825	0.321795	0	1.86684	-3.53515	0.367193	0.410421	0	NA	NA	NA	NA	NA
hsa-miR-6889-3p	NA	NA	NA	NA	NA	NA	NA	NA	NA	NA	NA	NA	NA	NA	NA	NA	NA	NA	NA	NA
hsa-miR-6892-5p	2.11115	-3.93035	0.0145103	0.0357836	1	2.14877	-3.98028	0.00405082	0.00690876	1	1.81505	-3.49414	0.0238103	0.0363828	1	NA	NA	NA	NA	NA
[truncated: 263 more rows]

## Sheet: Supplementary Table 5
Supplementary Table 5. The mean Ct value for miR-1246 and U6 in DiFi cells and extracellular compartments by qRT-PCR analysis.
[truncated: 4 more rows]

[truncated: 5 more sheets: Supplementary Table 6, Supplementary Table 7, Supplementary Table 8 , Supplementary Table 9, Supplementary Table 10]
