# Supplementary material for: Supermeres are functional extracellular nanoparticles replete with disease biomarkers and therapeutic targets
Source: Nat Cell Biol. 2021 Dec 9;23(12):1240–54. doi: 10.1038/s41556-021-00805-8 (PMC8656144; doi:10.1038/s41556-021-00805-8)
Supplement: Source Data Fig. 1 — Statistical source data. [file 41556_2021_805_MOESM3_ESM.xlsx]

## Sheet: Fig. 1c 
	Exomere and supermere heights and diameters measured by AFM
	AFM_fluid_Diameter(nm)	DiFi_Exomere	DiFi_Supermere	MDA_Exomere	MDA_Supermere				AFM_fluid_height(nm)	DiFi_Exomere	DiFi_Supermere	DiFi_sEV	Non-vesicular
		30	28	32	32					10.2	6.6	20.2	2
		30	28	18	40					12	8.2	22	2.2
		30	28	36	30					9	4	20	2
		30	28	36	22					10.2	8	20.4	1.2
		30	30	36	20					12	6	20.8	22
		30	30	36	30					12.2	6	22	3
		36	30	36	30					10.4	8	24	3
		36	30	36	30					10.4	8.2	26	2
		36	30	36	30					9	6	24	1
		36	30	36	30					9.8	8	26	1.5
		36	30	36	30
		36	30	30	30
		32	30	30	30
		32	30	30	30
		32	30	30	30
		32	30	30	30
		32	30	30	30
		28	30	30	30
		28	30	30	30
		30	30	32	30
		30	32	32	32
		30	32	32	32
		30	32	32	32
		30	32	32	32
		30	32	32	32
		30	32	30	32
		30	32	30	32
		30	32	30	32
		34	26	30	26
		36	26	30	26
		36	26	28	26
		36	26	28	26
		36	26	28	26
		30	26	28	34
		30	26	28	32
		30	26	36	30
		30	30	36	30
		30	30	36	30
		30	30	36	30
		36	30	36	30
		36	30	36	30
		36	34	36	30
		36	30	40	30
		36	30	40	30
		32	30	40	30
		32	30	40	30
		32	30	40	30
		32	30	40	28
		32	30	42	28
		32	30	42	28
		32	28	42	28
		34	28	42	28
		34	28	42	28
		34	28	42	28
		34	28	42	28
		34	28	40	28
		30	28	30	28
		30	28	30	28
		30	28	30	30
		30	28	30	30
		30	28	30	30
		30	30	30	30
		34	30	30	30
		34	30	30	30
		34	30	36	36
		34	30	36	36
		34	30	36	36
		34	30	36	36
		34	32	36	36
		32	32	36	36
		32	32	36	30
		32	30	34	26
		32	30	34	26
		32	30	34	26
		32	26	34	26
		32	26	34	26
		32	26	30	26
		32	26	30	26
		32	26	30	26
		32	26	30	26
		32	26	30	28
		32	26	30	28
		32	26	30	28
		30	28	36	28
		32	28	36	28
		32	28	36	28
		32	28	36	28
		32	28	36	30
		32	28	36	30
		32	28	32	30
		32	30	38	30
		32	30	38	28
		32	30	38	28
		30	30	34	28
		30	28	34	28
		30	28	34	28
		30	28	34	28
		30	28	34	28
		30	28	32	32
		30	28	32	32
		30	28	32	32
		30	32	32	32
		30	32	32	32
		30	32	32	32
		32	32	32	32
		32	32	32	28
		32	32	32	28
		32	28	32	28
		32	28	32
		32	28
		32	28
		36	28
		40	30
		40	24
		40	24
		40	24
		38	24
		38	24
		40	24
		40	24
		40	24
		42	24
		44	26
		44	26
		44	26
		44	26
		44	26
		44	26
		46	26
		46	26
		46	24
		46	24
		46	24
		46	24
		--	24
		--

## Sheet: Fig. 1d 
Normalized Fluorescence of vesicle and particle uptake
MDA-MB-231 Cell	DMSO			DiFi sEV-P			DiFi Exomere			DiFi Supermere
Time (Hr)	Norm 1	Norm 2	Norm 3	Norm 1	Norm 2	Norm 3	Norm 1	Norm 2	Norm 3	Norm 1	Norm 2	Norm 3
0	1	1	1	1	1	1	1	1	1	1	1	1
0.25	0.994327	0.994231	0.99357	0.994169	0.994672	1.00137	0.992177	0.993504	1.00266	0.986863	0.99026	0.981823
0.5	0.992504	0.992267	0.992057	0.992866	0.994748	1.00247	0.989495	0.993023	1.00095	0.989218	0.987337	0.981221
0.75	0.992531	0.992399	0.992022	0.995168	0.997661	1.00664	0.990294	0.995254	1.00026	0.989954	0.98985	0.982348
1	0.992115	0.992001	0.99165	0.996395	1.00033	1.01302	0.99412	0.996245	1.00393	0.988838	0.992339	0.982788
1.25	0.992088	0.991904	0.991757	0.997504	1.00289	1.0162	0.991183	0.995532	1.00283	0.989783	0.992903	0.984672
1.5	0.992124	0.991709	0.991889	0.998544	1.00471	1.01931	0.994732	0.996583	1.00351	0.991294	0.995223	0.985939
1.75	0.992053	0.991612	0.99165	0.999425	1.00652	1.02168	0.993888	0.997259	1.00387	0.991805	0.996908	0.987282
2	0.991982	0.991966	0.991385	1.00656	1.00755	1.0205	0.994546	0.996771	1.00452	0.993284	0.99806	0.987969
2.25	0.991646	0.991585	0.99104	1.00614	1.01038	1.02665	0.995382	0.998145	1.00529	0.995143	1.00066	0.988394
2.5	0.991566	0.991497	0.990748	1.00528	1.01213	1.03074	0.998072	1.00114	1.00716	0.99715	1.00268	0.992819
2.75	0.992106	0.992001	0.991314	1.00577	1.0125	1.03391	0.998304	0.99979	1.00665	0.99584	1.00244	0.991236
3	0.992239	0.991833	0.992066	1.00823	1.01492	1.0351	0.995629	0.998611	1.00454	0.997026	1.00015	0.990386
3.25	0.992195	0.992134	0.99135	1.00608	1.01831	1.0403	0.99663	1.00079	1.00638	1.0002	1.00517	0.991869
3.5	0.991973	0.992107	0.992066	1.00917	1.01565	1.04025	0.994561	0.998596	1.00471	0.998133	1.00207	0.988734
3.75	0.991584	0.991709	0.990845	1.01023	1.02205	1.04355	0.999484	1.00101	1.00848	1.00194	1.00448	0.991714
4	0.991575	0.991355	0.991279	1.0126	1.017	1.04533	0.99802	1.00153	1.00751	1.00301	1.00404	0.988209
4.25	0.991469	0.991417	0.991217	1.0109	1.02063	1.04734	0.998184	1.00148	1.00644	1.00416	1.00447	0.989521
4.5	0.991398	0.99132	0.990845	1.01076	1.02345	1.04874	1.00085	1.00481	1.00873	1.00841	1.00934	0.990085
4.75	0.991257	0.991665	0.991642	1.01023	1.0225	1.05373	0.996032	1.00234	1.00544	1.00847	1.00635	0.989298
5	0.991611	0.991789	0.991173	1.0108	1.02172	1.05224	1.00025	1.00135	1.00597	1.00954	1.01042	0.989135
5.25	0.991655	0.991683	0.990801	1.01347	1.02248	1.05991	1.00298	1.00287	1.00795	1.01802	1.01012	0.99495
5.5	0.991354	0.991267	0.990872	1.01389	1.02464	1.06775	1.00596	1.00692	1.00983	1.02119	1.01467	0.997761
5.75	0.991584	0.991125	0.991102	1.01471	1.0249	1.06299	1.00334	1.00552	1.00831	1.01947	1.01201	0.996402
6	0.991637	0.991789	0.99104	1.01459	1.02461	1.07048	1.00123	1.00282	1.0102	1.0186	1.00973	0.997151
6.25	0.991832	0.992231	0.991332	1.01605	1.02036	1.06411	0.999171	1.00081	1.00839	1.01955	1.00899	0.995629
6.5	0.991699	0.992125	0.99127	1.02041	1.02405	1.07153	1.00459	1.00552	1.01322	1.0216	1.01337	0.99888
6.75	0.992274	0.992453	0.992606	1.02547	1.02437	1.07004	1.0029	1.00597	1.01368	1.02387	1.01471	0.998463
7	0.992239	0.992391	0.992261	1.0214	1.02825	1.06686	1.00091	1.00498	1.00865	1.02311	1.01351	0.997815
7.25	0.99231	0.992479	0.991986	1.02085	1.0287	1.065	1.00134	1.00448	1.00853	1.02223	1.01295	0.997753
7.5	0.992292	0.992249	0.991872	1.02718	1.03178	1.06786	1.00347	1.00688	1.00967	1.03095	1.01592	0.999884
7.75	0.992071	0.991904	0.991757	1.02961	1.02884	1.07344	1.00513	1.00685	1.01004	1.02811	1.01991	1.00073
8	0.991982	0.992028	0.991642	1.03042	1.03211	1.07745	1.00489	1.00898	1.0103	1.02995	1.018	1.00205
8.25	0.992044	0.992063	0.991801	1.02412	1.03247	1.07312	1.00531	1.01059	1.01257	1.03803	1.01791	1.00124
8.5	0.99223	0.992187	0.991677	1.02823	1.03276	1.0822	1.00678	1.01271	1.01225	1.034	1.02182	1.00151
8.75	0.992106	0.99247	0.992181	1.02856	1.03331	1.07782	1.00666	1.01249	1.01409	1.03303	1.02242	1.00204
9	0.992345	0.992276	0.992331	1.03522	1.03497	1.07593	1.00732	1.01044	1.01061	1.03229	1.01951	1.00241
9.25	0.992363	0.992382	0.992358	1.02962	1.03636	1.08376	1.00658	1.01057	1.00972	1.03448	1.01941	1.00207
9.5	0.991938	0.992001	0.992252	1.03102	1.03679	1.08712	1.00855	1.01388	1.0154	1.04259	1.023	1.0056
9.75	0.991903	0.991904	0.99165	1.03239	1.04074	1.08811	1.00808	1.01444	1.01671	1.0474	1.02478	1.00492
10	0.991947	0.992143	0.992234	1.03023	1.03452	1.07713	1.00951	1.01521	1.014	1.04283	1.02523	1.00785
10.25	0.991761	0.992258	0.992606	1.03309	1.03953	1.09144	1.01026	1.01904	1.01907	1.04947	1.0235	1.0071
10.5	0.992044	0.992382	0.991801	1.03798	1.04049	1.09506	1.01019	1.01757	1.01781	1.04632	1.02799	1.00713
10.75	0.992478	0.992426	0.992243	1.03439	1.04362	1.09065	1.00789	1.01632	1.01342	1.03578	1.02322	1.00668
11	0.992407	0.992559	0.992305	1.03405	1.03956	1.09415	1.00723	1.0152	1.01185	1.03833	1.0199	1.00626
11.25	0.992425	0.992523	0.991969	1.03371	1.04406	1.08896	1.00949	1.02281	1.01961	1.04657	1.02935	1.00812
11.5	0.992504	0.992798	0.992774	1.03355	1.05047	1.10539	1.00867	1.02743	1.02006	1.04833	1.02743	1.00879
11.75	0.992788	0.992798	0.992296	1.03482	1.04551	1.09929	1.00719	1.02644	1.01619	1.04595	1.03097	1.00968
12	0.992938	0.992851	0.993057	1.0402	1.05081	1.10604	1.00819	1.02349	1.01536	1.0471	1.02804	1.00996
12.25	0.992823	0.992514	0.992455	1.04566	1.0537	1.10926	1.01232	1.03236	1.01918	1.04806	1.02928	1.01308
12.5	0.992796	0.992868	0.992729	1.03942	1.04865	1.11156	1.01018	1.03144	1.01874	1.04662	1.03423	1.01143
12.75	0.992628	0.992815	0.992756	1.04294	1.04986	1.11655	1.01094	1.0357	1.01924	1.04967	1.02821	1.01147
13	0.992345	0.992798	0.99242	1.04277	1.05283	1.12192	1.01349	1.03927	1.02677	1.05359	1.03037	1.01287
13.25	0.992531	0.992771	0.992287	1.04081	1.05008	1.12781	1.01385	1.0382	1.02673	1.05703	1.03341	1.01546
13.5	0.992504	0.992886	0.992959	1.04079	1.05297	1.12982	1.01284	1.03691	1.03149	1.05491	1.03245	1.01303
13.75	0.992788	0.992833	0.992959	1.04368	1.05225	1.14966	1.01083	1.03597	1.03345	1.05391	1.0364	1.01305
14	0.992805	0.992913	0.99234	1.04401	1.0494	1.13571	1.00938	1.03363	1.03818	1.0532	1.0321	1.0128
14.25	0.992779	0.992957	0.992331	1.04493	1.05142	1.13921	1.01204	1.03584	1.04224	1.05134	1.03465	1.01355
14.5	0.992841	0.992992	0.992491	1.04669	1.0516	1.14913	1.01145	1.02976	1.04321	1.03817	1.03058	1.01408
14.75	0.992956	0.992736	0.992367	1.04451	1.05111	1.14191	1.01229	1.03838	1.04545	1.03898	1.03627	1.015
15	0.992743	0.992939	0.992765	1.0493	1.05132	1.13605	1.01408	1.03952	1.04195	1.03939	1.03609	1.01591
15.25	0.992752	0.992983	0.992721	1.04365	1.0566	1.14421	1.01357	1.03232	1.03864	1.03714	1.03449	1.01546
15.5	0.993026	0.992904	0.99265	1.04067	1.05549	1.13653	1.01303	1.04257	1.03918	1.03742	1.03544	1.0153
15.75	0.992858	0.992939	0.99257	1.04287	1.05821	1.13474	1.01581	1.04451	1.0375	1.03745	1.03767	1.01578
16	0.993062	0.993054	0.992729	1.0377	1.05114	1.16306	1.01526	1.04563	1.03909	1.03507	1.03875	1.01499
16.25	0.993177	0.99301	0.992853	1.04462	1.05348	1.14445	1.01711	1.05119	1.04815	1.03761	1.03479	1.01925
16.5	0.993062	0.993001	0.992791	1.04119	1.05658	1.14563	1.01796	1.0547	1.05212	1.03912	1.03692	1.01967
16.75	0.992956	0.99301	0.992783	1.04001	1.05289	1.14496	1.01761	1.05482	1.05057	1.03734	1.03659	1.01947
17	0.992929	0.993063	0.992712	1.04509	1.05258	1.14797	1.01739	1.05373	1.05077	1.03734	1.03488	1.02015
17.25	0.993071	0.993081	0.992995	1.04084	1.05741	1.15774	1.01835	1.05915	1.05714	1.04045	1.03773	1.02395
17.5	0.992947	0.993169	0.993411	1.04856	1.05937	1.14887	1.02004	1.06193	1.05684	1.04371	1.03636	1.02462
17.75	0.992973	0.993143	0.99303	1.04143	1.05272	1.15078	1.01996	1.06506	1.06348	1.04433	1.04848	1.02606
18	0.993425	0.993859	0.993287	1.04799	1.0568	1.15067	1.02207	1.07017	1.06577	1.04586	1.05086	1.02755
18.25	0.993389	0.993629	0.993366	1.04863	1.05715	1.14197	1.02323	1.06539	1.0683	1.04558	1.04859	1.02554
18.5	0.993451	0.993408	0.993393	1.05682	1.05735	1.13882	1.02493	1.07462	1.07345	1.04827	1.05277	1.02865
18.75	0.993487	0.993505	0.992959	1.05282	1.06075	1.13139	1.02519	1.07557	1.07707	1.05007	1.05367	1.03048
19	0.993788	0.993576	0.993658	1.04183	1.0582	1.13842	1.02696	1.07802	1.0755	1.05054	1.04438	1.02789
19.25	0.993398	0.993629	0.993189	1.0528	1.05891	1.13568	1.02643	1.0813	1.07715	1.05066	1.04198	1.02717
19.5	0.99338	0.99362	0.993552	1.04712	1.05962	1.13753	1.02782	1.08377	1.0796	1.05028	1.0519	1.02943
19.75	0.993451	0.993567	0.993773	1.05591	1.05706	1.14249	1.02765	1.08124	1.07772	1.05	1.04211	1.02881
20	0.993434	0.993337	0.993127	1.0443	1.06079	1.14103	1.02344	1.08942	1.08027	1.04977	1.04704	1.02859
20.25	0.993549	0.993612	0.993579	1.04641	1.06124	1.13998	1.02307	1.08536	1.0827	1.04905	1.05285	1.0301
20.5	0.993451	0.993709	0.993817	1.05249	1.06125	1.13319	1.02522	1.09353	1.08261	1.0514	1.05119	1.03205
20.75	0.993752	0.993974	0.993959	1.05342	1.0646	1.12619	1.02646	1.09196	1.07734	1.04782	1.04648	1.03371
21	0.993655	0.993656	0.993729	1.05427	1.06164	1.14318	1.03264	1.09994	1.07623	1.05084	1.05922	1.03087
21.25	0.993345	0.993399	0.993446	1.06527	1.06325	1.14146	1.03243	1.10361	1.07888	1.05208	1.05212	1.035
21.5	0.993274	0.993311	0.993048	1.06804	1.06564	1.15225	1.03149	1.09654	1.07691	1.05234	1.05667	1.03556
21.75	0.993637	0.993488	0.993526	1.07162	1.065	1.16197	1.0341	1.1078	1.07978	1.05382	1.05538	1.03287
22	0.993425	0.993656	0.993419	1.06798	1.06518	1.16556	1.03498	1.10946	1.08254	1.05955	1.06824	1.035
22.25	0.993389	0.9937	0.993216	1.06884	1.06113	1.15338	1.03014	1.10686	1.08339	1.0589	1.06741	1.03829
22.5	0.993336	0.993815	0.993402	1.05807	1.06654	1.16697	1.02933	1.10762	1.08903	1.05843	1.06274	1.03672
22.75	0.993619	0.993886	0.993048	1.06977	1.06519	1.1741	1.03178	1.10787	1.08203	1.05955	1.05975	1.03613
23	0.99346	0.99401	0.993764	1.07883	1.06789	1.1663	1.02598	1.10151	1.09104	1.05844	1.06934	1.03103
23.25	0.993841	0.993736	0.993552	1.07913	1.06345	1.15537	1.03176	1.10935	1.09497	1.06122	1.07175	1.03386
23.5	0.993575	0.993718	0.994189	1.06736	1.06508	1.14895	1.03087	1.11082	1.10139	1.06158	1.06181	1.03466
23.75	0.993761	0.993638	0.993455	1.08158	1.07132	1.15131	1.03897	1.11267	1.10478	1.06551	1.07792	1.04081
24	0.993903	0.993656	0.993711	1.06575	1.06547	1.15964	1.03621	1.11056	1.10422	1.06661	1.06377	1.0363
24.25	0.993805	0.994001	0.994092	1.0978	1.06954	1.14089	1.03562	1.10666	1.10391	1.06946	1.07294	1.03842
24.5	0.993734	0.99378	0.993446	1.06856	1.06901	1.18287	1.0392	1.12201	1.10984	1.07195	1.07945	1.03898
24.75	0.993929	0.994063	0.993658	1.07013	1.06981	1.18575	1.03921	1.11499	1.10065	1.07108	1.079	1.04306

## Sheet: Fig. 1e 
Inhibition of cellular supermere uptake
MDA-MB-231						Hela
Control	Bafilomycin A	CK666	Dynasore	Cytochalasin D		Control	Bafilomycin A	CK666	Dynasore	Cytochalasin D
16.945	3.538	12.986	28.902	3.575		33.723	5.345	35.364	8.122	13.464
2.183	7.655	4.539	7.782	0		25.874	13.2	28.03	7.921	15.263
0	7.713	33.794	9.804	3.269		53.464	1.095	35.083	11.692	11.466
0	8.371	27.567	8.104	0		23.135	6.656	32.272	25.514	24.028
18.96	10.583	12.984	4.61	8.103		22.709	1.707	24.344	27.113	3.242
14.029	6.67	4	6.993	7.041		38.03	10.622	30.073	14.823	28.185
19.789	5.944	7.063	36.608	7.197		31.22	12.495	25.624	15.655	26.427
18.342	3.937	25.53	12.237	0		20.825	8.333	1.354	14.743	6.693
10.455	8.722	16.466	14.978	6.25		39.686	2.228	13.561	25.648	28.499
52.389	12.143	4.239	5.645	20.334		77.178	11.302	34.531	7.415	14.534
14.238	7.704	15.244	4.349	2.067		30.813	6.806	44.679	12.771	12.547
9.248	4.67	8.283	2.331	5.777		47.562	6.362	51.055	27.451	12.344
29.711	2.193	12.74	3.449	6.881		21.708	12.144	61.083	12.539	16.635
3.419	3.968	23.688	4.095	3.186		54.735	8.914	23.508	9.023	2.943
50.781	6.612	32.564	4.343	0		43.021	10.444	30.797	16.512	21.947
15.804	8.856	16.284	3.239	0		40.127	13.453	36.224	9.617	25.287
69.713	4.727	12.844	20.721	0.198		62.677	19.143	16.644	8.07	21.272
5.962	4.719	19.802	7.025	2.734		36.088	17.315	8.21	8.544	20.169
91.103	2.722	8.694	2.46	11.728		54.347	7.825	15.362	7.312	8.524
20.322	5.427	7.599	11.424	0		37.679	9.426	132.215	10.679	12.433
2.264	7.267	4.942	4.89	0		49.034	17.364	22.394	8.715	17.582
32.594	3.129	12.21	5.944	20.372		61.449	3.2	35.627	35.743	12.712
8.464	3.881	10.817	2.717	0		21.832	7.727	11.97	20.8	11.342
17.934	0	12.76	4.504	27.716		37.566	12.476	16.742	7.257	11.68
2.336	7.683	21.668	0	7.061		21.986	3.527	4.528	26.32	12.713
97.821	8.172	74.775	1.729	7.676		27.68	10.231	1.825	20.89	0
36.869	2.864	28.586	8.863	8.8		28.615	7.42	8.555	12.841	7.468
0	0.628	5.87	8.462	11.367		28.375	8.989	25.28	20.857
48.049	0	12.083	12.267	4.437		16.139	10.002	27.74	39.703
16.891	0	24.993	9.512	5.986		14.448	6.325	30.953	32.839
0	2.529	5.713	23.11	8.222		30.424	2.738	24.123	21.039
80.234	4.79	6.041				17.762	7.69	18.215	25.913
3.095	7.576	10.479				22.343	9.164	25.044	28.334
4.602	5.043	9.629				45.118	10.42	33.186	22.519
46.285	7.92	11.637				24.004	11.72	36.692	18.399
1.369	4.057	9.62				0.02	12.3	31.15	18.132
8.553	0.734	7.676				6.455		13.967	15.161
21.765	1.889	20.179				32.011		22.47	21.264
14.593	2.395	33.272				35.887		13.947	16.164
0	0	16.104				28.709		30.07	4.524
1.997	0	53.741				39.913		25.985	4.434
17.796	1.229	16.177						38.135	18.716
18.118	3.351	16.053						32.68	29.712
63.401	0.626	66.824						14.97	25.753
2.35	0	2.877						13.534	26.199
14.033	0.825	14.895						44.713	21.942
2.21	6.939	1.074						27.448
19.645	4.837							2.885
	0							29.826
	0							35.893
	0							31.421
	3.196							42.88
	0
	0
	0
	0
	0
	6.429
	5.893
	5.99
	7.658

## Sheet: Fig. 1g 
Biodistribution of sEV-Ps, exomeres and supermeres in mice
Tissue	Treatment	Normalized fluorescence
Brain	PBS	0.855693
Brain	PBS	1.04973
Brain	PBS	1.09457
Brain	Small EV	1.20716
Brain	Small EV	1.34733
Brain	Small EV	1.40504
Brain	Exomere	1.30705
Brain	Exomere	1.84863
Brain	Exomere	2.36144
Brain	Supermere	3.57535
Brain	Supermere	3.44898
Brain	Supermere	4.36618
Heart	PBS	1.1968
Heart	PBS	0.940792
Heart	PBS	0.86241
Heart	Small EV	2.46457
Heart	Small EV	1.95789
Heart	Small EV	2.18959
Heart	Exomere	2.95975
Heart	Exomere	2.90583
Heart	Exomere	4.55611
Heart	Supermere	19.7345
Heart	Supermere	11.6884
Heart	Supermere	12.341
Lung	PBS	1.42934
Lung	PBS	0.747868
Lung	PBS	0.822788
Lung	Small EV	5.28796
Lung	Small EV	6.22047
Lung	Small EV	5.38102
Lung	Exomere	6.78094
Lung	Exomere	8.99155
Lung	Exomere	10.9635
Lung	Supermere	57.8146
Lung	Supermere	51.6665
Lung	Supermere	49.273
Kidney	PBS	0.916248
Kidney	PBS	1.10847
Kidney	PBS	0.975284
Kidney	Small EV	29.3342
Kidney	Small EV	24.2734
Kidney	Small EV	20.3131
Kidney	Exomere	36.0999
Kidney	Exomere	42.6985
Kidney	Exomere	48.5665
Kidney	Supermere	172.622
Kidney	Supermere	167.229
Kidney	Supermere	140.534
Liver	PBS	0.986895
Liver	PBS	1.02318
Liver	PBS	0.98992
Liver	Small EV	7.0898
Liver	Small EV	5.47057
Liver	Small EV	5.07011
Liver	Exomere	14.3048
Liver	Exomere	30.6672
Liver	Exomere	36.5928
Liver	Supermere	119.859
Liver	Supermere	111.657
Liver	Supermere	115.564
Bone	PBS	1.20375
Bone	PBS	0.886288
Bone	PBS	0.90996
Bone	Small EV	4.0877
Bone	Small EV	2.98554
Bone	Small EV	2.03118
Bone	Exomere	5.646
Bone	Exomere	4.09331
Bone	Exomere	5.78931
Bone	Supermere	17.4226
Bone	Supermere	14.1488
Bone	Supermere	14.1859
Spleen	PBS	0.729385
Spleen	PBS	0.918874
Spleen	PBS	1.35174
Spleen	Small EV	26.2399
Spleen	Small EV	22.978
Spleen	Small EV	22.673
Spleen	Exomere	13.7867
Spleen	Exomere	33.6429
Spleen	Exomere	21.748
Spleen	Supermere	97.8299
Spleen	Supermere	95.0249
Spleen	Supermere	103.319
Colon	PBS	1.0575
Colon	PBS	0.660883
Colon	PBS	1.28161
Colon	Small EV	6.70616
Colon	Small EV	5.95588
Colon	Small EV	10.0425
Colon	Exomere	7.71193
Colon	Exomere	10.917
Colon	Exomere	11.5528
Colon	Supermere	47.1914
Colon	Supermere	54.7569
Colon	Supermere	35.53
