# Supplementary material for: Supermeres are functional extracellular nanoparticles replete with disease biomarkers and therapeutic targets
Source: Nat Cell Biol. 2021 Dec 9;23(12):1240–54. doi: 10.1038/s41556-021-00805-8 (PMC8656144; doi:10.1038/s41556-021-00805-8)
Supplement: Source Data Fig. 2 — Statistical source data. [file 41556_2021_805_MOESM5_ESM.xlsx]

## Sheet: Fig. 2j 
ELISA analysis of TGFBI levels in supermeres derived from normal or CRC patient plasma
CRC		Normalized pg/ng/ml total protein input		Normal		Normalized pg/ng/ml total protein input
Patient 1	sEV-P	0.0481152		Normal 1	sEV-P	0
Patient 1	sEV-P	0.0523655		Normal 1	sEV-P	0
Patient 1	sEV-P	0.0477049		Normal 1	sEV-P	0
Patient 1	Exomere	0.045256		Normal 1	Exomere	0
Patient 1	Exomere	0.0388003		Normal 1	Exomere	0
Patient 1	Exomere	0.0448777		Normal 1	Exomere	0
Patient 1	Supermere	0.0356334		Normal 1	Supermere	0.0028479
Patient 1	Supermere	0.0322678		Normal 1	Supermere	0.00586945
Patient 1	Supermere	0.0370502		Normal 1	Supermere	0.00305415
Patient 2	sEV-P	0.0590198		Normal 2	sEV-P	0
Patient 2	sEV-P	0.0584395		Normal 2	sEV-P	0
Patient 2	sEV-P	0.0633465		Normal 2	sEV-P	0
Patient 2	Exomere	0.163024		Normal 2	Exomere	0
Patient 2	Exomere	0.146475		Normal 2	Exomere	0
Patient 2	Exomere	0.286682		Normal 2	Exomere	0
Patient 2	Supermere	0.0240782		Normal 2	Supermere	0
Patient 2	Supermere	0.255411		Normal 2	Supermere	0
Patient 2	Supermere	0.241599		Normal 2	Supermere	0
Patient 3	sEV-P	0.0497245		Normal 3	sEV-P	0
Patient 3	sEV-P	0.0461453		Normal 3	sEV-P	0
Patient 3	sEV-P	0.0403534		Normal 3	sEV-P	0
Patient 3	Exomere	0.190629		Normal 3	Exomere	0
Patient 3	Exomere	0.210738		Normal 3	Exomere	0
Patient 3	Exomere	0.184929		Normal 3	Exomere	0
Patient 3	Supermere	0.00462615		Normal 3	Supermere	0.0185145
Patient 3	Supermere	0.0297199		Normal 3	Supermere	0.00703155
Patient 3	Supermere	0.0224572		Normal 3	Supermere	0.0125786
