# Supplementary material for: Supermeres are functional extracellular nanoparticles replete with disease biomarkers and therapeutic targets
Source: Nat Cell Biol. 2021 Dec 9;23(12):1240–54. doi: 10.1038/s41556-021-00805-8 (PMC8656144; doi:10.1038/s41556-021-00805-8)
Supplement: Source Data Fig. 3 — Statistical source data. [file 41556_2021_805_MOESM7_ESM.xlsx]

## Sheet: Fig. 3f 
Lactate release of CC cells treated with supermeres derived from CC, SC or CC-CR cells
		Replicate 1	Replicate 2	Replicate 3
	PBS	9.8571	8.7351	7.6626
	CC Supermere	13.8006	12.078	14.6322
	SC Supermere	14.8302	15.5991	15.5232
	CC-CR Supermere	14.4012	14.2692	16.335

## Sheet: Fig. 3g 
CC colony growth analysis in 3D collagen treated with supermere derived from CC, SC or CC-CR in the presence or absence of cetuximab (CTX) for 14 days
		PBS	CTX	CC Supermere	CTX + CC Supermere	SC Supermere	CTX + SC Supermere	CC-CR Supermere	CTX + Cc-CR Supermere
	Replicate 1	163	18	286	54	294	441	460	433							CC colony growth analysis in 3D collagen treated with supermere derived from CC, SC or CC-CR in the presence or absence of cetuximab (CTX) for 14 days
		162	20	278	73	289	357	453	467
		152	10	258	83	246	353	438	441
	Replicate 2	409	53	562	118	972	556	724	666
		372	45	478	124	1019	604	711	685
		358	48	472	120	906	532	682	602
	Replicate 3	238	26	484	94	458	469	792	457
		245	21	509	110	434	446	746	470
		203	23	502	103	418	419	692	472

## Sheet: Fig. 3j 
DiFi colony growth analysis in 3D collagen treated with sEV-P, exomeres and supermeres derived from DiFi cells in the presence or absence of CTX for 14 days.
	PBS	CTX	sEV-P	CTX + sEV-P	Exomere	CTX+ Exomere	Supermere	CTX +Supermere
Replicate 1	255	4	350	377	313	6	233	6
	245	0	319	346	299	1	281	6
	243	2	340	342	277	5	279	4
Replicate 2	237	1	344	287	265	4	144	1
	250	1	345	321	267	2	135	3
	241	1	322	328	299	1	155	4
