# Supplementary material for: Supermeres are functional extracellular nanoparticles replete with disease biomarkers and therapeutic targets
Source: Nat Cell Biol. 2021 Dec 9;23(12):1240–54. doi: 10.1038/s41556-021-00805-8 (PMC8656144; doi:10.1038/s41556-021-00805-8)
Supplement: Source Data Fig. 5 — Statistical source data. [file 41556_2021_805_MOESM10_ESM.xlsx]

## Sheet: Fig. 5a 
	Relative RNA abundance (%) in sEV-Ps, exomeres and supermeres derived from DiFi cells
		sEV-P	Exomere	Supermere
	Replicate 1	34.7241	11.767	58.9041
	Replicate 2	17.189	10.0365	74.2703
	Replicate 3	20.7652	9.17131	63.1725

## Sheet: Fig. 5e 
	qRT-PCR analysis of miR-1246 expression in DiFi cells and extracellular compartments
	Cell	sEV-P	Exomere	Supermere
Replicate 1	1.07013	79.6502	978.845	13270.4
Replicate 2	0.968685	75.6837	998.085	12611.4
Replicate 3	0.964682	78.8023	978.352	12743.2

## Sheet: Fig. 5g 
Percentage of normalized DiFi small RNA reads containing miR-1246 sequence
		sEV-P_P1	sEV-P_P2	sEV-P_P3	Cell_P1	Cell_P2	Cell_P3	Exomere_P1	Exomere_P2	Exomere_P3	Supermere_P1	Supermere_P2	Supermere_P3
	miR-1246	25.86	33.23	29.33	4.14	4.18	7.91	34.63	35.44	33.93	30.2	24.4	24.46
	RNU2-1f	68.39	60.74	65.42	90.77	90.46	85.78	61.33	60.32	61.34	65.04	70.16	70.28
	Pre-miR-1246	0	0	0	0.04	0	0	0	0	0.13	0.07	0.04	0.06
	No match	5.74	6.02	5.24	5.05	5.36	6.31	4.05	4.24	4.61	4.69	5.4	5.2
