# Supplementary material for: Supermeres are functional extracellular nanoparticles replete with disease biomarkers and therapeutic targets
Source: Nat Cell Biol. 2021 Dec 9;23(12):1240–54. doi: 10.1038/s41556-021-00805-8 (PMC8656144; doi:10.1038/s41556-021-00805-8)
Supplement: Source Data Fig. 6 — Statistical source data. [file 41556_2021_805_MOESM12_ESM.xlsx]

## Sheet: Fig. 6b
	Liver to body weight ratio of mice
	PBS	Exomere 100	Exomere 300	Supermere 100	Supermere 300
	0.0534	0.0514	0.0518	0.0518	0.0476
	0.0518	0.0483	0.0455	0.0474	0.0473
	0.049	0.0518	0.0494	0.0509	0.0491
	0.0552	0.0476	0.0523	0.0494	0.0504
	0.0501	0.0498	0.0529	0.0519
	0.0528	0.0504	0.0498	0.0537	0.0412

## Sheet: Fig. 6d 
Level of triglycerides in liver tissue following injection with exomeres or supermeres derived from DiFi cells
TG level nmol/mg
Replicate 1	PBS	10.576
	PBS	9.176
	Exomere 100 ug	8.466
	Exomere 100 ug	8.08
	Exomere 300 ug	6.512
	Exomere 300 ug	5.798
	Superemere 100 ug	6.23
	Superemere 100 ug	7.028
	Superemere 300 ug	5.106
	Superemere 300 ug	9.48
Replicate 2	PBS	11.208
	PBS	8.112
	PBS	7.164
	PBS	8.092
	Exomere 100 ug	5.33
	Exomere 100 ug	4.662
	Exomere 100 ug	7.916
	Exomere 100 ug	9.772
	Exomere 300 ug	5.074
	Exomere 300 ug	6.556
	Exomere 300 ug	5.386
	Exomere 300 ug	6.18
	Superemere 100 ug	9.94
	Superemere 100 ug	7.838
	Superemere 100 ug	6.376
	Superemere 100 ug	6.182
	Superemere 300 ug	6.128
	Superemere 300 ug	7.59

## Sheet: Fig. 6f 
Histological scoring of liver sections stained with PAS
	Pathologist 1	Pathologist 2
Treatments	PAS (3-TIERED)
PBS	3	3
PBS	3	3
PBS	2	2
PBS	3	3
PBS	3	2
PBS	2	3
Exomere 100	1	2
Exomere 100	3	1
Exomere 100	2	2
Exomere 100	3	2
Exomere 100	2	2
Exomere 100	2	3
Exomere 300	3	2
Exomere 300	1	1
Exomere 300	2	2
Exomere 300	2	2
Exomere 300	3	2
Exomere 300	2	2
Supermere 100	2	3
Supermere 100	1	1
Supermere 100	2	2
Supermere 100	3	3
Supermere 100	3	2
Supermere 100	2	2
Supermere 300	1	1
Supermere 300	1	2
Supermere 300	2	3
Supermere 300	2	1
Supermere 300	1	2

## Sheet: Fig. 6h 
	Quantification of proteins from mouse liver tissue detected by immunoblot
	p-AKT	Control	Exomere	Supermere		AKT	Control	Exomere	Supermere		p-ERK1/2	Control	Exomere	Supermere		ERK1/2	Control	Exomere	Supermere
Replicate I		0.505322	0.306358	0.123436			0.975606	1.19095	0.921318			1.45807	0.0834625	0.166136			1.11551	1.03425	0.998555
Replicate 2		1.1883	0.0639009	0.069521			0.935203	0.909455	0.831399			0.461327	0.130091	0.17626			0.809588	0.849353	1.35222
Replicate 3		1.30638	0.717155	0.154434			1.08919	1.05608	0.871793			1.08061	0.050134	0.067845			1.0749	0.991745	1.45448
