# Supplementary material for: Supermeres are functional extracellular nanoparticles replete with disease biomarkers and therapeutic targets
Source: Nat Cell Biol. 2021 Dec 9;23(12):1240–54. doi: 10.1038/s41556-021-00805-8 (PMC8656144; doi:10.1038/s41556-021-00805-8)
Supplement: Source Data Extended Data Fig. 2 — Statistical source data. [file 41556_2021_805_MOESM16_ESM.xlsx]

## Sheet: Extended data Fig. 2g
ELISA analysis of TGFBI levels in DiFi, PANC-1 and MDA-MB-231 cells, sEV-P, exomeres and supermere.
	DiFi	Sample	Normalized TGFBi pg/ng/ml total protein input			Sample		Normalized pg/ng/ml total protein input
	Replicate 1	Cell lysate	1.00978			PANC-1 cell lysate	Replicate 1	0.00674719
	Replicate 2	Cell lysate	0.994696			PANC-1 cell lysate	Replicate 2	0.006987
	Replicate 3	Cell lysate	0.973083			PANC-1 cell lysate	Replicate 3	0.00794625
	Replicate 4	Cell lysate	0.911763			PANC-1 sEV-P	Replicate 1	0.0435216
	Replicate 5	Cell lysate	0.961773			PANC-1 sEV-P	Replicate 2	0.0423018
	Replicate 6	Cell lysate	0.805456			PANC-1 sEV-P	Replicate 3	0.0415429
	Replicate 7	Cell lysate	0.983638			PANC-1 exomere	Replicate 1	1.11796
	Replicate 8	Cell lysate	0.995198			PANC-1 exomere	Replicate 2	1.1022
	Replicate 1	sEV-P	2.05642			PANC-1 exomere	Replicate 3	1.11413
	Replicate 2	sEV-P	1.79478			PANC-1 Supermere	Replicate 1	7.8513
	Replicate 3	sEV-P	1.65377			PANC-1 Supermere	Replicate 2	7.88729
	Replicate 4	sEV-P	1.73487			PANC-1 Supermere	Replicate 3	14.2913
	Replicate 5	sEV-P	1.70594			MDA-MB-231 cell lysate	Replicate 1	0.00626756
	Replicate 6	sEV-P	1.81801			MDA-MB-231 cell lysate	Replicate 2	0.00770644
	Replicate 7	sEV-P	1.86651			MDA-MB-231 cell lysate	Replicate 3	0.006987
	Replicate 8	sEV-P	1.90482			MDA-MB-231 sEV-P	Replicate 1	0.79106
	Replicate 1	Exomere	60.727			MDA-MB-231 sEV-P	Replicate 2	0.762587
	Replicate 2	Exomere	59.7897			MDA-MB-231 sEV-P	Replicate 3	0.727713
	Replicate 3	Exomere	58.2696			MDA-MB-231 exomere	Replicate 1	2.87537
	Replicate 4	Exomere	60.3806			MDA-MB-231 exomere	Replicate 2	2.8103
	Replicate 5	Exomere	61.0367			MDA-MB-231 exomere	Replicate 3	2.90824
	Replicate 6	Exomere	62.7239			MDA-MB-231 supermere	Replicate 1	4.62169
	Replicate 7	Exomere	63.4331			MDA-MB-231 supermere	Replicate 2	4.3898
	Replicate 8	Exomere	64.5171			MDA-MB-231 supermere	Replicate 3	4.47536
	Replicate 1	Supermere	159.61
	Replicate 2	Supermere	163.115
	Replicate 3	Supermere	169.285
	Replicate 4	Supermere	162.927
	Replicate 5	Supermere	166.697
	Replicate 6	Supermere	168.494
	Replicate 7	Supermere	169.474
	Replicate 8	Supermere	169.097
