# Supplementary material for: Supermeres are functional extracellular nanoparticles replete with disease biomarkers and therapeutic targets
Source: Nat Cell Biol. 2021 Dec 9;23(12):1240–54. doi: 10.1038/s41556-021-00805-8 (PMC8656144; doi:10.1038/s41556-021-00805-8)
Supplement: Source Data Extended Data Fig. 3 — Statistical source data. [file 41556_2021_805_MOESM18_ESM.xlsx]

## Sheet: Extended Data Fig. 3a 
Lactate release from CC cells treated with sEV-P or exomere derived from CC, SC or CC-CR cells
Recipient Cell	Treatment Dose	Donor Cell	Replicate 1	Replicate 2	Replicate 3
CC	0	PBS	7.605	7.995	10.27
CC	50 µg/ml	CC sEV-P	8.9425	8.4075	7.93
CC	50 µg/ml	CC Exomere	7.0675	12.2725	10.3725
CC	5 µg/ml	SC sEV-P	14.06	14.8225	13.715
CC	50 µg/ml	SC sEV-P	10.31	11.2925	11.0325
CC	5 µg/ml	SC Exomere	13.6925	14.8825	15.345
CC	50 µg/ml	SC Exomere	12.6175	12.6825	13.0625
CC	5 µg/ml	CC-CR sEV-P	14.025	13.0575	13.9525
CC	5 µg/ml	CC-CR Exomere	11.38	12.1175	12.4825
SC	0	PBS	15.5275	15.8875	16.88

## Sheet: Extended Data Fig. 3c 
CC colony growth analysis in 3D collagen treated with CC or CC-CR-derived sEV-P or exomere in the presence or absence of cetuximab (CTX)
	Recipient Cell	CC cell	CC cell	CC cell	CC cell	CC cell	CC cell	CC cell	CC cell	CC cell	CC cell	CC-CR Cell	CC-CR Cell
	Replicate 1	PBS	CTX	CC sEV-P	CTX + CC sEV-P	CC Exomere	CTX + CC Exomere	CC-CR sEV-P	CTX + CC-CR sEV-P	CC-CR Exomere	CTX + CC-CR Exomere	PBS	CTX
		344	35	223	16	304	12	364	401	398	401	377	318
		322	50	241	23	315	31	346	381	419	410	422	356
		318	51	233	10	336	6	300	415	427	413	372	303
	Replicate 2	233	11	232	6	242	3	261	355	317	347	453	386
		223	11	232	12	240	5	262	332	304	355	491	406
		204	10	239	6	217	9	228	315	279	280	404	347
	Replicate 3	152	14	206	4	138	5	200	184	163	209	244	159
		144	13	193	4	156	3	185	183	168	201	260	162
		132	11	178	1	114	5	174	192	171	217	222	167

## Sheet: Extended Data Fig. 3d
CC Colony growth analysis in 3D collagen treated with CC or SC or CC-CR-derived sEV-P or exomere in the presence or absence of cetuximab (CTX)
Recipient Cell	CC	CC	CC	CC	CC	CC	CC	CC	CC	CC	CC	CC	CC	CC	CC	CC	CC	CC	SC	SC
			50 µg/ml	50 µg/ml	50 µg/ml	50 µg/ml	5 µg/ml	5 µg/ml	50 µg/ml	50 µg/ml	5 µg/ml	5 µg/ml	50 µg/ml	50 µg/ml	5 µg/ml	5 µg/ml	5 µg/ml	5 µg/ml
	PBS	CTX	CC sEV-P	CTX + CC sEV-P	CC Exomere	CTX + CC Exomere	SC sEV-P	CTX + SC sEV-P	SC sEV-P	CTX + SC sEV-P	SC Exomere	CTX + SC Exomere	SC Exomere	CTX + SC Exomere	CC-CR sEV-P	CTX + CC-CR sEV-P	CC-CR Exomere	CTX + CC-CR Exomere	PBS	CTX
	283	28	331	14	303	17	418	510	591	451	663	468	458	379	512	448	417	301	616	463
	305	41	332	23	304	15	416	487	598	401	648	464	411	378	466	486	450	306	580	490
	290	23	310	13	306	22	421	506	527	392	559	446	391	342	468	449	424	299	576	429

## Sheet: Extended Data Fig. 3e
DiFi colony growth analysis in 3D collagen treated with supermere derived from SC cells in the presence or absence of CTX for 14 days
	PBS	CTX	SC Supermere	CTX + SC Supermere
	645	24	736	199
	618	12	713	263
	567	40	625	225

## Sheet: Extended Data Fig. 3g 
CC colony growth analysis in 3D collagen treated with supermere derived from DiFi cells in the presence or absence of CTX for 14 days
	Replicate 1	PBS	CTX	DiFi Supermere	CTX + DiFi Supermere
		279	13	213	13
		258	19	181	12
		244	13	186	10
	Replicate 2	401	67	255	45
		366	65	248	60
		394	77	255	52
	Replicate 3	360	58	391	35
		326	52	386	42
		279	72	381	41
