# Supplementary material for: Supermeres are functional extracellular nanoparticles replete with disease biomarkers and therapeutic targets
Source: Nat Cell Biol. 2021 Dec 9;23(12):1240–54. doi: 10.1038/s41556-021-00805-8 (PMC8656144; doi:10.1038/s41556-021-00805-8)
Supplement: Source Data Extended Data Fig. 5 — Statistical source data. [file 41556_2021_805_MOESM20_ESM.xlsx]

## Sheet: Extended Data Fig. 5h 
qRT-PCR analysis of miR-675-5p expression in DiFi cells and extracellular compartments
	Cell	sEV-P	Exomere	Supermere
	1.05753	4.8741	33.0388	87.4582
	1.05098	5.42168	33.0417	89.2599
	0.899742	4.74985	33.2938	91.7166

## Sheet: Extended Data Fig. 5j 
Percentage of normalized small RNA reads containing miR-1246 sequence in cells, sEV and NV derived from DKO-1 and Gli36-VIII cells
		DKO1.cell.1	DKO1.cell.2	DKO1.cell.3	DKO1.cell.4	DKO1.NV.1	DKO1.NV.2	DKO1.NV.3	DKO1.NV.4	DKO1.sEV.1	DKO1.sEV.2	DKO1.sEV.3	DKO1.sEV.4	Gli36-VIII.cell.1	Gli36-VIII.cell.2	Gli36-VIII.cell.3	Gli36-VIII.cell.4	Gli36-VIII.NV.1	Gli36-VIII.NV.2	Gli36-VIII.NV.3	Gli36-VIII.NV.4	Gli36-VIII.sEV.1	Gli36-VIII.sEV.2	Gli36-VIII.sEV.3	Gli36-VIII.sEV.4
	miR-1246	6.75	3.61	8.57	5.07	6.62	8.9	28.65	16.27	19.58	12.7	10.28	6.99	9.46	7.94	5.77	8.16	7.43	4.9	5.96	8.07	0.56	0.68	1.31	0.19
	RNU2-1f	82.57	86.6	82.99	85.22	89.47	87.06	69.14	80.71	75.3	81.56	80.99	85.44	83.49	84.84	84.99	79.39	78.88	85.66	82.12	84.72	77.78	78.46	71.92	71.76
	Pre-miR-1246	0.98	0.29	1.15	0.68	0.53	0.55	0.67	0.61	1.82	1.64	1.41	1.5	1.11	1.08	0.63	2.65	0.33	0	0.88	0.37	0.28	0.23	0	0
	No Match	9.69	9.5	7.29	9.03	3.39	3.49	1.54	2.4	3.3	4.1	7.32	6.08	5.94	6.14	8.6	9.8	13.37	9.44	11.04	6.83	21.39	20.63	26.77	28.05
