# Supplementary material for: Supermeres are functional extracellular nanoparticles replete with disease biomarkers and therapeutic targets
Source: Nat Cell Biol. 2021 Dec 9;23(12):1240–54. doi: 10.1038/s41556-021-00805-8 (PMC8656144; doi:10.1038/s41556-021-00805-8)
Supplement: Source Data Extended Data Fig. 6 — Statistical source data. [file 41556_2021_805_MOESM22_ESM.xlsx]

## Sheet: Extended Data Fig. 6a 
Histological scoring of liver sections stained with Red Oil O.
	Replicate 1	PBS	0.19
		PBS	0.24
		Exomere 100 ug	0.63
		Exomere 100 ug	0.65
		Exomere 300 ug	0.54
		Exomere 300 ug	0.57
		Superemere 100 ug	0.52
		Superemere 100 ug	0.6
		Superemere 300 ug	0.12
		Superemere 300 ug	0.11
	Replicate 2	PBS	0.86
		PBS	1.11
		PBS	0.92
		PBS	0.78
		Exomere 100 ug	0.68
		Exomere 100 ug	1.13
		Exomere 100 ug	0.77
		Exomere 300 ug	0.72
		Exomere 300 ug	0.72
		Exomere 300 ug	0.7
		Exomere 300 ug	0.63
		Superemere 100 ug	1.42
		Superemere 100 ug	1.23
		Superemere 100 ug	0.51
		Superemere 100 ug	0.82
		Superemere 300 ug	0.36
		Superemere 300 ug	0.3
		Superemere 300 ug	0.68

## Sheet: Extended Data Fig. 6d 
Histological scoring of liver H&E sections for the percentage of enlarged hepatocytes.
		% of pale hepatocyte
	PBS	90
	PBS	80
	PBS	70
	PBS	80
	PBS	70
	PBS	80
	Exomere 100	40
	Exomere 100	70
	Exomere 100	80
	Exomere 100	60
	Exomere 100	50
	Exomere 100	40
	Exomere 300	50
	Exomere 300	60
	Exomere 300	30
	Exomere 300	50
	Exomere 300	70
	Exomere 300	50
	Supermere 100	80
	Supermere 100	30
	Supermere 100	40
	Supermere 100	30
	Supermere 100	60
	Supermere 100	40
	Supermere 300	50
	Supermere 300	30
	Supermere 300	40
	Supermere 300	50
	Supermere 300	30
